# Supplementary material for: Conservation of Cdc14 phosphatase specificity in plant fungal pathogens: implications for antifungal development
Source: Sci Rep. 2020 Jul 21;10:12073. doi: 10.1038/s41598-020-68921-3 (PMC7374715; doi:10.1038/s41598-020-68921-3)
Supplement: Supplementary file 1 — Supplementary Information 1. [file 41598_2020_68921_MOESM1_ESM.txt]

#NEXUS
[Supplemental File 1 Cdc14 gene family alignment and tree]
BEGIN DATA;
  DIMENSIONS NTAX=1734 NCHAR=413;
  FORMAT DATATYPE=PROTEIN
  GAP=-
  ;
MATRIX
[1] 'NP_116684.3-4932-Saccharomyces_cerevisiae-Saccharomycotina'
-EL--RVYLGAYDYTPED-DELVFFTVEDAIFYNSFHLDFGPMNIGHLYRFAVIFHEILN
DPENANKAVVFYSSASTRQRANAACMLCCYMILVQAWTPHQVLQPLAQ-VDPPFMPFRDA
GYSNADFEITIQDVVYGVWRAKEKGLIDLHSFNLESYEKYEHVEFGDFNVLTP-DFIAFA
SPQED-------HLNQPKSVLNFFANNNVQLVVRLNSHLYNKKHFEDIGIQHLDLIFEDG
TCPDLSIVKNFVGAAETIKGKIAVHCKAGLGRTGCLIGAHLIYTYGFTANECIGFLRFIR
PGMVVGPQQHWLYLHQNDFWKYTTRIS--------------------S------------
-----FAVT-----SPGQ-------PRK-------------------------
[2] 'XP_018222562.1-1080349-Saccharomyces_eubayanus-Saccharomycotina'
-EL--RVYLGAYDYTPED-DELVFFTVEDAIFYNSFHLDFGPMNIGHLYRFAVIFHEILN
DPENANKAVVFYSSASTRQRANAACLLCCYMILVQAWTPHQVLQPLAQ-VDPPFMPFRDA
GYSNADFEITIQDVVYGVWRAKEKSLIDLHSFNLESYEKYEHVEYGDFNVLTP-DFIAFA
SPQED-------HLNQPRSVLNFFANNDVQLVVRLNSHLYNKKHFEDIGIQHLDLIFEDG
TCPDLSIVKNFVGAAETIKGKIAVHCKAGLGRTGCLIGAHLIYTYGFTANECIGFLRFVR
PGMVVGPQQHWLYLHQNDFWKYTTRIS--------------------S------------
-----FGVT-----SPGQ-------PRK-------------------------
[3] 'XP_003681012.1-4950-Torulaspora_delbrueckii-Saccharomycotina'
-EL--RVYLGAYDYSPQD-DEIVFFTVEDSIYYNSFHLDFGPMNIGHLYRFAVIFHEILN
DPDNTNKAVIFYSSTSTRQRANSACMLCCYMVLVQGWTPHQVLQPLAQ-VDPPFMPFRDA
GYSNADFEITIQDVVYGVWRAKEKRLIDLHSFNLESYERYEHVENGDLNLLTS-DFIAFA
SPQED-------HLNQPRSVLKYFVNNNVQLVVRLNSHLYNKKHFEDVGIKHIDMIFEDG
TCPDLSIVKNFVGAAETINGKIAVHCKAGLGRTGCLIGAHLIYTYGFTANECIGFLRFIR
PGMVVGPQQHWLYLHQNDFWRYTMRLS--------------------D------------
-----FAVN-----SPGQ-------PRK-------------------------
[4] 'XP_002498036.1-4956-Zygosaccharomyces_rouxii-Saccharomycotina'
-EL--RVYLGAYDYTPED-DELVFFTVEDTIFYNSFHLDFGPMNIGHLYRFAVIFHEILN
DPDNTNKAVVFYSSTSTRQRANSACMLCCYMVLVQGWTPHQVLQPLAQ-VDPPFMPFRDA
GYSNADFEITIQDVVYGVWRAKERGLIDLHSFNLENYERYEHVENGDLNVLTP-DFIAFA
SPQED-------HLNQARSVLKFFANNNIQLVVRLNSPLYNKKHFEDVGIQHLDMIFEDG
TCPDLSIVQNFVGAAETIKGKIAVHCKAGLGRTGCLIGAHLIYTHGFTANECIGFLRFMR
PGMVVGPQQHWLYLHQNDFWKYTMRLS--------------------N------------
-----FAVN-----SPGQ-------PRK-------------------------
[5] 'XP_022466185.1-588726-Kazachstania_naganishii-Saccharomycotina'
-EL--RVYLGAYDYTPED-DEVVFFTVEDSIFYNSFHLDFGPMNIGHLYRFAVVFHEILN
DPENSNKAVVFYSSASSRQRANAACMLCCYMILVQGWTPHQVLQPLAQ-VDPPFMPFRDA
GYSNADFEITIQDVIYGVWRSKEKGLIDLHSFNLEVYEKYEHVENGDFNLLTP-DFIAFA
SPQED-------HLNQPRSVLKFFSENDVQLVVRLNSHLYNKKHFEDLGIKHVDMIFEDG
TCPDLSIVKSFVGAADTIKGKIAVHCKAGLGRTGCLIGAHLIYTYGFTANECIGFLRFIR
PGMVVGPQQHWLYLHQNDFWKYTMRLS--------------------S------------
-----FAVH-----SPGQ-------PRK-------------------------
[6] 'XP_003954665.1-432096-Kazachstania_africana-Saccharomycotina'
-EL--RVYLGAYDYTPED-DEVVFFTVEDSIFYNSFHLDFGPMNIGHLYRFAVIFHEILN
DSDNSNKAVVFYSSASSRQRANAACMLCCYMILVQGWTPHQVLQPLAQ-VDPPFMPFRDA
GYSNADFEITIQDVVYGVWRAKEKSLIDLHSFNLEEYEKYEHVENGDFNLLTP-DFIAFA
SPQED-------HLNQPRSVLKFFTENDVQLVVRLNSHLYNKQHFEDVGIKHVDMIFEDG
TCPDMSIVKNFIGSAETIKGKIAVHCKAGLGRTGCLIGAHLIYTHGFTANECIGFLRFIR
PGMVVGPQQHWLYLHQNDFWRYTSRVS--------------------S------------
-----YAVN-----SPGQ-------PRK-------------------------
[7] 'XP_447640.1-5478-_Candida_glabrata-Saccharomycotina'
-EL--RVYLGAYDYTPEA-DEIVFFTIEDSIFYNSFHLDFGPMNIGHLYRFAVIFHEILN
DPENAQKAVVFYSSASTRQRANSACLLCCYMILVQGWTPHQVLQPLAQ-VDPPFMPFRDA
GYSNADFEITIQDVVYGVWRAKEKGLIDLHSFNLETYERYEHVENGDFNVLTP-DFIAFA
SPQED-------HLNQPRSVLNFFANNNVHLVVRLNSHLYNKKHFEDVGIQHLDLIFEDG
TCPDMSIVKNFVGAAETIRGKIAVHCKAGLGRTGCLIGAHLIYTYGFTANECIGFLRFIR
PGMVVGPQQHWLYLHQNDFWKYTMRLS--------------------S------------
-----AAVH-----SPGQ-------PRK-------------------------
[8] 'XP_001643547.1-36033-Vanderwaltozyma_polyspora-Saccharomycotina'
-EL--RVYLGAYDYTPQD-DDMVFFTVEDTIFYNSFHLDFGPMNIGHLYRFAVIFHEILN
DPENAKKSVVFYSSTSTRQRANTACMLCCYMVLVQGWTPHQVLQPLAQ-VDPPFMPFRDA
GYSNADFEITIQDVIYGVWRAKEKGLIDLQSFNLETYERYERVENGDFNVLTP-DFIAFA
SPQES-------HLNQPRSVLKYFSKNNVQLVVRLNSHLYNKQHFEDLSIQHIDMIFEDG
TCPDMSIVKNFVGAAETINGKIAVHCKAGLGRTGCLIGAHLIYTHGFTANECIGFMRFIR
PGMVVGPQQHWLYLHQNDFWKYTMKLS--------------------S------------
-----FAVT-----SPGQ-------PRK--------------------T----
[9] 'XP_003688526.1-113608-Tetrapisispora_phaffii-Saccharomycotina'
-EL--RVYLGAYDYTPDD-DDMVFFTVDGTIFYNSFHLDFGPMNIGHLYRFAVIFHEILN
DVENAKKSVIFYSSTSTRARANAACMLCCYMILVQGWTPHQVLQPLAQ-VDPPFMPFRDA
GYSNADFEITIQDVIYGVWRAKEKSLIDLQAFNLETYEKYERVENGDFNVLTP-DFIAFA
SPQES-------HLNQPRSVLKFFKSSNVQLVVRLNSHLYNKQHFEDIGIQHLDMIFEDG
TCPDLSIVKNFVGAAETINGKIAVHCKAGLGRTGCLIGAHLIYTYGFTANECIGFLRFIR
PGMVVGPQQHWLYLNQNTFWKYTMRLS--------------------K------------
-----FAVN-----SPGQ-------PRK--------------------T----
[10] 'XP_004180507.1-1071379-Tetrapisispora_blattae-Saccharomycotina'
-EL--RVYLGAYDYTPQD-SDMVFFTIEDSIFYNSFHLDFGPMNIAHLYRFAVIFHEILN
DPENTNKAVIFYSSTSTRQRANSACLLCCYMVLVQGWTPHQVLQPLAQ-VDPPFMPFRDA
GYSNADFEITIQDVVYGVWRAKEKSLINLQSFNLETYERYERVEFGDFNVLTP-DFIAFA
SPQEN-------HLNQPKSVLKFFNNNNVQLVVRLNSHLYNKEHFEEIGIKHVDMIFEDG
SCPDMSIVHNFVGAAETINGKVAVHCKAGLGRTGCLIGAHLIYTYGFTANECIGFLRFIR
PGMVVGPQQHWLYLHQNDFWKYTMRLS--------------------S------------
D----NAVQ-----SPGQ-------PRK--------------------A----
[11] 'XP_003673843.1-27288-Naumovozyma_castellii-Saccharomycotina'
-EL--RVYLGAYDYTPED-DEVIFFTVEDTLFYNSFHLDFGPLNIGHLYRFAVIFHEILN
DPNNSDKAVVFYSSASTRQRANTACLLCCYMILVQGWTPHQVLQPLAQ-VDPPFMPFRDA
GYSNADFEITIQDVVYGVWRAKEKKLIDLHTFNLESYEKYEHVENGDLNILTP-DIVAFA
SPQED-------HLNQPRSVLKYFTSHDVGLVVRLNSHLYNKKHFEDVGIKHQDLIFEDG
TCPDMSIVHDFIGMTETTKGKIAVHCKAGLGRTGCLIGAWLIYTYGFTANECIGFLRFVR
PGMVVGPQQHWLYLHQNDFWKYTMRVA--------------------S------------
-----SAVN-----SPGQ-------PRK--------------------D----
[12] 'XP_003980250.1-27289-Naumovozyma_dairenensis-Saccharomycotina'
-EL--RVYLGAYDYTPED-DTAIFFTVEDTLFYNSFHLDFGPLNVGHLYRFAVIFHEILN
NPDNADKAVVFYSSASSRQRANTACLLCCYMILVQGWTPHQVLQPLAQ-VDPPFMPFRDA
GYSNADFEITIQDVIYGIWRAKEKSLIDLHLFNLQTYEKYEHVENGDLNELTP-DIIAFA
SPQEH-------HLNQSKSVLKFFKKSDVQLVVRLNSHLYNADHFEDLGIQHLDMIFEDG
TCPDMSIVHNFVGAAETIKGKIAVHCKAGLGRTGCLIGAYLIYTYGFTANECIGFLRFIR
PGMFVGPQQHWLYLHQSEFWKYTMRLS--------------------S------------
-----FAVN-----SPGQ-------PRK-------------------------
[13] 'NP_984836.2-33169-Eremothecium_gossypii-Saccharomycotina'
-EL--RVYLGAYDYAPQD-EEVVFFTVEDTLFYNRFHLDFGPMHIGHLYRFAVIFHEILN
DPENHGKAVVFYSSTSTRQRANTACLLCCYMVLVQGWTPHQVLQPLAQ-VDPPFMPFRDA
GYSNADFEITIQDVVYGIWRAKETGLVDLNTFRLEVYEKYERVENGDFNVLTP-DFIAFA
SPEED-------RLNQPKRVLEFFKDNNVQLVVRLNSHLYRAQHFEDVGIKHLDMIFEDG
TCPDLSIVKNFVGAAETINGKIAVHCKAGLGRTGCLIGAHLIYTYGFTANECIGFLRFIR
PGMVVGPQQHWIYLNQNTFWKYTMKLS--------------------S------------
-----SAVE-----SPGQ-------PRK--------------------S----
[14] 'XP_003645271.1-45285-Eremothecium_cymbalariae-Saccharomycotina'
-EL--RVYLGAYDYSPQD-EDVVFFTVEDTLFYNRFHLDFGPMHIGHLYRFAVIFHEILN
DPENHGKAVVFYSSTSTRQRANSACMLCCYMVLVQGWTPHQVLQPLAQ-VDPPFMPFRDA
GYSNADFEISIQDVVYGIWRAKETGLVDLNAFKLEVYEKYERVENGDFNVLTP-DFIAFA
SPEED-------RLNQPRRVLEFFKENNVQLVVRLNSHLYRAKHFEDIGIKHLDMIFEDG
TCPDLSIVKNFVGSAETINGRIAVHCKAGLGRTGCLIGAHLIYTYGFTANECIGFLRFIR
PGMVVGPQQHWIYLNQNTFWKYTMKLS--------------------S------------
-----SAVD-----SPGQ-------PRK--------------------N----
[15] 'XP_017989133.1-45286-Eremothecium_sinecaudum-Saccharomycotina'
-EL--RVYLGAYDYTPQD-DEVVFFTVEDTLFYNRFHLDFGPMHIGHLYRFAVIFHEILN
DSDNQGKAVVFYSSTSTRQRANSACLLCCYMILVQGWTPHQVLQPLAQ-VDPPFMPFRDA
GYSNADFEISIQDVVYGIWRGKETGLVDLNTFKLEVYEKYERVEHGDFNLLTP-EFIAFA
SPEED-------RLNQPRKVLEFFKENNVQLVVRLNSPLYRAQHFEDIGIKHLDMIFEDG
TCPDLSIVKNFVGAAETINGKIAVHCKAGLGRTGCLIGAHLIYTYGFTANECIGFMRFIR
PGMVVGPQQHWIYLNQNTFWKYTMKLS--------------------S------------
-----SAVE-----SPGQ-------PRK--------------------G----
[16] 'XP_022628441.1-1245769-Lachancea_lanzarotensis-Saccharomycotina'
-EL--RVYLGSYDHTPQD-DEIVFFTVEDILFYNRFHLDFGPLHIGHLYRFAVIFHEILN
DPENSGKAVVFYSSTSTRQRANAACMLCCYMLLVQGWTPHQVLQPLAQ-VDPPFMPFRDA
GYSNADFEITIQDVVFGVWRAKEKGLVNLNAFDLESYEKYERVENGDFNVLTP-DFIAFA
SPEED-------HLNSSRSVLKFFSENNVQLVVRLNSHLYNKKHFEDLGIEHVDLIFEDG
SCPDMSIVHNFVGAAETIRGKIAVHCKAGLGRTGCLIGAHLIYTHGLTANECIGLLRFIR
PGMVVGPQQHWLYLNQHTFWKYTMKLG--------------------S------------
-----QAVS-----SPGQ-------PRK--------------------G----
[17] 'XP_002556434.1-381046-Lachancea_thermotolerans-Saccharomycotina'
-EL--RVYLGAYDDTPQD-DDIVFFTVEDILFYNRFHLDFGPLHIGHLYRFAVIFHEILN
DPDNSGKAVVFYSSTSTRQRANSACMLCCYMLLVQGWTPHQVLQPLAQ-VDPPFMPFRDA
GYSNADFEITIQDVVYGVWRAKERGLVNLNTFDLETYERYERVKNGDFNVLTP-DFIALA
SPEED-------HLNGPRSVLKFFSENNVQLVVRLNSHLYNKKHFEDLGMKHVDLIFEDG
SCPDMSIVHGFVGAAETINGKIAVHCKAGLGRTGCLIGAHLIYTHGFTANECIGFLRFIR
PGMVVGPQQHWLYLNQNTFWKYTMRLS--------------------S------------
-----QGVN-----SPGQ-------PRK--------------------D----
[18] 'XP_451828.1-28985-Kluyveromyces_lactis-Saccharomycotina'
-EL--RVYLGAYDYVPED-DEVVYFTVENTLFYNRFHLDFGPMHIGHLYRYAVIFHEILN
DPENFQKAVVFYSSTSTRQRANAACMLCCYMVLIQGWTPHQVLQPLAQ-VDPPFMPFRDA
GYSNADFEITIQDIVYGIWRAKENGLIDLSNFQLETYEKYERVENGDLNALTP-DFIAFA
SPQEE-------HLNQPRKVLDYFKENDVQLVVRLNSHLYNKKHFEDIGIQHLDMIFEDG
TCPDLSIVQNFVGAAETIKGKIAVHCKAGLGRTGCLIGAHLIYTYGFTANECIGFLRFMR
PGMVVGPQQHWLYLNQNSFWKYTMRLS--------------------S------------
-----NAVQ-----SPGQ-------PRK--------------------D----
[19] 'XP_022676692.1-4911-Kluyveromyces_marxianus-Saccharomycotina'
-EL--RVYLGAYDYIPED-DEVVFFTVENTLFYNRFHLDFGPMHIGHLYRYAVIFHEILN
DPENFQKAVVFYSSTSTRQRSNAACMLCCYMVLIQGWTPHQVLQPLAQ-VDPPFMPFRDA
GYSNADFEITIQDVVYGIWRAKENGLIDLSNFQLETYEKYERVENGDLNALTP-DFIAFA
SPQEE-------HLNQPRKVLEYFKENDVQLVVRLNSHLYNKKHFEDIGIQHLDMIFEDG
TCPDLSIVQNFVGAAETIKGKIAVHCKAGLGRTGCLIGAHLIYTYGFTANECIGFLRFMR
PGMVVGPQQHWLYLNQNTFWKYTMRLS--------------------S------------
-----SAVQ-----SPGQ-------PRK--------------------D----
[20] 'XP_003668739.1-27289-Naumovozyma_dairenensis-Saccharomycotina'
-EL--RVYLGAYDYTPEN-DEIVFFTIEDTLYYNSFHLDFGPMNIGHLYRFAVILHEILN
DPINSKKSVVFYSSTFTRERANSACLLCCYMILVQGWTPHQVLQPLAQ-VDPPFMPFRDA
GYSNADFEITIQDIVYGVWRAKEKGLIDLKNFNLEDYERYEHVEEGDFNVLTP-DFIAFA
SPQEE-------NLNRPKSVLNFFKDNNVQLVVRLNSHLYNKRHFETIGIQHLDMIFEDG
TCPDLSIVQNFVGAAETIKGKIAVHCKAGLGRTGCLIGAHLIYTYGFTANECIGFLRFIR
PGMVVGPQQHWLYLNQNNFWKHTMRIS--------------------S------------
-----YGLN-----SPGQ-------PRK-------------------------
[21] 'XP_003675183.1-27288-Naumovozyma_castellii-Saccharomycotina'
-EL--RVYLGAYDYAPQN-DEIVFFTIEDTLFYNSFHLDFGPMNIGHLYRFAVIFHEILN
DVANMKKSVVFYSSTFTRDRANSACLLCCYMILVQGWTPHQVLQPLAQ-VDPPFMPFRDA
GYSNADFEITIQDVVYGVWRAKERNLIELKNFNLEAYEKFECVENGDFNILTP-EFIAFA
SPQEE-------ALNRPKCVLEAFKEQNVQLVVRLNSHLYNKKHFEDIGIQHLDMIFEDG
TCPDMSIVQNFIGAAETIRGKIAVHCKAGLGRTGCLIGAHLIYTHGFTANECIGFLRFIR
PGMVVGPQQHWLYLHQNDFWKHTMRVS--------------------S------------
-----FAIE-----SPGQ-------PRK--------------------S----
[22] 'XP_022460493.1-317047-Kuraishia_capsulata-Saccharomycotina'
-EL--RVYLGAYDRTPKD-EELVYFTVEDSLPYNPFHLDFGPLHIGHLYRFAVTLHEVLN
DPANKGKAVVFYSSTGAKERSNAACLLCCYMVVVQSWSPHQVLHPIAQ-HEPPFMPFRDA
GYSHADFELTIQDVVYGVWRAKERGMIDLNEFKLEEYERYERVDQGDFNVISK-DFIAFA
SPKQP-------PLNEPRSVLSYFGNNDVQLVVRLNSHLYDAAEFVKRGIQHVDMIFEDG
TCPTMDYVKKFVGAAETVSGKIAVHCKAGLGRTGCLIGAHLIYTHGFTANECIAYMRMIR
PGMVVGPQQHWLYLHQHEFWRHTMVID--------------------D------------
-----AAVE-----SPGQ-------PRK---------------------PGNI
[23] 'XP_011272619.1-1041607-Wickerhamomyces_ciferrii-Saccharomycotina'
-EL--RIYLGVYDNIPQD-DELVHFTIEDSLPYNSFNLDFGPLHIGHLYRFAVVLHNILN
EDSNQGKAIVFYSSSDSKQRSNAACLLACYMILVQSWSPHQVLQPLCQ-IDPPFMGFRDA
GYSHADFEITIQDIVYGVWRAKERGLIDLTNFNLEEYEQYERVDQGDFNVIYN-NFIAFA
SPQQS-------SLNQPKKVLEYFVKNDVQMVVRLNSHLYNKNEFEKKGIQHLDMIFDDG
TCPTMDIVKDFIGVSEGVKGKIAVHCKAGLGRTGCLIGAHLIYTHGFTANECIAYMRMIR
PGMVVGPQQHWLYLHQNQFWKFTMVLD--------------------L------------
-----SAVE-----SPGQ-------PRK--------------------NNPTV
[24] 'XP_019039667.1-4927-Wickerhamomyces_anomalus-Saccharomycotina'
-----RIYLGVYDYTPED-DELVHFTIDDSLPYNSFNLDFGPLHIGHLYRFAVVLHNILN
EDSNQGKAIVFYSSSETRQRSNAACLLACYMILVQSWSPHQVLQPLCQ-VDPPFMGFRDA
GYSHADFEITIQDIVYGVWRAKERGLLDLTNFNLEEYEQYERVDQGDFNVIYH-NFIAFA
SPQQS-------TLNQPRKVLDYFQKNDVQLVVRLNSHLYNKNEFEKKGIQHIDMIFDDG
TCPTMDIVKDFIGVSEGIKGKIAVHCKAGLGRTGCLIGAHLIYTHGFTANECIAYMRMIR
PGMVVGPQQHWLYLHQNQFWKFTMVVD--------------------L------------
-----SAVE-----SPGQ-------PRK-------------------------
[25] 'XP_020069662.1-4903-Cyberlindnera_jadinii-Saccharomycotina'
-EL--RVYLGVYDYTPED-EKIVYFTVEQSLPYNAFHLDFGPIHIGYLYRFAVVLHNILN
EEDNQGKAIVFYSSKDSRARTNAACLLASYMILVQSWSPHQVLQPLCQ-VDPPFMGFRDA
GYSHADFEITIQDIVYGLWRARERKMIDLTDFNLEEYERYERVDQGDFNVISK-DFIAFA
SPQQ--------SISTPRNVLEYFQKNDVQMVVRLNSHLYNKNEFEKRGIQHLDMIFDDG
TCPTMDIVRDFIGVSEGVKGKIAVHCKAGLGRTGCLIGAHLIYTHGFTANECIAYMRMIR
PGMVVGPQQHWLYLHQNQFWKYTMVLD--------------------S------------
-----SAVK-----SPGQ-------PRK--------------------N-PKV
[26] 'XP_002490191.1-460519-Komagataella_phaffii-Saccharomycotina'
-EL--RVYLGSYDHDPND-DKVVYFTLEDSLIYNSFHLDFGPLHMGHLYRFAVVLHNILN
DEDNRGKAVVFYSTTDSRARTNAACMLCCYMVLVQSWSPHQVLHPICQ-VDPPFMMFRDA
GYSHADFEISIQDVVYAVWRAKERKMIDLTSFNLEEYEQYERVDQGDLNVISK-DFIAFA
SPKQS-------PLNQPKKVLDYFCKNDVQLVVRLNSHLYDSEEFSKRGIQHIDMIFDDG
TCPTLEYVQKFVGAAETVAGKIAVHCKAGLGRTGCLIGAHLIYTHGFTANECIAYMRMVR
PGMVVGPQQHWLYLHQNEFWRHSMVLS--------------------D------------
-----SAVE-----SPGQ-------PRK---------------------NGNV
[27] 'XP_020049358.1-54195-Ascoidea_rubescens-Saccharomycotina'
-EL--RIYLGAYDSPPQD-NQTVFFTVEDHLPYNPFHLDFGPLHIGNLYRFAVVLHNILN
EDSNQGKAIVFYSSTGPKNRANAACLLCCYMILVQSWSPHQVLQPISQ-INPPLMPFRDA
GYSNADFEISIQDIVYGIWRAKERNMIDLTNFNLEEYEQYEKVEEGDFNVISK-DFIAFA
SPQQSYN-----HLNKPIKVLNYFQKNNVQMVIRLNSHLYDKSNFENLGIQHLDMIFDDG
TCPTMQIVQDFIGVAEGVNGKIAVHCKAGLGRTGCLIGAHLIYTHGFTANECIGYMRMIR
PGMVVGPQQHWLYLHQNEFWRYTMVLD--------------------K------------
-----RAVQ-----SPGQ-------PRK---------------------SKPI
[28] 'XP_013936945.1-1005962-Ogataea_parapolymorpha-Saccharomycotina'
-EL--RVYLGSYDYHPQN-DDLVFFTVEDALPYNAFHLDFGPLHLGHLYRFAVTLHNILN
DSANKSKAVVFYSSTGAKQRTNAACLLCCYMVLVQNWSPHQVLQPIAQ-QEPPFCGFRDA
GYSNADFELTIQDVVYGVWRAKERGMLDITSFNLEEYEQYERVDQGDFNVISK-DFIAFA
SPKQS-------PLNEPRKVLEYFVNNNVQLVVRLNSHLYDKNEFEKRGIKHIDMIFEDG
TCPTMEYVQKFIGAAETVQGKIAVHCKAGLGRTGCLIGAHLIYTHGFTANECIAYMRMIR
PGMVVGPQQHWLYLHQNQFWRYTMVLD--------------------D------------
-----IAVE-----SPGQ-------PRK--------------------YGSPY
[29] 'XP_018208990.1-460523-Ogataea_polymorpha-Saccharomycotina'
-EL--RVYLGSYDYHPQN-DDLVFFTVEDALPYNAFHLDFGPLHIGHLYRFAVTLHNILN
DSANKSKAVVFYSSTGAKQRTNAACLLCCYMVLVQNWSPHQVLQPIAQ-QEPPFCGFRDA
GYSNADFELAIQDVVYGVWRAKERGMLDITSFNLEEYEQYERVDQGDFNVISK-DFIAFA
SPKQS-------PLNEPRKVLEYFVNNNVQLVVRLNSHLYDKNEFEKRGIKHIDMIFEDG
TCPTMEYVQKFIGAAETVQGKIAVHCKAGLGRTGCLIGAHLIYTHGFTANECIAYMRMIR
PGMVVGPQQHWLYLHQNQFWRYTMVLD--------------------D------------
-----IAVE-----SPGQ-------PRK--------------------YGSPY
[30] 'XP_025338362.1-1231522-_Candida_duobushaemuloni-Saccharomycotina'
-EL--RIYLGSYDYAPSD-VDLVYFTVEDALPYNAFHLDFGPLNIGSLYRFAVSLHNILN
EEANQGKGVVFYSSTSPKERANAACLLCCYMVLVQSWAPHQVLQPICQ-VEFPFSPFRDA
GYSSADFEITIQDVVYAMWRAKERGMIDLTTFNLEEYEQYERVDQGDFNVISK-DFIAFA
SPQQ--------VLNEPKKVLNFFINNDVQLAVRLNSHLYDANEFEKRNIQHIDMIFEDG
TCPTLEYVQKFIGAAECVNGKIAVHCKAGLGRTGCLIGAHLIYTHGFTANECIAYMRMIR
PGMVVGPQQHWLYLHQQDFWRHTMCLD--------------------D------------
Q----KAVE-----SPGQ-------PRK--------------------IQSPS
[31] 'XP_024716056.1-418784-_Candida_pseudohaemuloni-Saccharomycotina'
-EL--RIYLGSYDYAPTD-VDLVYFTVEDALPYNAFHLDFGPLNIGSLYRFAVSLHNILN
EEANQGKGVVFYSSTSPKERANAACLLCCYMVLVQLWAPHQVLQPICQ-VEFPFLPFRDA
GYSSADFEITIQDVVYAMWRAKERGMIDLTTFNLEEYEQYERVDQGDFNVISK-DFIAFA
SPQQ--------VLNEPKKVLNFFINNDVQLAVRLNSHLYDANEFEKRNIQHIDMIFEDG
TCPTLEYVQKFIGAAECVNGKIAVHCKAGLGRTGCLIGAHLIYTHGFTANECIAYMRMIR
PGMVVGPQQHWLYLHQQDFWRHTMCLD--------------------D------------
Q----KAVE-----SPGQ-------PRK--------------------IQLPM
[32] 'XP_025341023.1-45357-_Candida_haemulonis-Saccharomycotina'
-EL--RIYLGAYDYAPND-VDLVYFTVEDALPYNAFHLDFGPLHIGSLYRFAVSLHNILN
EEVNQGKGVVFYSSTSPKERANAACLLCCYMVLVQSWAPHQVLQPICQ-VDFPFSPFRDA
GYSNADFEITIQDVVYAMWRAKERGMIDLTTFNLEEYEQYERVDQGDFNVISK-DFIAFA
SPQQ--------VLNEPKKVLSFFINNDVQLAVRLNSHLYDANEFTKRNIQHIDMIFEDG
TCPTMEYVQKFIGAAECVNGKIAVHCKAGLGRTGCLIGAHLIYTHGFTANECIAYMRMIR
PGMVVGPQQHWLYLHQQEFWRHTMCLD--------------------D------------
Q----KAVE-----SPGQ-------PRK--------------------IQSPM
[33] 'XP_028889793.1-498019-_Candida_auris-Saccharomycotina'
-EL--RIYLGAYDYTPHD-PDLVYFTVEDAFPYNAFHLDFGPLHIGSLYRFAVSLHNILN
EEANQGKAVVFYSSTSPKERANAACLLCCYMVLVQSWAPHQVLQPISQ-VEFPFQPFRDA
GYSNADFEITIQDIVYAMWRAKERDMIDLTTFNLEEYEQYERVDQGDFNVISK-DFIAFA
SPQQ--------VLNEPKKVLSFFMSNNVQLAVRLNSHLYDASEFTKRDIQHIDMIFEDG
TCPTMEYVQKFIGAAECINGKIAVHCKAGLGRTGCLIGAHLIYTHGFTANECIAYMRMIR
PGMVVGPQQHWLYLHQNEFWRHTMCLD--------------------D------------
Q----KAVE-----SPGQ-------PRK--------------------IHLPV
[34] 'XP_002616447.1-36911-Clavispora_lusitaniae-Saccharomycotina'
------------------------------------------------------------
------------------------------MVLVQSWAPHQVLQPISQ-VEVPFQPFRDA
GYSAADFEITIQDIVYAMWRAKERDMVDLTNFNLEEYEQYERVDQGDFNVISK-DFIAFA
SPQQN-------VLNEPKKVLSFFKANDVQLVVRLNSHLYDATEFTKRGIQHIDMIFEDG
TCPTLDYVKKFIGAAECISGKIAVHCKAGLGRTGCLIGAHLIYTHGFTANECIAYMRMIR
PGMVVGPQQHWLYLHQNEFWRHTMCLD--------------------D------------
Q----KVVE-----SPGQ-------PRK--------------------VTQPV
[35] 'XP_018712259.1-27322-Metschnikowia_bicuspidata-Saccharomycotina'
-EL--RIYLGAYDYAPED-SDLVYFTVEDSLPYNAFHLDFGPLHIGTLYRFAVVLHNILN
EVGNLGKAVVFYSSTSPKERANAACLLACYMVLVQSWAPHQVLQPISQ-VEFPFAPFRDA
GYSSADFEITIQDIVYALWRAKERGMIDLTTFNLEEYEQYERVDQGDFNNISK-DFIAFA
SPQQS-------SLNEPKKVLNYFMSNDVQLVVRLNSHLYNAEEFTKRNIQHIDMIFEDG
TCPTLEYVHKFIGAAECVNGKIAVHCKAGLGRTGCLIGAHLIYTHGFTASECIAYMRMIR
PGMVVGPQQHWLYLHQNDFWRHTMCLD--------------------D------------
Q----KVVE-----SPGQ-------PRK--------------------LGQPL
[36] 'XP_461028.2-4959-Debaryomyces_hansenii-Saccharomycotina'
-EL--RIYLGAYDYTPPD-NDLVYFTVEDALPYNAFHLDFGPLHIGSLYRFAVVLHNILN
EESNQGKAIVFYSTTSPKERANAACLLCCYMVLVQSWSPHQVLQPISQ-IEPPLQGFRDA
GYSKADFEITVQDIVYGMWRAKERGMLDLTSFNLEEYEQYERVDQGDFNVVSK-DFIAFA
SPQQS-------SLNEPKKVLNYFMLNNVQLVVRLNSHLYDASEFTKRGIQHIDMIFDDG
TCPTLEYVQKFIGAAECVNGKIAVHCKAGLGRTGCLIGAHLIYTHGFTANECISYMRLVR
PGMVVGPQQHWLYLHQNEFWRHTMCLD--------------------D------------
Q----KAVE-----SPGQ-------PRK--------------------INSPV
[37] 'XP_015469405.1-58627-Debaryomyces_fabryi-Saccharomycotina'
------------------------------------------------------------
------------------------------MVLVQSWSPHQVLQPISQ-IEPPLQGFRDA
GYSKADFEITVQDIIYGMWRAKERGMIDLTSFNLEEYEQYERVDQGDFNVVSK-DFIAFA
SPQQS-------SLNEPKKVLNYFMLNNVQLVVRLNSHLYDASEFTKRGIQHIDMIFDDG
TCPTLEYVQKFIGAAECVNGKIAVHCKAGLGRTGCLIGAHLIYTHGFTASECISYMRLIR
PGMVVGPQQHWLYLHQNDFWRHTMCLD--------------------D------------
Q----KAVE-----SPGQ-------PRK--------------------INLPV
[38] 'XP_020066944.1-46583-Suhomyces_tanzawaensis-Saccharomycotina'
-EL--RIYLGAYDYTPQD-SDLVYFTVEDALAYNAFHLDFGPLHIGNLYRFAVVLHNILN
EEANQGKAIVLYSTTSPKERANTACLLCCYMTLVQSWSPHQVLQPIAQ-IDPPFQGFRDA
GYSNADFEITIQDVVYGMWRAKERGMIDLTTFNLEEYEQYERVDQGDFNVISK-DFIAFA
SPQQS-------TLNEPKKVLNYFMENEVQLVVRLNSHLYDSAEFTKRNIQHIDMIFDDG
TCPTMEFVKQFIGASECVNGKIAVHCKAGLGRTGCLIGAHLIYTHGFTANECIGYMRMIR
PGMVVGPQQHWLYLHQNDFWRHTMVLD--------------------D------------
Q----KAVE-----SPGQ-------PRK--------------------VNQPV
[39] 'XP_001385068.2-4924-Scheffersomyces_stipitis-Saccharomycotina'
-EL--RIYLGAFDSTPVD-NELVYFTVEDALPYNAFHLDFGPLHIGNLYRFAVVLHNILN
EESNQGKAIVFYSSTAPKMRSNAACLLCCYMVLVQSWSPHQVLQPIAQ-LDPPFQGFRDA
GYSTADFEITIQDIVYAMWRAKERGMIDLTTFNLEEYEQYERVDQGDFNVISK-DFIAFA
SPQQS-------GLNEPRKVLSFFVQNDVQLVVRLNSHLYDANEFTKRNIQHIDMIFDDG
TCPTLEYVQKFIGAAETVNGKIAVHCKAGLGRTGCLIGAHLIYTHGFTANECIAYMRMIR
PGMVVGPQQHWLYLHQNDFWRHTMILD--------------------D------------
Q----KAVE-----SPGQ-------PRK--------------------INQPV
[40] 'XP_020078751.1-717740-Hyphopichia_burtonii-Saccharomycotina'
-EL--RIYLGAYDFTPPD-NDLVYFTVEDVLAYNPFHLDFGPLHIGSLYRFAVILHNILN
EESNQGKAIVFYSSTSPKERANAACLLCCYMVLVQSWSPHQVLQPISQ-VDPPLQPFRDA
GYSNADFEITIQDVVYGMWRAKERGMIVLTKFNLEEYEQYERVEEGDFNVISK-DFIAFA
SPKQN-------GLNEPRKVLNYFMMNNVDLVVRLNSHLYDSSEFTKRNIQHIDMIFEDG
TCPSLEYVQKFIGAAECVQGKVAVHCKAGLGRTGCLIGAHLIYTHGFTANECIAYMRMMR
PGMVVGPQQHWLYLHQNDFWRHTMCLD--------------------D------------
Q----KAVE-----SPGQ-------PRK--------------------INQPC
[41] 'XP_006687736.1-2315449-Yamadazyma_tenuis-Saccharomycotina'
-EL--RIYLGAYDHTPDD-AQLVYFTVEEALPYNSFHLDFGPLNIGSLYRFAVILHNILN
EEANQGKAIVFYSTTGPKERANAACLLSCYMVLIQSWSPHQVLQPIAQ-IDPPLQGFRDA
GYSSADFEITIQDVVYGMWRAKERGMIDLTSFNLEEYEQYERVDQGDFNMVSK-DFVAFA
SPQQN-------SLNEPKKVLNFFLKNDVQLAVRLNSHLYDANEFTKRGIQHIDMIFDDG
TCPTLEYVQKFIGAAECINGKIAVHCKAGLGRTGCLIGAHLIYTHGFTANECIGYMRMIR
PGMVVGPQQHWLYLHQNDFWRHTMCLD--------------------D------------
Q----KAVE-----SPGQ-------PRK--------------------FHYHT
[42] 'XP_007377315.1-340170-Spathaspora_passalidarum-Saccharomycotina'
-EL--RIYLGAFDYSPPN-KDLVYFTIEDSLPYNSFHLDFGPLNIAILYRFAVILHNILN
EENNQGKAVVFYSSSCPKQRANAACLLCCYMVLIQSWSPHQVLQPIAQ-CDPPFQGFRDA
GYSHADYEITIQDIVYAMWRAKERGMIDLTSFNLEEYEQYERVDQGDFNVISK-DFIAFA
SPQQT-------VINEPRKVLSYFMENNVQLVVRLNSHLYDSQEFTKRNIRHIDMIFDDG
TCPTLDYVQKFVGAAETINGKIAVHCKAGLGRTGCLIGAHLIYTHGFTANECIAYMRMLR
PGMVVGPQQHWLYLHQNDFWRHTMVLD--------------------C------------
N----KAVD-----SPGQ-------PRK--------------------INQPL
[43] 'XP_003870736.1-273371-Candida_orthopsilosis-Saccharomycotina'
-EL--RIYLGAYDYTPSD-KDLVYFTVEDALPYNAFHLDFGPLNISNLYRFAVVLHNILN
DDENQGKAVVFYSSTCPKQRANAACLLCCYMVLVQSWAPHQVLQPIAQ-FDVPFASFRDA
GYSNADFEITIQDVVYGMWRAKERGMIDLTSFNLEEYEQYERVDQGDFNVISK-DFIAFA
SPQLK-------PLNEPKKVLDYFVKNNVQLVVRLNSHLYDAKEFTKRNIQHIDMIFDDG
TCPTLEYVQKFIGAAECINGKIAVHCKAGLGRTGCLIGAHLIYTHGFTANECIAYMRMIR
PGMVVGPQQHWLYLNQNYFWRHTMILD--------------------D------------
N----KAVD-----APGQ-------PRK--------------------IQQPV
[44] 'XP_002420860.1-42374-Candida_dubliniensis-Saccharomycotina'
-EL--RIYLGAYDHHKRD-EDLAYFTVEDALPYNAFYMDFGPLNIGHLYRFAVLLHKKLN
EDSTQGKGLVIYSSTSPKERANTACLLCCYMILLQNWAPHQVLQPIAQ-ITPPLQAFRDA
GYSSADYEITIQDVVYAMWRAKERGMIDLAKFDLDEYEQYERVDQGDFNVISK-DFIAFA
SPQQS-------GLNEPQKVLEYFVENNVQLVVRLNSHLYDAKEFTKRSIKHIDMIFDDG
TCPTLEYVQKFIGAAECINGKIAVHCKAGLGRTGCLIGAHLIYTHGFTANECIAYMRMIR
PGMVVGPQQHWLYLHHDDFWRHTMIVD--------------------D------------
Q----KVVE-----SPGQ-------PRK--------------------AQQSI
[45] 'XP_019330990.1-5476-Candida_albicans-Saccharomycotina'
-EL--RIYLGAYDHHKRD-EDLAYFTVEDALPYNAFYMDFGPLNIGHLYRFAVLLHKKLN
EDSTQGKGLVIYSSTSPKERANLACLLCCYMILLQNWAPHQVLQPIAQ-ITPPLQAFRDA
GYSSADYEITIQDVVYAMWRAKERGMIDLAKFDLDEYEQYERVDQGDFNVISK-DFIAFA
SPQQS-------GLNEPQKVLEYFVENNVQLVVRLNSHLYDAKEFTKRNIKHIDMIFDDG
TCPTLEYVQKFIGAAECINGKIAVHCKAGLGRTGCLIGAHLIYTHGFTANECIAYMRMIR
PGMVVGPQQHWLYLHHDDFWRHTMIVD--------------------D------------
Q----KVVE-----SPGQ-------PRK--------------------VQQSI
[46] 'XP_002548633.1-5482-Candida_tropicalis-Saccharomycotina'
------------------------------------------------------------
------------------------------MILIQNWAPHQVLQPIAQ-INPPLQAFRDA
GYSSADYEITIQDIVYAMWRAKERGMIDLTTFDLEEYEQYERVDQGDFNVISK-DFIAFA
SPQQS-------GINEPQKVLDYFIEHDVQLVVRLNSHLYDAKEFTKRNIKHIDMIFEDG
TCPTLEYVQKFIGAAECINGKIAVHCKAGLGRTGCLIGAHLIYTHGFTANECIAYMRMVR
PGMVVGPQQHWLYLHQDDFWRHTMIVD--------------------D------------
Q----KVVE-----SPGQ-------PRK--------------------AQQPI
[47] 'XP_001484420.1-4929-Meyerozyma_guilliermondii-Saccharomycotina'
------------------------------------------------------------
------------------------------MVLVQLWSPHQVLQPIAQ-IDPPFQGFRDA
GYSNADFEITIQDIVYAMWRAKERGMVDLTTFNLEEYEQYERVDQGDFNVISK-DFIAFA
SPQ---------GLNEPKKVLNFFLANDVQLVVRLNSHLYDAAEFTRRGIQHIDMIFDDG
TCPTLEYVQKFIGAAETVHGKIAVHCKAGLGRTGCLIGAHLIYTHGFTANECIAYMRMIR
PGMVVGPQQHWLYLHQNAFWRHTMCLD--------------------D------------
T----KAVE-----LPGQ-------PRK--------------------VQLPV
[48] 'XP_001523899.1-36914-Lodderomyces_elongisporus-Saccharomycotina'
------------------------------------------------------------
------------------------------MILIQSWSPHQVLQPIAQ-TDPPFSGFRDA
GYSNADYEITIQDIVYAMWRAKERGMVNLTTFNLEEYEQYERVDQGDFNVISK-DFIAFA
SPIQS-------KLSEPQKVLNYFTKNNVQLVVRLNSHLYDAREFTKRGIQHIDMIFDDG
TCPTLEYVQKFIGAAECVNGKIAVHCKAGLGRTGCLIGAHLIYTHGFTANECIAYMRMIR
PGMVVGPQQHWLYLNQNYFWRHTMVLD--------------------D------------
Q----KAVV-----SPGQ-------PRK--------------DERE--AQQQQ
[49] 'XP_018988403.1-45609-Babjeviella_inositovora-Saccharomycotina'
-EL--RVYLGAYEHTPQN-HEAVYFTVEKTLPYNPFHLDFGPLHIGQLYRFAVQLHHILN
DDANQGKAVVLYSSTDARARANAACLLAGYMVLVQSWAPHQVLQPLAQ-CDAPFMPFRDA
GYSHADFEMTIQDVVYGLWRAKERNMLDLTSFNLEEYERYERVDQGDFNCVSK-DFIAFA
SPQQS-------ALNEPRNVLEYFTSNDVQLVVRLNSHLYDAVEFTKRGIQHIDMIFDDG
TCPTMEYVHQFVGAAETVHGKIAVHCKAGLGRTGCLIGAHLIYTHGFTANECIAYMRMVR
PGMVVGPQQHWLYLHQNEFWRHTMCLD--------------------D------------
H----FAVQ-----SPIQ-------PRK--------------------MHEGI
[50] 'XP_019017851.1-4926-Pichia_membranifaciens-Saccharomycotina'
-EL--KIYLVVSDEKPED-DEFVYFTIEDSLPYNNFNLDFGPLHAGHLYRFAVALHKILN
EPKNKSKCVGFYSSNDSRQRTNAACILCCYMVLVQNWAPHQVLLPIAQ-VDPPFMPFRDA
GYSHADFELTIQDIVYGVWRAKERNLLDMRSFNLEEYEQYERVDQGDLNILAN-DFIPFA
SPKQS-------PLNEPKKVLEFFTEHDVKLVVRLNSHLYDKREFTKKNIQHVDMIFEDG
TCPSMEFVQKFIGASETVSGKVAVHCKAGLGRTGCLIGAYLIYTHGFTANECIAYMRMIR
PGMVVGPQQHWLYLHQNEFWRHTMVLD--------------------D------------
D----IAVA-----SPGQ-------PRK--------------------Y--PY
[51] 'XP_029320675.1-4909-Pichia_kudriavzevii-Saccharomycotina'
-EL--KIYLVVSDEKPED-DEFVYFTIEESLPYNNFNLDFGPLHVGHLYRFAVALHKILN
EPRNKNKCVGFYSSNDSRQRTNAACILCCYMVLVQNWAPHQVLLPIAQ-IDPPFMPFRDA
GYSHADFEVTIQDVVYGVWRAKERNLLDMRSFDLEEYEQYERVDQGDLNILAN-DFIPFA
SPKQS-------PLNTAKSVLELFLEKNVQLVVRLNSHLYDKREFTKRGIQHVDMIFEDG
TCPTMDFVQKFIGASETVNGKVAVHCKAGLGRTGCLIGAYLIYTHGFTASECIAYMRMIR
PGMVVGPQQHWLYLHQNEFWRHTMVLD--------------------D------------
D----IAVA-----SPGQ-------PRK--------------------Y--PF
[52] 'XP_024664948.1-45607-Wickerhamiella_sorbophila-Saccharomycotina'
-EL--KIYLGAYDAAPAD-RRRVHFTIDDVLPYNNFHHDFGPLSVAHLYRFAVILHEVLG
EEENAGKGVVFYSSTDPRARANAACVLCSYMVLIQSWPPHLALAPVAQ-AMPPLMPFRDA
GYSVADFGITVQDVVYGVWRAKENNLIDIRNFNLDEYEHFEMVENGDLNLIAP-HFVAFA
SPVQD-------PLTPAEQVLDYFSAHDVRLVVRLNSHLYNREEFIKRDIKHIDLIFDDG
TCPSMLFVQAFIGAVEGVKGKVAVHCRAGLGRTGCLIGAHLIYTYGFTAQEAIAYMRFLR
PGMVVGPQQHWLYLHQNEFWRRTMTLS--------------------D------------
-----SALP-----TPGQ-------PRK--------------------T----
[53] 'XP_504005.1-4952-Yarrowia_lipolytica-Saccharomycotina'
-EL--RVYLGAYAHTPKD-ETTVYFTVDDALPYNPFHLDFGPLNAGHLYRFAVALHEILA
--ENEDKAVMFYSYPDPRYRANAACLLCCYMVLIQSWPPHLALAPIAQ-AEPPFMPFRDA
GYSTADFILTIQDVVYGCWRAKEKGFLDLRHFNLDEYEQYEKVDQGDFNELPP-HYIAFA
SPQQE-------PLDHANNVLDYFETHNVQLVVRLNSILYDARQFEQRGIKHVDMIFDDG
TVPTMDMVKKFVGAAECIEGKIAVHCKAGLGRTGCLIGAHLIYSYGFTAAECIAYMRFLR
PGMVVGPQQHWLYLHQNEFWKRTMVVS--------------------S------------
Q----HILP-----TPGQ-------PRK--------------------VRQPS
[54] 'XP_018737591.1-796027-Sugiyamaella_lignohabitan-Saccharomycotina'
------------------------------------------------------------
------------------------------MVLIQSWPPHLVLAPIAQ-ADPPFMPFRDA
GYAVADFTMTIQDVVYGVWRAKEQKLLDLKAFNLEEYELYERVDQGDFNEIPP-HFIAFA
SPQQA-------PLPYSSQVLDYFEAHQVKLVVRLNSHLYNKEEFEARGIKHIDLIFDDG
TCPTMLFVQAFIGAVEGVAGKVAVHCKAGLGRTGCLIGAHLIYTYGFTAAEAIAYMRFLR
PGMVVGPQQHWLYLHQNEFWRRTMCVS--------------------D------------
-----NALP-----TPGQ-------PRK------------------INGPRPP
[55] 'XP_025431486.1-979771-Aspergillus_saccharolytic-Eurotiomycetes'
TEI--RLYLASYDYPPDATRSPVYFTVDDVLLYNSFHADFGPLHIGHLYRFAVHFHEILG
DPANSDRAVVFYSKTDSRSRANAACLVACYMVLIQSWPPHLALAPIAQ-ADPPYMPFRDA
GYSQADYIINIQDVVYGVWKAKEQSLCGLRDFSLEEYEKYERVDMGDFNWITP-QFLAFA
SPQHKIVE---YKLPTPKNVLTHFSSRNVGLVVRLNSELYSPSYFTALGISHVDMIFEDG
TCPPLPLVRRFIKMAHEMTKGIAVHCKAGLGRTGCLIGAYLIYRYGFTANEIIAFMRFMR
PGMVVGPQQHWLHLNQGSFWWFEDSMK--------------------A--Q---------
-----VNLP-----TPGQ-------PRK------P-------SR--RLTQRSV
[56] 'XP_025554493.1-319626-Aspergillus_homomorphus-Eurotiomycetes'
TEI--RLYLASYDYPPDATRSPVYFTVDDVLLYNSFHADFGPLHIGHLYRFAVHFHEILG
DPANSDRAVVFYSKTDSRSRANAACLVACYMVLIQSWPPHLALAPIAQ-ADPPYMPFRDA
GYSQADYILNIQDVVYGVWKAKEQSLCGLRDFSLEEYEKYERVDMGDFNWITP-QFLAFA
SPQHQIVE---YKLPTPKNVLTHFSSRSVGLVVRLNSELYSPSYFTALGINHVDMIFEDG
TCPPLPLVRRFIKMAHEMTKGIAVHCKAGLGRTGCLIGAYLIYRYGFTANEIIAFMRFMR
PGMVVGPQQHWLHLNQGSFWWFEDSMK--------------------A--Q---------
-----QNLP-----TPGQ-------PRK------P-------SR--RLTQRSV
[57] 'XP_025492980.1-446911-Aspergillus_uvarum-Eurotiomycetes'
TEI--RLYLASYDYPPDATRSPVYFTVDDVLLYNSFHADFGPLHIGHLYRFAVHFHEILG
DPANTDRAVVFYSKTDSRSRANAACLVACYMVLIQSWPPHLALAPIAQ-ADPPYMPFRDA
GYSQADYIINIQDVVYGVWKAKEQSLCGLRDFSLEEYEKYERVDMGDFNWITP-QFLAFA
SPQHQIVE---YKLPTPKNVLTHFSSRSVGLVVRLNSELYSPSYFTALGINHVDMIFEDG
TCPPLPLVRRFIKMAHEMTKGIAVHCKAGLGRTGCLIGAYLIYRYGFTANEIIAFMRFMR
PGMVVGPQQHWLHLNQGSFWWFEDSMK--------------------A--Q---------
-----QNLP-----TPGQ-------PRK------P-------SR--RLTQRSV
[58] 'XP_020061414.1-5053-Aspergillus_aculeatus-Eurotiomycetes'
TEI--RLYLASYDYPPDATRSPVYFTVDDVLLYNSFHADFGPLHIGHLYRFAVHFHEILG
DPANTDRAVVFYSKTDSRSRANAACLVACYMVLIQSWPPHLALAPIAQ-ADPPYMPFRDA
GYSQADYILNIQDVVYGVWKAKEQSLCGLRDFSLEEYEKYERVDMGDFNWITP-QFVAFA
SPQHQIVE---YKLPTPKNVLTHFSSRSVGLVVRLNSELYSPSYFTALGINHVDMIFEDG
TCPPLPLVRRFIKMAHEMTKGIAVHCKAGLGRTGCLIGAYLIYRYGFTANEIIAFMRFMR
PGMVVGPQQHWLHLNQGSFWWFEDSMK--------------------A--Q---------
-----QNLP-----TPGQ-------PRK------P-------SR--RLTQRSV
[59] 'XP_025441608.1-1191711-Aspergillus_brunneoviolac-Eurotiomycetes'
TEI--RLYLASYDYPPDATRSPVYFTVDDVLLYNSFHADFGPLHIGHLYRFAVHFHEILG
DPANTDRAVVFYSKTDSRSRANAACLVACYMVLIQSWPPHLALAPIAQ-ADPPYMPFRDA
GYSQADYILNIQDVVYGVWKAKEQSLCGLRDFSLEEYEKYERVDMGDFNWITP-QFLAFA
SPQHQIVE---YKLPTPKNVLTHFSSRSVGLVVRLNSELYSPSYFTALGINHVDMIFEDG
TCPPLPLVRRFIKMAHEMTKGIAVHCKAGLGRTGCLIGAYLIYRYGFTANEIIAFMRFMR
PGMVVGPQQHWLHLNQGSFWWFEDSMK--------------------A--Q---------
-----QNLP-----TPGQ-------PRK------P-------SR--RLTQRSV
[60] 'XP_025506270.1-487661-Aspergillus_aculeatinus-Eurotiomycetes'
TEI--RLYLASYDYPPDATRSPVYFTVDDVLLYNSFHADFGPLHIGHLYRFAVHFHEILG
DPANTDRAVVFYSKTDSRSRANAACLVACYMVLIQSWPPHLALAPIAQ-ADPPYMPFRDA
GYSQADYILNIQDVVYGVWKAKEQSLCGLRDFSLEEYEKYERVDMGDFNWITP-QFLAFA
SPQHQIVE---YKLPTPKNVLTHFSSRSVGLVVRLNSELYSPSYFTALGINHVDMIFEDG
TCPPLPLVRRFIKMAHEMTKGIAVHCKAGLGRTGCLIGAYLIYRYGFTANEIIAFMRFMR
PGMVVGPQQHWLHLNQGSFWWFEDSMK--------------------A--Q---------
-----QNLP-----TPGQ-------PRK------P-------SR--RLTQRSV
[61] 'XP_025531149.1-34381-Aspergillus_japonicus-Eurotiomycetes'
TEI--RLYLASYDYPPDATRSPVYFTVDDVLLYNSFHADFGPLHIGHLYRFAVHFHEILG
DPANTDRAVVFYSKTDSRSRANAACLVACYMVLIQSWPPHLALAPIAQ-ADPPYMPFRDA
GYSQADYIINIQDVVYGVWKAKEQSLCGLRDFSLEEYEKYERVDMGDFNWITP-QFLAFA
SPQHQIVE---YKLPTPKNVLTHFSSRSVGLVVRLNSELYSPSYFTALGINHVDMIFEDG
TCPPLPLVRRFIKMAHEMTKGIAVHCKAGLGRTGCLIGAYLIYRYGFTANEIIAFMRFMR
PGMVVGPQQHWLHLNQGSFWWFEDSMK--------------------A--Q---------
-----QNLP-----TPGQ-------PRK------P-------SR--RLTQRSV
[62] 'XP_025534322.1-319631-Aspergillus_costaricaensi-Eurotiomycetes'
-EI--RLYLASYDNPPDATRSPVYFTVDDVLLYNSFHADFGPLHIGHLYRFAVQFHEILG
EPENRDRAVVFYSKTDARSRANAACLVACYMVLIQAWPPHLALAPIAQ-ADPPYMPFRDA
GYSQADFILNIQDVVYGVWKAKEQSLCSLRDFSLEEYEKFERVDMGDFNWITP-QFLAFA
SPQHQIPE---FKLPLPKNVLAHFSSRNIGLVVRLNSELYSPSYFTALGITHVDMIFEDG
TCPPLPLVRRFIKMAHETSKGIAVHCKAGLGRTGCLIGAYLIYRYGFTANEIIAFMRFMR
PGMVVGPQQHWLHLNQGSFWWYEDSMK--------------------A--Q---------
-----PYLP-----TPGQ-------PRK------P-------AR--RLNQRSV
[63] 'XP_025383989.1-1340029-Aspergillus_eucalypticola-Eurotiomycetes'
-EI--RLYLASYDNPPDATRSPVYFTVDDVLLYNSFHADFGPLHIGHLYRFAVQFHEILG
EPENRDRAVVFYSKTDARSRANAACLVACYMVLIQAWPPHLALAPIAQ-ADPPYMPFRDA
GYSQADFILNIQDVVYGVWKAKEQSLCSLRDFSLEEYEKFERVDMGDFNWITP-QFLAFA
SPQHQIPE---FKLPLPKNVLAHFSSRNIGLVVRLNSELYSPSYFTALGITHVDMIFEDG
TCPPLPLVRRFIKMAHETSKGIAVHCKAGLGRTGCLIGAYLIYRYGFTANEIIAFMRFMR
PGMVVGPQQHWLHLNQGSFWWYEDSMK--------------------A--Q---------
-----PYLP-----TPGQ-------PRK------P-------AR--RLNQRSV
[64] 'XP_025478939.1-1196635-Aspergillus_neoniger-Eurotiomycetes'
-EI--RLYLASYDNPPDATRSPVYFTVDDVLLYNSFHADFGPLHIGHLYRFAVQFHEILG
EPENRDRAVVFYSKTDARSRANAACLVACYMVLIQAWPPHLALAPIAQ-ADPPYMPFRDA
GYSQADFILNIQDVVYGVWKAKEQSLCSLRDFSLEEYEKFERVDMGDFNWITP-QFLAFA
SPQHQIPE---FKLPLPKNVLAHFSSRNIGLVVRLNSELYSPSYFTALGITHVDMIFEDG
TCPPLPLVRRFIKMAHETSKGIAVHCKAGLGRTGCLIGAYLIYRYGFTANEIIAFMRFMR
PGMVVGPQQHWLHLNQGSFWWYEDSMK--------------------A--Q---------
-----PYLP-----TPGQ-------PRK------P-------AR--RLNQRSV
[65] 'XP_025518340.1-319630-Aspergillus_piperis-Eurotiomycetes'
-EI--RLYLASYDNPPDATRSPVYFTVDDVLLYNSFHADFGPLHIGHLYRFAVQFHEILG
EPENRDRAVVFYSKTDARSRANAACLVACYMVLIQAWPPHLALAPIAQ-ADPPYMPFRDA
GYSQADFILNIQDVVYGVWKAKEQSLCSLRDFSLEEYEKFERVDMGDFNWITP-QFLAFA
SPQHQIPE---FKLPLPKNVLAHFSSRNIGLVVRLNSELYSPSYFTALGITHVDMIFEDG
TCPPLPLVRRFIKMAHETSKGIAVHCKAGLGRTGCLIGAYLIYRYGFTANEIIAFMRFMR
PGMVVGPQQHWLHLNQGSFWWYEDSMK--------------------A--Q---------
-----PYLP-----TPGQ-------PRK------P-------AR--RLNQRSV
[66] 'XP_025449296.1-5061-Aspergillus_niger-Eurotiomycetes'
-EI--RLYLASYDNPPDATRSPVYFTVDDVLLYNSFHADFGPLHIGHLYRFAVQFHEILG
EPENRDRAVVFYSKTDARSRANAACLVACYMVLIQAWPPHLALAPIAQ-ADPPYMPFRDA
GYSQADFILNIQDVVYGVWKAKEQSLCSLRDFSLEEYEKFERVDMGDFNWITP-QFLAFA
SPQHQIPE---FKLPLPKNVLAHFSSRNIGLVVRLNSELYSPSYFTALGITHVDMIFEDG
TCPPLPLVRRFIKMAHETSKGIAVHCKAGLGRTGCLIGAYLIYRYGFTANEIIAFMRFMR
PGMVVGPQQHWLHLNQGSFWWYEDSMK--------------------A--Q---------
-----QYLP-----TPGQ-------PRK------P-------AR--RLNQRSV
[67] 'XP_026626864.1-1341132-Aspergillus_welwitschiae-Eurotiomycetes'
-EI--RLYLASYDNPPDATRSPVYFTVDDVLLYNSFHADFGPLHIGHLYRFAVQFHEILG
EPENRDRAVVFYSKTDARSRANAACLVACYMVLIQAWPPHLALAPIAQ-ADPPYMPFRDA
GYSQADFILNIQDVVYGVWKAKEQSLCSLRDFSLEEYEKFERVDMGDFNWITP-QFLAFA
SPQHQIPE---FKLPLPKNVLAHFSSRNIGLVVRLNSELYSPSYFTALGITHVDMIFEDG
TCPPLPLVRRFIKMAHETSKGIAVHCKAGLGRTGCLIGAYLIYRYGFTANEIIAFMRFMR
PGMVVGPQQHWLHLNQGSFWWYEDSMK--------------------A--Q---------
-----QYLP-----TPGQ-------PRK------P-------AR--RLNQRSV
[68] 'XP_025568649.1-288669-Aspergillus_vadensis-Eurotiomycetes'
-EI--RLYLASYDNPPDATRSPVYFTVDDVLLYNSFHADFGPLHIGHLYRFAVQFHEILG
EPENRDRAVVFYSKTDARSRANAACLVACYMVLIQAWPPHLALAPIAQ-ADPPYMPFRDA
GYSQADFILNIQDVVYGVWKAKEQSLCSLRDFSLEEYEKFERVDMGDFNWITP-QFLAFA
SPQHQIPE---FKLPLPKNVLAHFSSRNIGLVVRLNSELYSPSYFTALGITHVDMIFEDG
TCPPLPLVRRFIKMAHEMSKGIAVHCKAGLGRTGCLIGAYLIYRYGFTANEIIAFMRFMR
PGMVVGPQQHWLHLNQGSFWFYEDSMK--------------------A--Q---------
-----PYLP-----TPGQ-------PRK------P-------AR--RLNQRSV
[69] 'XP_025576103.1-301854-Aspergillus_ibericus-Eurotiomycetes'
-EI--RLYLASYDNPPDATRSPVYFTVDDTLLYNSFHADFGPLHIGHLYRFAVHFHEILG
DPANSDRAVVFYSKTDARSRANAACLVACYMVLIQSWPPHLALAPIAQ-ADPPYMPFRDA
GYSQADFILNIQDVVYGVWKAKEQSLCSLRDFSLEEYEKFERVDMGDFNWITP-KFLAFA
SPQHQIPE---FKLPLSKNVLAHFSSRNIGLVVRLNSELYSPSYFTALGITHVDMIFEDG
TCPPLPLVRRFIKMAHEMTKGIAVHCKAGLGRTGCLIGAYLIYRYGFTANEIIAFMRFMR
PGMVVGPQQHWLHLNQGSFWWFEDSMK--------------------A--Q---------
-----QNLP-----TPGQ-------PRK------P-------AR--RLNQRSV
[70] 'XP_025465128.1-319627-Aspergillus_sclerotionige-Eurotiomycetes'
-EI--RLYLASYDNPPDATRSPVYFTVDDTLLYNSFHADFGPLHIGHLYRFAVHFHEILG
DPANSDRAVVFYSKTDARSRANAACLVACYMVLIQSWPPHLALAPIAQ-ADPPYMPFRDA
GYSQADFILNIQDVVYGVWKAKEQSLCSLRDFSLEEYEKFERVDMGDFNWITP-RFLAFA
SPQHQIPE---FKLPLSKNVLAHFSSRNIGLVVRLNSELYSPSYFTALGITHVDMIFEDG
TCPPLPLVRRFIKMAHEMTKGIAVHCKAGLGRTGCLIGAYLIYRYGFTANEIIAFMRFMR
PGMVVGPQQHWLHLNQGSFWWFEDSMK--------------------A--Q---------
-----QNLP-----TPGQ-------PRK------P-------AR--RLNQRSV
[71] 'XP_025403026.1-51019-Aspergillus_heteromorphus-Eurotiomycetes'
-EI--RLYLASYDNPPDATRSPVYFTVDDVLLYNSFHADFGPLHIGHLYRFAVHFHEILG
DSGNSDRAVVFYSKTDARSRANAACLVACYMVLIQSWPPHLALAPIAQ-ADPPYMPFRDA
GYSQADFILNIQDVVYGVWKAKEKSLCGLRDFSLEDYEKFERVDMGDFNWITP-DFLAFA
SPQHSIPE---YKLPLPKNVLAHFSSRNVGLVVRLNSELYSPSHFTAMGITHVDMIFEDG
TCPPLPLVRRFIKMAHEMTRGIAVHCKAGLGRTGCLIGAYLIYRYGFTANEIIAFMRFMR
PGMVVGPQQHWLHLNQGSFWWFEDSMK--------------------A--Q---------
-----QNLP-----TPGQ-------PRK------P-------AR--RITQRSV
[72] 'XP_001213341.1-33178-Aspergillus_terreus-Eurotiomycetes'
GEI--RLYLASYDNPPDATRSPVYFTVDDTLLYNSFHADFGPLHIGHLYRFAVHFHEILG
DPANSDRPVVFYSRTDARSRANAACLVACYMVLIQSWPPHLALAPIAQ-ADPPYMPFRDA
GYSQADYILNIQDVVYGVWKAKEQSLCGLRDFSLEDYEKFERVDMGDFNWITP-DFIAFA
SPQHEIPE---YRLPLPKNVLAHFSSRKVGLVVRLNSELYSPSYFTALGINHVDMIFEDG
TCPPLPLVRRFIKMAHEMTRGIAVHCKAGLGRTGCLIGAYLIYRYGFTANEIIAFMRFMR
PGMVVGPQQHWLHLNQGSFWWFEDTMK--------------------A--Q---------
-----PNLP-----TPGQ-------PRK------P-------AR--RLNQRSV
[73] 'XP_024708462.1-306088-Aspergillus_steynii-Eurotiomycetes'
GEI--RLYLASYDNPPDSTHSPVYFTVDDTLLYNSFHADFGPLHIGHLYRFAVQFHEILG
DPANGDRAVVFYSKTDSRSRANAACLVACYMVLIQSWPPHLALAPIAQ-ADPPYMPFRDA
GYSQADFILNIQDVVYGVWKAKEQSLCGLREFSLEEYEKFERVDMGDFNWITP-HFLAFA
SPQHEVPE---YKLPLPKNVLAHFASRNVGLVVRLNSELYCPSYFTALGINHIDMIFEDG
TCPPLPLVRRFIKMAHEMTKGIAVHCKAGLGRTGCLIGAYLIYRYGFTANEIIAFMRFMR
PGMVVGPQQHWLHLNQGSFWWFEDTMK--------------------AQMQ---------
-----PNLP-----TPGQ-------PRK------P-------AR--RLNSRSV
[74] 'XP_015408247.1-41061-Aspergillus_nomius-Eurotiomycetes'
GEI--RLYLASYDDAPDATRSPVYFTVDDTLLYNSFHADFGPLHIGHLYRFAVHFHEILG
DPANSDRPVVFYSKPDARSRANAACLVACYMVLIQSWPPHLALAPIAQ-ADPPYMPFRDA
GYSQADFTLTIQDVVYGVWKAKEQSLCGLREFSLEEYEKYERVDMGDFNWITP-DFLAFA
SPQHEIPE---YKLPLPKNVLAHFASRDIGLVVRLNSELYSPSYFTALGITHIDMIFEDG
TCPSLPLVRRFIKMAHDMTKGIAVHCKAGLGRTGCLIGAYLIYRYGFTANEIIAFMRFMR
PGMVVGPQQHWLHLNQGAFWWFEDSMK--------------------A--Q---------
-----QNLP-----TPGQ-------PRK------P-------AR--RLSPRSV
[75] 'XP_001819929.1-5062-Aspergillus_oryzae-Eurotiomycetes'
GEI--RLYLASYDDAPDATRSPVYFTVDDTLLYNSFHADFGPLHIGHLYRFAVHFHEILG
DPANSDRPVVFYSKPDARSRANAACLVACYMVLIQSWPPHLALAPIAQ-ADPPYMPFRDA
GYSQADFTLTIQDVVYGVWKAKEQSLCGLREFSLEEYEKYERVDMGDFNWITP-QFLAFA
SPQHEIPE---YKLPLPKNVLAHFASRDIGLVVRLNSELYSPSYFTALGITHIDMIFEDG
TCPPLPLVRRFIKMAHDMTKGIAVHCKAGLGRTGCLIGAYLIYRYGFTANEIIAFMRFMR
PGMVVGPQQHWLHLNQGAFWWFEDSMK--------------------A--Q---------
-----QNLP-----TPGQ-------PRK------P-------AR--RLSQRSV
[76] 'XP_002374538.1-5059-Aspergillus_flavus-Eurotiomycetes'
GEI--RLYLASYDDAPDATRSPVYFTVDDTLLYNSFHADFGPLHIGHLYRFAVHFHEILG
DPANSDRPVVFYSKPDARSRANAACLVACYMVLIQSWPPHLALAPIAQ-ADPPYMPFRDA
GYSQADFTLTIQDVVYGVWKAKEQSLCGLREFSLEEYEKYERVDMGDFNWITP-QFLAFA
SPQHEIPE---YKLPLPKNVLAHFASRDIGLVVRLNSELYSPSYFTALGITHIDMIFEDG
TCPPLPLVRRFIKMAHDMTKGIAVHCKAGLGRTGCLIGAYLIYRYGFTANEIIAFMRFMR
PGMVVGPQQHWLHLNQGAFWWFEDSMK--------------------A--Q---------
-----QNLP-----TPGQ-------PRK------P-------AR--RLSQRSV
[77] 'XP_022387112.1-109264-Aspergillus_bombycis-Eurotiomycetes'
GEI--RLYLASYDDAPDATRSPVYFTVDDTLLYNSFHADFGPLHIGHLYRFAVHFHEILG
DPANSDRPVVFYSKPDARSRANAACLVACYMVLIQSWPPHLALAPIAQ-ADPPYMPFRDA
GYSQADFTLTIQDVVYGVWKAKEQSLCGLREFSLEEYEKFERVDMGDFNWITP-HFLAFA
SPQHEIPE---YKLPLPKNVLAHFASRDIGLVVRLNSELYSPSYFTALGITHIDMIFEDG
TCPPLPLVRRFIKMAHDMTKGIAVHCKAGLGRTGCLIGAYLIYRYGFTANEIIAFMRFMR
PGMVVGPQQHWLHLNQGAFWWFEDSMK--------------------A--Q---------
-----QNLP-----TPGQ------------------------LG--RLSQRSV
[78] 'XP_001271221.1-5057-Aspergillus_clavatus-Eurotiomycetes'
GEI--RLYLASYDSPPDPSRSPVYFTADDSLFYNSFHADFGPLHIGHLYRFAVHFHEILG
EPANKDRAVVFYSKSDPRSRANAACLVACYMVLIQSWPPHLALAPIAQ-ADPPYMPFRDA
GYSQADFTLTIQDVVYGVWKAKEQSLCSLSSFSLEEYEKFERVDMGDFNWITP-DFLAFA
SPQHQIPE---YKLPLPKNVLAHFASRDVGLVVRLNSELYSPSYFTALGINHIDMIFEDG
TCPPLPLVRRFIKMAHDMTRGIAVHCKAGLGRTGCLIGAYLIYRYGFTANEIIAFMRFMR
PGMVVGPQQHWLHLNQGSFWWFEDSMK--------------------A--Q---------
-----HYLP-----TPGQ-------PRK------P-------AR--RLNQRSV
[79] 'XP_001263238.1-36630-Aspergillus_fischeri-Eurotiomycetes'
GEI--RLYLASYDSPPDPARYPVYFTADDTLFYNSFHADFGPLHIGHLYRFAVHFHEILG
EPANKDRAVVFYSKSDPRSRANAACLVACYMVLIQSWPPHLALAPIAQ-ADPPYMPFRDA
GYSQADFTLTIQDVVYGVWKAKEQSLCSLSSFSLEEYEKFERVDMGDFNWITP-QFLAFA
SPQHEIPE---YKLPLPKNVLAHFATRNVGLVVRLNSELYSPSYFTALGINHIDMIFEDG
TCPPLPLVRRFIKMAHEMTKGIAVHCKAGLGRTGCLIGAYLIYRYGFTANEIIAFMRFMR
PGMVVGPQQHWLHLNQGSFWWFEDSMK--------------------A--Q---------
-----QYLP-----TPGQ-------PRK------P-------AR--RLNQRSV
[80] 'XP_024680839.1-340412-Aspergillus_novofumigatus-Eurotiomycetes'
GEI--RLYLASYDSPPDPARYPVYFTADDTLFYNSFHADFGPLHIGHLYRFAVHFHEILG
EPANKDRAVVFYSKSDPRSRANAACLVACYMVLIQSWPPHLALAPIAQ-ADPPYMPFRDA
GYSQADFTLTIQDVVYGVWKAKEQSLCSLSSFSLEEYEKFERVDMGDFNWITP-QFLAFA
SPQHEVPE---YKLPLPKNVLAHFATRNVGLVVRLNSELYSPSYFTALGINHIDMIFEDG
TCPPLPLVRRFIKMAHEMTKGIAVHCKAGLGRTGCLIGAYLIYRYGFTANEIIAFMRFMR
PGMVVGPQQHWLHLNQGSFWWFEDTMK--------------------A--Q---------
-----QYLP-----TPGQ-------PRK------P-------AR--RLNQRSV
[81] 'XP_754396.1-746128-Aspergillus_fumigatus-Eurotiomycetes'
GEI--RLYLASYDSPPDPARYPVYFTADDTLFYNSFHADFGPLHIGHLYRFAVHFHEILG
EPANKDRAVVFYSKSDSRSRANAACLVACYMVLIQSWPPHLALAPIAQ-ADPPYMPFRDA
GYSQADFTLTIQDVVYGVWKAKEQSLCSLSSFSLEEYEKFERVDMGDFNWITP-QFLAFA
SPQHEVLE---YKLPLPKNVLAHFATRNVGLVVRLNSELYSPSYFTALGINHIDMIFEDG
TCPPLPLVRRFIKMAHEMTKGIAVHCKAGLGRTGCLIGAYLIYRYGFTANEIIAFMRFMR
PGMVVGPQQHWLHLNQGSFWWFEDSMK--------------------A--Q---------
-----QYLP-----TPGQ-------PRK------P-------AR--RLNQRSV
[82] 'XP_026612818.1-41047-Aspergillus_thermomutatus-Eurotiomycetes'
-EI--RLYLASYDSPPDPARYPVYFTADDTLFYNSFHADFGPLHIGHLYRFAVHFHEILG
EPANKDRAVVFYSKSDPRSRANAACLVACYMVLIQSWPPHLALAPIAQ-ADPPYMPFRDA
GYSQADFTLTIQDVVYGVWKAKEQSLCSLSSFSLEEYEKFERVDMGDFNWITP-QFLAFA
SPQHEIPE---YKLPLPKNVLAHFATRNVGLVVRLNSELYSPSHFTALGINHIDMIFEDG
TCPPLPLVRRFIKMAHEMTKGIAVHCKAGLGRTGCLIGAYLIYRYGFTANEIIAFMRFMR
PGMVVGPQQHWLHLNQGSFWWFEDSMK--------------------A--Q---------
------YLP-----TPGQ-------PRK------P-------AR--RLNQRSV
[83] 'XP_024667181.1-41067-Aspergillus_candidus-Eurotiomycetes'
GEI--RLYLASYDHPPDSTKSPVYFTVDDTLLYNAFHADFGPLHIGHLYRFAVHFHEILG
DRDNADRPVVFYSKTDARSRSNAACLVACYMVLIQSWPPHLALAPIAQ-ADPPYMPFRDA
GYSQADFILTIQDVVYGVWKAKEYNLCGLREFNLEEYERFERVDMGDFNWVTP-HFLAFA
SPQHEIPE---YKLPLPKNVLAHFASRDVGLVVRLNSELYSPSYFTAMGITHVDMIFEDG
TCPPLPLVRRFIKMAHDMTRGIAVHCKAGLGRTGCLIGAYLIYRYGFAATEIIAFMRFMR
PGMVVGPQQHWLHLNQGSFWWFEDAMK--------------------S--Q---------
-----QHLP-----TPGQ-------PRK------P-------SR--RLNQRSV
[84] 'XP_024696679.1-41068-Aspergillus_campestris-Eurotiomycetes'
GEI--RLYLASYDHPPDSTKSPVYFTVDDTLLYNAFHADFGPLHIGHLYRFAVHFHEILG
DRDNADRPVVFYSKTDARSRSNAACLVACYMVLIQSWPPHLALAPIAQ-ADPPYMPFRDA
GYSQADFILTIQDVVYGVWKAKEYNLCGLREFNLEEYERFERVDMGDFNWVTP-HFLAFA
SPQHEIPE---YKLPLPKNVLAHFASRDVGLVVRLNSELYSPSYFTAMGITHVDMIFEDG
TCPPLPLVRRFIKMAHDMTRGIAVHCKAGLGRTGCLIGAYLIYRYGFAATEIIAFMRFMR
PGMVVGPQQHWLHLNQGSFWWFEDSMK--------------------S--Q---------
-----QHLP-----TPGQ-------PRK------P-------SR--RLNQRSV
[85] 'XP_022586207.1-41063-Penicilliopsis_zonata-Eurotiomycetes'
PEI--RLYLASYDSTPDATRSPVYFTVDDTLLYNAFHADFGPLHIGHLYRFAVQFHEILG
DPANNDRAVVFYSKSDARSRANAACLVACYMVLIQSWPPHLALAPIAQ-ADPPYMPFRDA
GYSQADFVLNIQDVVYGVWKAKEQSLCGLRDFNLEEYEKYERVDMGDFNWISP-QFLAFA
SPQHQIVE---YKLPLPKNVLAHFSSRNIGLVVRLNSELYSPSYFTALGINHVDMIFEDG
TCPPLPLVRRFIKMAHDMTKSIAVHCKAGLGRTGCLIGAYLIYRHGFTANEVIAFMRFMR
PGMVVGPQQHWLHLNQGAFWWFEDSMK--------------------A------------
-----VNLP-----TPGQ-------PRK------P-------AR--RLNQRSI
[86] 'XP_028489075.1-264951-Byssochlamys_spectabilis-Eurotiomycetes'
SEI--RLYLASYDSTPDATKRPVYFTVDDTLLYNAFHADFGPFHIGHLYRFAVHFHEILG
DPANSDRAVVFYSKTDSRSRANAACLVACYMVLIQSWPPHLALAPIAQ-ADPPYMPFRDA
GYSQADFVLSIQDVVYGVWKAKEEGLCGLREFSLEEYEKFERVDMGDFNWITP-QFLAFA
SPQHQVPE---YRLPLPKNVLAHFSSRNVGLVVRLNSELYSPSYFTALGINHIDMIFEDG
TCPPLPLVRRFIKMAHEMTKGIAVHCKAGLGRTGCLIGAYLIYRYGFTANEIIAFMRFMR
PGMVVGPQQHWLHLNQGAFWWFEDSMR--------------------A------------
-----HNLP-----TPGQ-------PRK------P-------AR--RLNQRSI
[87] 'XP_013325758.1-68825-Rasamsonia_emersonii-Eurotiomycetes'
SEI--RLYLASYDSPPDPTKIPVYFTVDDTLLYNAFHADFGPLHIGHLYRFAVQFHEILG
DPANNDRAVVFWSKPDSRSRANAACLVACYMVLIQSWPPHLALAPIAQ-ADPPYMPFRDA
GYSQADYVLSIQDVVYGVWKAKEESLCGLKDFSLEEYERYERVDMGDFNWITP-HFIAFA
SPQHQVPE---FKLPVPKNVLAHFASRNIGLVVRLNSELYSPSYFTALGINHVDMIFEDG
TCPPLPLVRRFIKMAHEMTKGIAVHCKAGLGRTGCLIGAYLIYRYGFTANEIIAFMRFMR
PGMVVGPQQHWLHLNQNAFWWFEDTLR--------------------A------------
-----YTLP-----TPGQ-------PRK------P-------AR--RSNQRSV
[88] 'XP_022493415.1-1835702-Penicillium_arizonense-Eurotiomycetes'
TEI--RLYLASYDSAPSSTRSPVYFTIDDTLLYNAFHADFGPLHIGHLYRFAVLFHEILG
DPANSDRPVVFYSKTDARSRANAACLVACYMVMIQSWPPHLALAPIAQ-ADPPYMPFRDA
GYSQADFILNIQDVVYGVWKAKEQSLCGLRDFNLEEYEKFERVDMGDFNWVTP-DFLAFA
SPQQQVPE---YKIPMPKNVLAHFSSRNVGLVVRLNSELYCPSYFTALGISHIDMIFEDG
TCPPLQLVRRFIKMAHEMTKGIAVHCKAGLGRTGCLIGAYLIYKYGFTANEVIAFMRFMR
PGMVVGPQQHWLHLNQGSFWWFEDTMR--------------------A------------
-----YNLP-----TPGQ-------PRK------P-------SR--RKNSRSI
[89] 'XP_002562025.1-1108849-Penicillium_rubens-Eurotiomycetes'
TEI--RLYLASYDSAPSSTRSPVYFTIDDTLLYNAFHADFGPLHIGHLYRFAVLFHEILG
DPANSDRPVVFYSKTDARSRANAACLVACYMVMIQSWPPHLALAPIAQ-ADPPYMPFRDA
GYSQADFILNIQDVVYGVWKAKEQSLCGLRDFNLEEYEKFERVDMGDFNWVTP-DFLAFA
SPQHQVPE---YKLPMPKNVLAHFHQRNVGLVVRLNSELYCPSYFTAMGIAHIDMIFEDG
TCPPLQLVRRFIKMAHEMTKGIAVHCKAGLGRTGCLIGAYLIYKYGFTANEVIAFMRFMR
PGMVVGPQQHWLHLNQGAFWWFEDSMR--------------------A------------
-----YDLP-----TPGQ-------PRK------P-------SR--RKNSRSI
[90] 'XP_016601152.1-27334-Penicillium_expansum-Eurotiomycetes'
TEI--RLYLASYDSAPSSTRSPVYFTIDDTLLYNAFHADFGPLHIGHLYRFAVLFHEILG
DPANSDRPVVFYSKTDARSRANAACLVACYMVMIQSWPPHLALAPIAQ-ADPPYMPFRDA
GYSQADFILNIQDVVYGVWKAKEQSLCGLRDFNLEEYEKFERVDMGDFNWVTP-DFLAFA
SPQQQVPE---YKLPMPKNVLAHFHQRNVGLVVRLNSELYCPSYFTAMGIAHVDMIFEDG
TCPPLQLVRRFIKMAHEMTKGIAVHCKAGLGRTGCLIGAYLIYKYGFTANEVIAFMRFMR
PGMVVGPQQHWLHLNQGAFWWFEDSMR--------------------A------------
-----YDLP-----TPGQ-------PRK------P-------SR--RKNSRSI
[91] 'XP_014531515.1-36651-Penicillium_digitatum-Eurotiomycetes'
TEI--RLYLASYDSAPSSTRSPVYFTIDDTLLYNAFHADFGPLHIGHLYRFAVLFHEILG
DPANSDRPVVFYSKTDARSRANAACLVACYMVMIQSWPPHLALAPIAQ-ADPPYMPFRDA
GYSQADFILNIQDVVYGVWKAKEQSLCGLRDFNLEEYEKFERVDMGDFNWVTP-DFLAFA
SPQQQVPE---YKLPTPKNVLVHFHQRNIGLVVRLNSELYCPSYFTAMGIAHVDMIFEDG
TCPPLQLVRRFIKMAHEMTKGIAVHCKAGLGRTGCLIGAYLIYKYGFTANEVIAFMRFMR
PGMVVGPQQHWLHLNQGAFWWFEDSMR--------------------A------------
-----YDLP-----TPGQ-------PRK------P-------SR--RKNSRSI
[92] 'XP_022404080.1-41413-Aspergillus_glaucus-Eurotiomycetes'
GEI--RLYLASYDSPPDSTRSPVYFTVEDTLFYNAFHADFGPYHIGHLYRFAVHFHEILG
DPANSDRAVVFYSKTDGKSRANAACLVACYMVLIQSWPPHLALAPIAQ-ADPPYMPFRDA
GYSQADFILTIQDVVYGVWKAKENSLCGLREFNLEEYEKFERVDMGDFNWVTP-QFLAFA
SPQHHIPE---YKMPLSKNVLAHFASRDVGLVVRLNSELYSPSYFTALGITHIDMIFEDG
TCPPLPLVRKFIKMAHEMAKGIAVHCKAGLGRTGCLIGAYLIYRYGFTATEIIAFMRFMR
PGMVVGPQQHWLHLNQNAFWWYEDSMK--------------------A------------
-----QNLP-----TPGQ-------PRK------P-------AR--RSRHRSV
[93] 'XP_026606024.1-1810919-Aspergillus_mulundensis-Eurotiomycetes'
VEI--KLYLASYDHAPDASRSPVYFTVDDTLLYNSFHADFGPLHIGHLYRFAVHFHDLLA
--ANNDRAIVFYSRTDARSRANAACLVACYMVLIQSWPPHLALAPIAQ-ADPPYMPFRDA
GYSQADFILNIQDVVYGVWKAKEQGVCGLRDFSLEEYEKFERVDMGDFNWISP-DFLAFA
SPQHQVPE---YKLPLPKNVLEHFSTRGVGLVVRLNSELYSPSYFTALGISHIDMIFEDG
TCPPLPLVKKFIKMAHDMNKAIAVHCKAGLGRTGCLIGAYLIYRYGFTANEVIAFMRFMR
PGMVVGPQQHWLHLNQGSFWWFEDCMK--------------------A--Q---------
-----YNLP-----TPGQ-------PRK------P-------SR--RRTQRSI
[94] 'XP_662661.1-162425-Aspergillus_nidulans-Eurotiomycetes'
GEI--KLYLASYDHTPDATRSPVYFTVDDTLLYNSFHADFGPLHIGHLYRFAVHFHDLLA
--ANNDRAIVFYSRTDARSRANAACLVACYMVLIQSWPPHLALAPIAQ-ADPPYMPFRDA
GYSQADFILNIQDVVYGVWKAKEQGVCGLRDFSLEEYEKFERVDMGDFNWISP-HFLAFA
SPQHQVPE---YRLPLPKNVLEHFATRGVGLVVRLNSELYSPSYFTALGISHIDMIFEDG
TCPPLPLVKKFIRMAHEMNKAIAVHCKAGLGRTGCLIGAYLIYRYGFTANEVIAFMRFMR
PGMVVGPQQHWLHLNQGSFWWFEDCMK--------------------A--Q---------
-----YNLP-----TPGQ-------PRK------P-------SR--RRTQRSI
[95] 'XP_002152896.1-37727-Talaromyces_marneffei-Eurotiomycetes'
-EI--RLYLASYSSTPDPAKFPVYFTVDDTLLYNAFHADFGPLHIGHLYRFAVHFHEILG
DPANAEKPVVFYSKPDPRSRANAACLVACYMVLIQSWPPHLALAPIAQ-ADPPYMPFRDA
GYSQADFILNIQDVVYGVWKAKEESLCGLKDFSLEEYERYERVDMGDFNWVTP-NFIAFA
SPQQRVPE---YKLPVPKNVLTHFSSRDVGLVVRLNSELYCPSYFTALGINHIDMIFEDG
TCPPLPLVRRFIKMAHEMAKNIAVHCKAGLGRTGCLIGAYLIYRHGFTANEIIAFMRFMR
PGMVVGPQQHWLHLNQGAFWWFEDTMR--------------------A------------
-----NNLP-----TPGQ-------PRK------P-------AR--RATTRSI
[96] 'XP_002486645.1-28564-Talaromyces_stipitatus-Eurotiomycetes'
-EI--RLYLASYSSEPDRARHPVYFTVDDTLLYNAFHADFGPLHIGHLYRFAVHFHEILG
DPANAERPVVFYSKPDPRSRANAACLVACYMVLIQSWPPHLALAPIAQ-ADPPYMPFRDA
GYSQADFVLNIQDVVYGVWKAKEESLCGLKDFSLEEYERYERVDMGDFNWVTP-NFIAFA
SPQQQVPE---YKLPVPKNVLTHFSSRNVGLVVRLNSELYCPSYFTALGINHIDMIFEDG
TCPPLPLVRRFIKMAHEMTKSIAVHCKAGLGRTGCLIGAYLIYRHGFTANEIIAFMRFMR
PGMVVGPQQHWLHLNQGAFWWFEDTMR--------------------A------------
-----NNLP-----TPGQ-------PRK------P-------AR--RATTRSI
[97] 'XP_020122003.1-1441469-Talaromyces_atroroseus-Eurotiomycetes'
-EI--RLYLASYSSAPDPGKLPVYFTVDDTLLYNAFHADFGPLHIGHLYRFAVHFHEILG
DPANTDRAVVFYSKPDGRSRANAACLVACYMVLIQSWPPHLALAPIAQ-ADPPYMPFRDA
GYSQADFILNIQDVVYGVWKAKEEALCALKDFSLEEYERYERVDMGDFNWVTP-HFIAFA
SPQHQVPE---YKLPVSKNVLSHFSSRNVGLIVRLNSELYCPSYFTALGINHIDMIFEDG
TCPPLPLVRRFIKMAHDMTKNIAVHCKAGLGRTGCLIGAYLIYRHGFTANEIIAYMRFMR
PGMVVGPQQHWLHLNQGAFWWFEDTMR--------------------A------------
-----HNLP-----TPGQ-------PRK------P-------AR--RATARSI
[98] 'XP_002793510.1-1048829-Paracoccidioides_lutzii-Eurotiomycetes'
SEI--RLYLASYTHKPSETNHPVYFTVDDYLLYNSFHADFGPLHIGHLYRFAVHFHEILG
DPTNNDRAVVFWSKPDARSRANAACLVACYMVLIQSWPPHLALAPIAQ-ADPPYMPFRDA
GYSQADFVLTIQDIVYGVWKAREEGLCGLKDFSLEEYEKYERVDMGDFNWITP-HYLAFA
SPQHQVPE---YDLPVPKNVLSHFSSRNIGLVVRLNSELYSPSYFTAMGISHMDMIFEDG
TCPPLPLVRRFIKIAHEMHKGIAVHCKAGLGRTGCLIGAYLIYRYGFTANEVIAFMRFMR
PGMVVGPQQHWLHLNQGSFWWFEDTLK--------------------A------------
-----YTLP-----TPGQ-------PRK------P-------AR--RRAQRSM
[99] 'XP_010760056.1-121759-Paracoccidioides_brasilie-Eurotiomycetes'
-SS--RLYLASYTHKPSETNNPVYFTVDDYLLYNSFHADFGPLHIGHLYRFAVHFHEILG
DPTNNDRAVVFWSKPDARSRANAACLVACYMVLIQSWPPHLALAPIAQ-ADPPYMPFRDA
GYSQADFVLTIQDIVYGVWKAREEGLCGLKDFSLEEYEKYERVDMGDFNWITP-HYLAFA
SPQHQVPE---YDLPVPKNVLSHFSSRNIGLVVRLNSELYSPSYFTAMGISHMDMIFEDG
TCPPLPLVRRFIKIAHEMHKGIAVHCKAGLGRTGCLIGAYLIYRYGFTANEVIAFMRFMR
PGMVVGPQQHWLHLNQGSFWWFEDTLR--------------------A------------
-----YTLP-----TPGQ-------PRK------P-------AR--RRAQRSM
[100] 'XP_002621673.1-1681229-Blastomyces_gilchristii-Eurotiomycetes'
CEI--RLYLASYTRQPSEANPPVYFTVDDKLLYNAFHADFGPLHIGHLYRFAVYFHEILG
DPANNDRPVVFWSKPDSRSRANAACLVACYMVLIQSWPPHLALAPIAQ-ADPPYMPFRDA
GYSQADFGLTIQDVVYGVWKAKEEGLCGLKDFSLEEYEKFERVDMGDFNWITP-DFLAFA
SPQHQIPE---FDLPEPKNVLSHFSSRNIGLVVRLNSELYSPSNFTAMGISHIDMIFEDG
TCPPLTLVRRFIKIAHDMHKGIAVHCKAGLGRTGCLIGAYLIYRHGFTANEVIAFMRFMR
PGMVVGPQQHWLHLNQGSFWWFEDCFK--------------------A------------
-----YTLP-----TPGQ-------PRK------P-------AR--VENQRST
[101] 'XP_001539516.1-5037-Histoplasma_capsulatum-Eurotiomycetes'
SEI--RLYLASYTQPPSEAKPPVYFTVDDTLLYNAFHADFGPLHIGHLYRFAVHFHEILG
DPANSERPVVFWSKPDSRSRANAACLVACYMVLIQSWPPHLALAPIAQ-ADPPYMPFRDA
GYSQADFVLTIQDVVYGVWKAKEEGLCGLKDFSLEEYEKFERVDMGDFNWITP-HFLAFA
SPQHQIPE---FDLPVPKNVLSHFSSRNIGLVVRLNSELYSPSHFTAMGISHMDMIFEDG
TCPPLPLVRRFIKIAHEMHKGIAVHCKAGLGRTGCLIGAYLIYRHGFTANEVIAFMRFMR
PGMVVGPQQHWLHLNQTSFWWFEDCFK--------------------A------------
-----YTLP-----TPGQ-------PRK------P-------AR--TENQRST
[102] 'XP_003012029.1-63400-Trichophyton_benhamiae-Eurotiomycetes'
GEI--RLYLASYHSPPSETKAPVYFNIDGLLLYNSFHADFGPFHIGHLYRFAVHFHEILG
DPENADRPVVLWTKPDSRSRANVACVVACYMVLIQSWPPHLALAPIAQ-ADPPYMPFRDA
GYSQADFVLTIQDVVYGVWKAKEEGLCGLKDFSLEEYEKYERVDMGDFNWITP-SFLAFA
SPQHSTVE---FELPVPKNVLTHFSTRNVGLVVRLNSELYSPSYFTALGINHIDMIFEDG
TCPPLPLVKRFIKMAHEMTKGIAIHCKAGLGRTGCLIGAYLIYRYGFTANEIIAFMRFMR
PGMVVGPQQHWLHLNQGSFWWFEDQLK--------------------S------------
-----YNLP-----TPGQ-------PRK------P-------AR---HNQRSL
[103] 'XP_003024525.1-63417-Trichophyton_verrucosum-Eurotiomycetes'
GEI--RLYLASYHSPPSETKAPVYFNIDGLLLYNSFHADFGPFHIGHLYRFAVHFHEILG
DPENADRPVVLWTKPDSRSRANVACVVACYMVLIQSWPPHLALAPIAQ-ADPPYMPFRDA
GYSQADFVLTIQDVVYGVWKAKEEGLCGLKDFSLEEYEKYERVDMGDFNWITP-SFLAFA
SPQHSTVE---FELPVPKNVLTHFSTRNVGLVVRLNSELYSPSYFTALGINHIDMIFEDG
TCPPLPLVKRFIKMAHEMTKGIAIHCKAGLGRTGCLIGAYLIYRYGFTANEIIAFMRFMR
PGMVVGPQQHWLHLNQGSFWWFEDQLK--------------------S------------
-----YNLP-----TPGQ-------PRK------P-------AR---HNQRSL
[104] 'XP_003239358.1-5551-Trichophyton_rubrum-Eurotiomycetes'
GEI--RLYLASYHSPPSETKAPVYFNIDGLLLYNSFHADFGPLHIGHLYRFAVHFHEILG
DPENTDRPVVLWTKPDPRSRANVACVVACYMVLIQSWPPHLALAPIAQ-ADPPYMPFRDA
GYSQADFVLTIQDVVYGVWKAKEEGLCGLKDFSLEEYEKYERVDMGDFNWITP-SFLAFA
SPQHSTVE---FELPVPKNVLTHFSTRNVGLVVRLNSELYSPSYFTALGINHIDMIFEDG
TCPPLPLVKRFIKMAHEMTKGIAIHCKAGLGRTGCLIGAYLIYRYGFTANEIIAFMRFMR
PGMVVGPQQHWLHLNQGSFWWFEDQLK--------------------S------------
-----YNLP-----TPGQ-------PRK------P-------AR---HNQRSL
[105] 'XP_003176102.1-63402-Nannizzia_gypsea-Eurotiomycetes'
GEI--RLYLASYHSPPSETKAPVYFNIDGLLLYNSFHADFGPFHIGHLYRFAVHFHEILG
DPENADRPVVLWTKPDPRSRANVACVVACYMVLIQSWPPHLALAPIAQ-ADPPYMPFRDA
GYSQADFVLTIQDVVYGVWKAKEEGLCGLKDFSLEEYEKYERVDMGDFNWITP-SFLAFA
SPQHSIVE---FELPVPKNVLTHFSSRNVGLVVRLNSELYSPSYFTALGINHIDMIFEDG
TCPPLPLVKRFIKMAHEMTKGIAIHCKAGLGRTGCLIGAYLIYRYGFTANEIIAFMRFMR
PGMVVGPQQHWLHLNQGSFWWLEDQLK--------------------S------------
-----YNLP-----TPGQ-------PRK------P-------AR---HNQRSL
[106] 'XP_002847514.1-63405-Microsporum_canis-Eurotiomycetes'
AEI--RLYLASYHSPPSETKSPVYFNIDGLLLYNAFHADFGPLHIGHLYRFAVHFHEILG
DPENTDRPVVLWTKPDPRSRANVACVVACYMVLIQSWPPHLALAPIAQ-ADPPYMPFRDA
GYSQADFVLTIQDVVYGVWKAKEEGLCGLKDFSLEEYEKYERVDMGDFNWITP-NFLAFA
SPQHSTVE---FDLPVPKNVLTHFSTRNVGLVVRLNSELYSPSYFTALNINHIDMIFEDG
TCPPLPLVKRFIKMAHEMTKGIAIHCKAGLGRTGCLIGAYLIYRYGFTANEIIAFMRFMR
PGMVVGPQQHWLHLNQGSFWWFEDQLK--------------------S------------
-----YNLP-----TPGQ-------PRK------P-------AR---QSQRSL
[107] 'XP_002545072.1-33188-Uncinocarpus_reesii-Eurotiomycetes'
SEI--RLYLASFSSPPDESIQPVYFNVDDVVLYNAFHADFGPLHIGHLYRFAVLFHDILG
SPETKDRPVVLWTKPDSRNRANIACLVACYMVLIQSWPPHLALAPIAQ-ADPPYMPFRDA
GYSQADFILTIQDVVYGVWKAKEEALCGLKEFSLEEYEKYERVDMGDFNWVTP-QFLAFA
SPQYEIPE---FKLPVPKNVLTHFASRNIGLVVRLNSELYSPSYFTALGIHHIDMIFEDG
TCPPLPLVRRFIKLAHDMAKGIAVHCKAGLGRTGCLIGAYLIYRYGFTANEVIAFMRFMR
PGMVVGPQQHWLHMNQNSFWWFEDTIK--------------------M------------
-----CNLP-----TPGQ-------PRK------P-------AR--RRPHRSI
[108] 'XP_001240007.1-5501-Coccidioides_immitis-Eurotiomycetes'
AEI--RLYLASYYTPPNESVKPVYFTVDDVVLYNAFHADFGPLHIGHLYRFAVHFHEVLG
NPANKDRPVVLWTKPDSRSRANIACLVACYMVLIQSWPPHLALAPIAQ-ADPPYMPFRDA
GYSQADFVLTIQDIVYGVWKAKEETLCGLKEFSLEEYEKYERVDMGDFNWITP-HFLAFA
SPQYEVPE---FQLPVPKNVLTHFASRNIGLVVRLNSELYSPSYFTALGINHIDMIFEDG
TCPPLPLVRRFIKLAHDMSKGIAVHCKAGLGRTGCLIGAYLIYRHGFTANEVISFMRFMR
PGMVVGPQQHWLHLNQGSFWWFEDTLK--------------------M------------
-----YNLP-----TPGQ-------PRK------P-------AR--RRPHPST
[109] 'XP_003069203.1-199306-Coccidioides_posadasii-Eurotiomycetes'
AEI--RLYLASYYTPPNESVKPVYFTVDDVVLYNAFHADFGPLHIGHLYRFAVHFHEVLG
NPANKDRPVVLWTKPDSRSRANIACLVACYMVLIQSWPPHLALAPIAQ-ADPPYMPFRDA
GYSQADFVLTIQDIVYGVWKAKEETLCGLKEFSLEEYEKYERVDMGDFNWITP-HFLAFA
SPQYEVPE---FQLPVPKNVLTHFASRNIGLVVRLNSELYSPSYFTALGINHIDMIFEDG
TCPPLPLVRRFIKLAHDMSKGIAVHCKAGLGRTGCLIGAYLIYRHGFTANEVISFMRFMR
PGMVVGPQQHWLHLNQGSFWWFEDTLK--------------------I------------
-----YNLP-----TPGQ-------PRK------P-------AR--RRPHPST
[110] 'XP_018189217.1-1217826-Xylona_heveae-other_Pezizomycotina'
SEI--RLYLASYENPPDETHAPVYFTVDYTLYYNSFHADFGPLHIGHLYRFAVQLHDILG
DPANSERPVVLWSSPDSRNRANAACILACYMVLIQNWPPHLALAPIAQ-MDPPPMPFRDA
GYSQADYTLSIQDVVYGVWKAKEEGLCGLMEFSLEEYEKFERVDMGDFNWLTP-SFLAFA
SPQHSTPL---YDLPVSKNVLSHFATRDIGLVVRLNSELYSPSYFTALGINHLDMIFDDG
TCPPLPLVKKFIKLAHEMNKGIAVHCKAGLGRTGCLIGAYLIYRHGFTANEVIAFMRFMR
PGMVVGPQQHWLHLNQGTFWWWEDSYK--------------------A------------
-----TNLP-----TPGQ-------PRK------P-------SR--RQRKRSV
[111] 'XP_016765838.1-85929-Sphaerulina_musiva-Dothideomycetes'
-EI--RLYLASYTHTPDDTHPPFYFSIDHSLLYNAFHADFGPLHIGHLYRFAVQLHEVLG
HPDNENRAVVFWSHADSRSRANAACILATYMVLIQNWPPHLALAPIAQ-MDPPCMPFRDA
GYSQADYSLTIQDIVYGVWKAKEEGLVGLKEFSLEEYEKYERVDMGDFNWVSP-DFLAFA
SPQHQTIL---YSLPTPKNVLTHFAERGIGLVVRLNSELYSPSYFTALGIKHLDMIFDDG
TCPPLNLVKKFINLAHQMNKGIAVHCKAGLGRTGCLIGAYLIYRYGFTANEVIAFMRFMR
PGMVVGPQQHWLHLNQGTFWWFEDTMR--------------------M------------
-ATDSVNLP-----TPGQ-------PRK-T--Q-PA------RR--RAKRRAV
[112] 'XP_023458126.1-122368-Cercospora_beticola-Dothideomycetes'
-EI--RLYLASYTHTPDETHPPFYFSIDHTLLYNAFHADFGPLHIGHLYRFAVQLHEVLG
HPDNENRPVVFWSHADSRSRANAACILATYMVLIQNWPPHLALAPIAQ-MDPPCMPFRDA
GYSQADYSLTIQDIVYGVWKAKEENLVGLKEFSLEEYEKYERVDMGDFNWVSP-DFLAFA
SPQHQTIL---YTLPTPKNVLTHFAERGIGLVVRLNSELYSPSYFTALGIKHLDMIFDDG
TCPPLNLVKKFISLAHQMNKGIAVHCKAGLGRTGCLIGAYLIYRYGFTANEVIAFMRFMR
PGMVVGPQQHWLHLNQGTFWWFEDSMR--------------------M------------
-ATDSVNLP-----TPGQ-------PRK-T--Q-PN------LK--RG-RRAV
[113] 'XP_003857241.1-1047171-Zymoseptoria_tritici-Dothideomycetes'
SEI--RLYLASYTHTPDETQPPHYFSIDRTLLYNAFHADFGPLHIGHLYRFAVQLHEVLG
HPDNENKPVVFWSHADSRSRANAACILATYMVLIQNWPPHLALAPIAQ-MDPPCMPFRDA
GYSQADYSLTIQDVVYGVWKAKEEGLVGLKEFSLEEYEKYERVDMGDFNWISP-DFLAFA
SPQHQTVL---YTIPQPKNVLGHFAERGIGLVVRLNSELYSPSYFTALGIRHMDMIFDDG
TCPALSIVRKFVDLAHNTNKGIAVHCKAGLGRTGCLIGAYLIYRHGFTANEVIAFMRFMR
PGMVVGPQQHWLHLNQGTFWWFEDTLK--------------------F------------
-STESVNLP-----TPGQ-------PRK-T--Q-PD------VK--RVARRAV
[114] 'XP_023623539.1-112498-Ramularia_collo_cygni-Dothideomycetes'
-EI--RLYLASYTHTPDETQPPYYFSIDRSLLYNAFHADFGPLHIGHLYRFAVQLHEVLG
HPDNDSRPVVFWSHADSRSRANAACILATYMVLIQNWPPHLALAPIAQ-MDPPCMPFRDA
GYSQADYSLTIQDVVYGVWKAKEEGLVGLKEFSLEEYEKYERVDMGDFNWISP-DFLAFA
SPQHQTIL---YSLPTPKNVLAHFAERGIGLVVRLNSELYSPSYFTAMGIKHLDMIFDDG
TCPPLTLVRKFVNLAHSTNKGIAVHCKAGLGRTGCLIGAYLIYRHGFTANEVIAFMRFMR
PGMVVGPQQHWLXLNQGTFWWFEDTMR--------------------L------------
-STESVNLP-----TPGQ-------PRK-T--Q-PD------IK--KVVRRAV
[115] 'XP_007920000.1-1873960-Pseudocercospora_fijiensi-Dothideomycetes'
-EI--RLYLASYTHAPDETLPPFYFSIDRSLLYNAFHADFGPLHVGHLYRFAVQLHDVLG
HPDNENRAVVFWSHADARSRANAACILATYMVLIQNWPPHLALAPISQ-MDPPCMPFRDA
GYSQADYALTVQDVVYGVWKAKEEGLVGLKEFSLEEYEKYERVDMGDFNWVSP-DFLAFA
SPQHQTVM---YTLPTPKNVLTHFAERGIGLVVRLNSELYSPSYFTALGIKHLDMIFDDG
TCPPLNLVRKFVNLAHSTNKGIAVHCKAGLGRTGCLIGAYLIYRYGFTANEVIAFMRFMR
PGMVVGPQQHWLHLNQGTFWWFEDTVR--------------------M------------
-NADSVNLP-----TPGQ-------PRK-T--Q-PS------IR--RTMRRAV
[116] 'XP_007673805.1-1709381-Baudoinia_panamericana-Dothideomycetes'
-EI--RLYLASYTHQPDDTMPPCYFSVEQNLLYNAFHADFGPLHIGHLYRFAIALHDVLA
QPENENRPVVFWSGPDPRSRANAACILAVYMVLIQHWPPHLALAPISQ-MDPPCMPFRDA
GYSQADYALTIQDVVYGVWKAKEEGLCGFKDFCLEEYERFERVDQGDFNWITP-SFLAFA
SPQHQTVL---YTLPTPKNVLSHFAERGIGLVVRLNSELYSPSYFTALGIKHLDMIFDDG
TCPPLNLVRKFIALAHSMNRGIAVHCKAGLGRTGCLIGAYLIYRHGFTANEVIAFMRFMR
PGMVVGPQQHWLHLNQGTFWWFEDTMK--------------------L------------
-TSESVNLP-----TPGQ-------PRK-T--Q-PD------IK--TLVRRAV
[117] 'XP_013425829.1-559561-Aureobasidium_namibiae-Dothideomycetes'
SEI--RLYLASYTHKPNATLPPVYFSVDKHLLYNAFHADFGPLHIGHLYRFAVMLHEVLG
DPENEGRPVVFWCNADSRSRANAACILACYMILIQNWPPHLALAPIAQ-MDPPCMPFRDA
GYSQADYGLTVQDVVYGVWKAKEEGLCGLKDFSLEEYEKYERVDMGDFNWISP-SFLAFA
SPQHQTVE---WSVPQPKNVLSHFVERGIGLVVRLNSELYSPSYFQALGIKHLDMIFDDG
TCPPLSLVRKFVNLAHEMTKGIAVHCKAGLGRTGCLIGAYLIYKHGFTANEIIAYMRFMR
PGMVVGPQQHWLHLNQGTFWWFEDTMR--------------------A------------
--FAKVNLP-----TPGQ-------PRKVT--E-PE------IR--RTMRRAV
[118] 'XP_013349224.1-1042127-Aureobasidium_subglaciale-Dothideomycetes'
SEI--RLYLASYTHKPNATPPPVYFSVDKHLLYNAFHADFGPLHIGHLYRFAVMLHEVLG
DPENEGRPVVFWCNADSRSRANSACILACYMILIQNWPPHLALAPIAQ-MDPPCMPFRDA
GYSQADYGLTVQDVVYGVWKAKEEGLCGLKDFSLEEYEKYERVDMGDFNWISP-SFLAFA
SPQHQTVE---WSVPGPKNVLSHFVERGIGLVVRLNSELYSPSYFQALGVKHLDMIFDDG
TCPPLSLVRKFVNLAHEMTKGIAVHCKAGLGRTGCLIGAYLIYKHGFTANEIIAYMRFMR
PGMVVGPQQHWLHLNQGTFWWFEDTMR--------------------T------------
--FAKVNLP-----TPGQ-------PRKVT--E-PE------IR--RTLRRAV
[119] 'XP_008022188.1-93612-Exserohilum_turcicum-Dothideomycetes'
-EI--RLYLASYTYAPDATQPPVYFSIDKTLLYNAFHGDFGPLHIGHLYRFAVQLHEVLG
DPANEDRAVVFWSNADSRSRANAACILACYMVLIQSWPPHLALAPIAQ-MDPPCMPFRDA
GYSQADYVLNIQDVIYGVWKAKEEGLCGLKDFSLEEYEKYERVDMGDFNWITP-DFLAFA
SPQQQTEM---YGLPSPKNVLSHFCARNVGLVVRLNSELYSSSYFTKLGIQHLNMIFDDG
TCPPLSLVRKFVNLAHEMTRGIAVHCKAGLGRTGCLIGAYLIYKHGFTANEIIAYMRFMR
PGMVVGPQQHWLHLNQGTFWWYEDTIK--------------------A------------
----HVNLP-----TPGQ-------PRK-D--E-P-------TK--DIRRRAF
[120] 'XP_007710135.1-5017-Bipolaris_zeicola-Dothideomycetes'
-EI--RLYLASYTYAPDATLPPVYFSIDKTLLYNAFHGDFGPLHIGHLYRFAVQLHEVLG
DPANEDRAVVFWSNADSRSRANAACILACYMVLIQSWPPHLALAPIAQ-MDPPCMPFRDA
GYSQADYVLNIQDVIYGVWKAKEEGLCGLKDFSLEEYEKYERVDMGDFNWITP-DFLAFA
SPQQKTEM---YDLPSPKNVLSHFCARNVGLVVRLNSELYSSSYFTKLGIQHLNMIFDDG
TCPPLSLVRKFVNLAHEMTRGIAVHCKAGLGRTGCLIGAYLIYKHGFTANEIIAYMRFMR
PGMVVGPQQHWLHLNQGTFWWYEDTMK--------------------A------------
----HVNLP-----TPGQ-------PRK-D--E-P-------TK--EIRRRAF
[121] 'XP_007684653.1-101162-Bipolaris_oryzae-Dothideomycetes'
-EI--RLYLASYTYAPDATLPPVYFSIDKTLLYNAFHGDFGPLHIGHLYRFAVQLHEVLG
DPANEDRAVVFWSNADSRSRANAACILACYMVLIQSWPPHLALAPIAQ-MDPPCMPFRDA
GYSQADYVLNIQDVIYGVWKAKEEGLCGLKDFSLEEYEKYERVDMGDFNWITP-DFLAFA
SPQQKTEM---YDLPSPKNVLSHFCARNVGLVVRLNSELYSSSYFTKLGIQHLNMIFDDG
TCPPLSLVRKFVNLAHEMTRGIAVHCKAGLGRTGCLIGAYLIYKHGFTANEIIAYMRFMR
PGMVVGPQQHWLHLNQGTFWWYEDTMK--------------------A------------
----HVNLP-----TPGQ-------PRK-D--E-P-------TK--EIRRRAF
[122] 'XP_014083348.1-5016-Bipolaris_maydis-Dothideomycetes'
-EI--RLYLASYTYAPDATLPPVYFSIDKTLLYNAFHGDFGPLHIGHLYRFAVQLHEVLG
DPANEDRAVVFWSNADSRSRANAACILACYMVLIQSWPPHLALAPIAQ-MDPPCMPFRDA
GYSQADYVLNIQDVIYGVWKAKEEGLCGLKDFSLEEYEKYERVDMGDFNWITP-DFLAFA
SPQQKTEM---YDLPSPKNVLSHFCARNVGLVVRLNSELYSSSYFTKLGIQHLNMIFDDG
TCPPLSLVRKFVNLAHEMTRGIAVHCKAGLGRTGCLIGAYLIYKHGFTANEIIAYMRFMR
PGMVVGPQQHWLHLNQGTFWWYEDTMK--------------------A------------
----HVNLP-----TPGQ-------PRK-D--E-P-------TK--EIRRRAF
[123] 'XP_007703826.1-45130-Bipolaris_sorokiniana-Dothideomycetes'
-EI--RLYLASYTYAPDATLPPVYFSIDKTLLYNAFHGDFGPLHIGHLYRFAVQLHEVLG
DPANEDRAVVFWSNADSRSRANAACILACYMVLIQSWPPHLALAPIAQ-MDPPCMPFRDA
GYSQADYVLNIQDVIYGVWKAKEEGLCGLKDFSLEEYEKYERVDMGDFNWITP-DFLAFA
SPQQKTEM---YDLPSPKNVLSHFCARNVGLVVRLNSELYSSSYFTKLGIQHLNMIFDDG
TCPPLSLVRKFVNLAHEMTRGIAVHCKAGLGRTGCLIGAYLIYKHGFTANEIIAYMRFMR
PGMVVGPQQHWLHLNQGTFWWYEDTMK--------------------A------------
----HVNLP-----TPGQ-------PRK-D--E-P-------TK--DIRRRAF
[124] 'XP_014554861.1-40125-Bipolaris_victoriae-Dothideomycetes'
-EI--RLYLASYTYAPDATLPPVYFSIDKTLLYNAFHGDFGPLHIGHLYRFAVQLHEVLG
DPANEDRAVVFWSNADSRSRANAACILACYMVLIQSWPPHLALAPIAQ-MDPPCMPFRDA
GYSQADYVLNIQDVIYGVWKAKEEGLCGLKDFSLEEYEKYERVDMGDFNWITP-DFLAFA
SPQQKTEM---YDLPSPKNVLSHFYARNVGLVVRLNSELYSSSYFTKLGIQHLNMIFDDG
TCPPLSLVRKFVNLAHEMTRGIAVHCKAGLGRTGCLIGAYLIYKHGFTANEIIAYMRFMR
PGMVVGPQQHWLHLNQGTFWWYEDTMK--------------------A------------
----HVNLP-----TPGQ-------PRK-D--E-P-------TK--EIRRRAF
[125] 'XP_001940257.1-45151-Pyrenophora_tritici_repen-Dothideomycetes'
-EI--RLYLASYTYAPDATHPPVYFSIDKTLLYNAFHGDFGPLHIGHLYRFAVQLHEVLG
DPANEDRPVVFWSGADSRSRANSACILACYMVLIQSWPPHLALAPIAQ-MDPPCMPFRDA
GYSQADYVLNIQDVIYGVWKAKEEGLCGLKDFSLEEYEKFERVDMGDFNWVTP-NFLAFA
SPQQQTEM---YGLPGPKNVLSHFVARNVGLVVRLNSELYSSSYFTKLGIQHLNMIFDDG
TCPPLSLVRKFVNLAHEMTRGIAVHCKAGLGRTGCLIGAYLIYKHGFTANEIIAYMRFMR
PGMVVGPQQHWLHLNQGTFWWYEDTMK--------------------A------------
----HVNLP-----TPGQ-------PRK-D--E-P-------TK--DIRRRAF
[126] 'XP_028506328.1-156630-Alternaria_arborescens-Dothideomycetes'
-EI--RLYLASYTSPPDATHPPVYFSIDKTLLYNAFHGDFGPLHIGHLYRFAVQLHEVLG
DPANEDRAVVFWSSADSRSRANAACILACYMVLIQSWPPHLALAPIAQ-MDPPCMPFRDA
GYSQADYVLNIQDVIYGVWKAKEEGLCGLKDFSLEEYEKFERVDMGDFNWVTP-NFLAFA
SPQQQTET---YGLPGPKNVLSHFCARNVGLVVRLNSELYSSSYFTKLGIQHLNMIFDDG
TCPPLSLVRKFVNLAHEMTRGIAVHCKAGLGRTGCLIGAYLIYKHGFTANEIIAYMRFMR
PGMVVGPQQHWLHLNQGTFWWFEDTIK--------------------A------------
----HVNLP-----TPGQ-------PRK-D--E-P-------TK--DIRRRAF
[127] 'XP_018383361.1-5599-Alternaria_alternata-Dothideomycetes'
-EI--RLYLASYTSPPDATHPPVYFSIDKTLLYNAFHGDFGPLHIGHLYRFAVQLHEVLG
DPANEDRAVVFWSSADSRSRANAACILACYMVLIQSWPPHLALAPIAQ-MDPPCMPFRDA
GYSQADYVLNIQDVIYGVWKAKEEGLCGLKDFSLEEYEKFERVDMGDFNWVTP-NFLAFA
SPQQQTEM---YGLPGPKNVLSHFCARNVGLVVRLNSELYSSSYFTKLGIQHLNMIFDDG
TCPPLSLVRKFVNLAHEMTRGIAVHCKAGLGRTGCLIGAYLIYKHGFTANEIIAYMRFMR
PGMVVGPQQHWLHLNQGTFWWFEDTIK--------------------A------------
----HVNLP-----TPGQ-------PRK-D--E-P-------TK--DIRRRAF
[128] 'XP_003842222.1-5022-Leptosphaeria_maculans-Dothideomycetes'
-EI--RLYLASYTHTPDATIPPVYFSIDKTLLYNAFHGDFGPLHIGHLYRFAVQLHEVLG
DPANEDRAVVFWSNADSRSRANAACILACYMVLIQSWPPHLALAPIAQ-MDPPCMPFRDA
GYSQADYVLNIQDVIYGVWKAKEEGLCGLKDFSLEEYEKFERVDMGDFNWVTP-QFLAFA
SPQQQTEL---YALPGPKNVLSHFTTRNIGLVVRLNSELYSSSYFTKLGIQHLNMIFDDG
TCPPMSLVRKFINLAHEMTKGIAVHCKAGLGRTGCLIGAYLIYKHGFTANEIIAYMRFMR
PGMVVGPQQHWLHLNQSTFWWHEDTMK--------------------A------------
----HVNLP-----TPGQ-------PRK-D--E-P-------AR--DIRRRAF
[129] 'XP_001801029.1-13684-Parastagonospora_nodorum-Dothideomycetes'
-QI--RLYLASYTHAPDATNPPVYFSIDKTLLYNAFHGDFGPLHIGHLYRFAVQLHEVLG
DPANEDRAVVFWSSADSRGRANAACILACYMVLIQSWPPHLALAPIAQ-MDPPCMPFRDA
GYSQADYVLNIQDVIYGVWKAKEEGLCGLKDFSLEEYEKFERVDMGDFNWVTP-QFLAFA
SPQQQTEM---YGLPGPKNVLSHFSARNIGLVVRLNSELYSSSYFTKMGIQHLNMIFDDG
TCPPLSLVRKFINLAHEMTKGIAVHCKAGLGRTGCLIGAYLIYKHGFTANEIIAYMRFMR
PGMVVGPQQHWLHLNQATFWWHEDTMK--------------------A------------
----HVNLP-----TPGQ-------PRK-D--E-P-------TK--DIRRRAF
[130] 'XP_018039719.1-1460663-Paraphaeosphaeria_sporulo-Dothideomycetes'
-EI--RLYLASFTNPPNATNPPVYFTIDKSLLYNAFHADFGPLHIGHLYRFAVQLHEVLG
DPANEDRAVIFWSSADSRSRANAACILACYMVLIQSWPPHLALAPIAQ-MDPPCMPFRDA
GYSQADYVLNIQDIIYGVWKAKEEGLCGLKDFSLEEYEKYERVDMGDFNWVTP-NFLAFA
SPNVQTEM---YGLPTPKNVLSHFCARNIGLVVRLNSELYSSTYFTKLGIQHLNMIFDDG
TCPPLSLVRQFIDLAHEMTKGIAVHCKAGLGRTGCLIGAYLIYRHGFTANEIIAYMRFMR
PGMVVGPQQHWLHLNQNTFWWYEDTMK--------------------A------------
----SVNLP-----TPGQ-------PRK-H--E-P-------TR--QIQRRAV
[131] 'XP_007779314.1-61459-Coniosporium_apollinis-Dothideomycetes'
AEI--RLYLASYTHPPNATQPPVYFSIDKSLLYNAFHADFGPLHIGHLYRFAVQLHEVLG
DPANENKGVVFWSNADSRSRANAACILACYMVLIQNWPPHLALAPIAQ-MDPPCMPFRDA
GYSQADYTLTIQDVVYGIWKAKEEGLCGLKDFSLEEYEKFERVDMGDFNWLTP-SFVAFA
SPQHQVIL---YALPTPKNVLSHFTHRNVGLVIRLNSELYSPSYFTALGIQHLDMIFDDG
TCPPLGLVRKFIDLAHEMTKGIAVHCKAGLGRTGCLIGAYLIYRHGFTANEIIAFMRFMR
PGMVVGPQQHWLHLNQGTFWWFEDSIK--------------------A------------
----SVNLP-----TPGQ-------PRK-H--E-P-------VK--RLQRRAV
[132] 'XP_020129518.1-236234-Diplodia_corticola-Dothideomycetes'
DEI--RLYLASYTSTPNATPPPVYFSVERTLLYNAFHADFGPFHIGHLYRFAVQLHEVLG
DPNNEDRPVVFWSSADSRSRANSACLLACYMVLIQNWPPHLALAPIAQ-MDPPCMPFRDA
GYSQADYVLNIQDVVYGVWKAKEEGICSLKDFSLEEYEKYERVDMGDFNWISP-NFLAFA
SPQFATVI---YKIPTPKNVLSHFSTRNIGLVVRLNSELYSPSYFTALGIQHLDMIFDDG
TCPPLNLVRNFVNLAHEMTKGIAVHCKAGLGRTGCLIGAYLIYKHGFTANEIIAFMRFMR
PGMVVGPQQHWLHLNQGTFWWFEDCMK--------------------A------------
----GVNLP-----TPGQ-------PRK-Q--E-P-------IL--GIQRRAV
[133] 'XP_016213313.1-253628-Verruconis_gallopava-Dothideomycetes'
-EI--RLYLASYTHPPNQTNPPVYFSIDKSLLYNAFHADFGPLHIGHLYRFAVTLHEVLA
DPKNTDRGVVFWSDADSRSRANAACILACYMVLIQNWPPHLALAPIAQ-MDPPCMPFRDA
GYSQADYTLSIQDVVYGVWRAKEEGLFNLKDFNLEEYEMYERVDMGDFNWISP-NFLAFA
SPQHTVSE---WSIPKPQNVLTHFVERNIGLVVRLNSQLYSASYFTALGIQHIDMIFDDG
TCPPLSLVRKFINMAHEMTKGIAVHCKAGLGRTGCLIGAYLLYRYQFTANELIAYMRFMR
PGMVVGPQQHWLHLNQHEFWWHDDNSK--------------------P------------
-----ANLP-----TPGQ-------PRK----E-P-------VR--STQRRAV
[134] 'XP_007785712.1-364733-Endocarpon_pusillum-Eurotiomycetes'
-EI--RLYLASYTHAPNETVPPVYFTIDDTLLYNAFHADFGPLHIGHLYRFAVQFHEILG
DPANNDRAVCFWSRADSRSRANAACLVACYMVLIQSWPPHLALAPIAQ-ADPPYMPFRDA
GYSQADYVLNIQDIVYGVWKAKEENLLGLKDFNLEEYEKYERVDMGDFNWVSP-QFLAFA
SPQSDTPQ---YNIPNPKNVLSHFVSRNIGLVVRLNSPLYCPTYFTALGINHIDMIFDDG
TCPPLPLVLKFIRLAHDMRKGIAVHCKAGLGRTGCLIGAYLIYRHGFTANEVIAFMRFMR
PGMVVGPQQHWLHLNQGQFWYLEDQFK--------------------E------------
----TYNLP-----TPGQ-------PRK------P-------AR--RTEGRSV
[135] 'XP_016229251.1-212818-Exophiala_mesophila-Eurotiomycetes'
GEI--RLYLASYSQPPNETPPPVYFTIDDTLLYNAFHADFGPLHIGHLYRFAVQFHEILG
DPANNDKAVVFWSRADARSRANAACLVACYMVLIQAWPPHLALAPIAQ-ADPPYMPFRDA
GYSQADFILNIQDVVYGVWRAKEENLCQLKEFNLEEYERYERVDMGDFNWVSP-QFVAFA
SPQSEVPA---YRIGQPKNVLTHFVQKDVGLVVRLNSELYCPTYFTALGIQHIDMIFEDG
TCPALPVVRKFIKLAHDMAKSIAVHCKAGLGRTGCLIGAYLIYRHGFTANEVIAFMRFMR
PGMVVGPQQHWLHLNQNQFWYLEDQWK--------------------E------------
------NLP-----TPGQ-------PRK------P-------AR--RQLARSV
[136] 'XP_013260067.1-1033840-Exophiala_aquamarina-Eurotiomycetes'
AEI--RLYLASYTQAPNETPPPVYFTIDDTLLYNAFHADFGPLHIGHLYRFAVQFHEILG
DPANNDRAVVFWSRADARSRANAACLVACYMVLIQAWPPHLALAPIAQ-ADPPYMPFRDA
GYSQADFILNIQDVVYGVWKAKEENICQLKEFNLEEYERYERVDMGDFNWVSP-QFVAFA
SPQSEVPA---YRIGQPKNVLTHFVQRDVGLVVRLNSELYCPTYFTALGIQHLDMIFEDG
TCPALPIVRKFIKLAHDMVKAIAVHCKAGLGRTGCLIGAYLIYRHGFTANEVIAFMRFMR
PGMVVGPQQHWLHLNQGQFWYLEDQWK--------------------E------------
-----YNLP-----TPGQ-------PRK------P-------AR--RQTARSV
[137] 'XP_013318832.1-348802-Exophiala_xenobiotica-Eurotiomycetes'
AEI--RLYLASYTQAPNETPPPVYFTIDDTLLYNAFHADFGPLHVGHLYRFAVQFHEILG
DPANNDKAVVFWSRADARSRANAACLVACYMVLIQAWPPHLALAPIAQ-ADPPYMPFRDA
GYSQADFILNIQDVVYGVWKAKEENLCQLKEFNLEEYERYERVDMGDFNWISP-QFVAFA
SPQSETPA---YRIPQPKNVLTHFVQRDVGLVVRLNSELYCPTYFSALGIQHIDMIFEDG
TCPTLPIVRKFIKLAHDMAKSIAVHCKAGLGRTGCLIGAYLIYRHGFTANEVIAFMRFMR
PGMVVGPQQHWLHLNQGKFWYLEDQWK--------------------E------------
-----YNLP-----TPGQ-------PRK------P-------AR--RHVARSV
[138] 'XP_016261778.1-215243-Exophiala_oligosperma-Eurotiomycetes'
AEI--RLYLASYTQAPNETPPPVYFTIDDTLLYNAFHADFGPLHIGHLYRFAVQFHEILG
DPANNDKAVVFWSRADARSRANAACLVACYMVLIQAWPPHLALAPIAQ-ADPPYMPFRDA
GYSQADFILNIQDVVYGVWKAKEENLCQLKEFNLEEYERYERVDMGDFNWISP-QFVAFA
SPQSETPA---YRISQPKNVLTHFVQRDVGLVVRLNSELYCPTYFTALGIQHIDMIFEDG
TCPTLPIVRKFIKLAHDMVKSIAVHCKAGLGRTGCLIGAYLIYRHGFTANEVIAFMRFMR
PGMVVGPQQHWLHLNQGKFWYLEDQWK--------------------E------------
-----YNLP-----TPGQ-------PRK------P-------AR--RHVSRSV
[139] 'XP_016234592.1-91928-Exophiala_spinifera-Eurotiomycetes'
AEI--RLYLASYAQAPNETPPPVYFTIDDTLLYNAFHADFGPLHIGHLYRFAVQFHEILG
DPANNDKAVVFWSRADSRSRANAACLVACYMVLIQAWPPHLALAPIAQ-ADPPYMPFRDA
GYSQADFILNIQDVVYGVWKAKEENLCQLKEFNLEEYERYERVDMGDFNWVSP-QFVAFA
SPQSETPA---YRISQPKNVLTHFVQRDVGLVVRLNSELYCPTYFTALGIEHVDMIFEDG
TCPTLPIVRKFIKLAHDMAKSIAVHCKAGLGRTGCLIGAYLIYRHGFTANEVIAFMRFMR
PGMVVGPQQHWLHLNQGKFWYLEDQWK--------------------E------------
-----YNLP-----TPGQ-------PRK------P-------AR--RRVSRSV
[140] 'XP_013272580.1-86056-Rhinocladiella_mackenziei-Eurotiomycetes'
AEI--RLYLASYTQIPNETPPPVYFTIDDTLLYNAFHADFGPLHIGHLYRFAVQFHEILG
DPANNDKAVVFWSRADSRSRANAACLVACYMVLIQAWPPHLALAPIAQ-ADPPYMPFRDA
GYSQADFILNIQDVVYGVWKAKEESLCQLKEFNLEEYERYERVDMGDFNWISP-QFVAFA
SPQSETPA---YRISQPKNVLTHFVQRDVGLVVRLNSELYCPTYFTALGIQHIDMIFEDG
TCPTLPVVRKFIKLAHDMAKCIAVHCKAGLGRTGCLIGAYLIYRHGFTANEVIAFMRFMR
PGMVVGPQQHWLHLNQGQFWYVEDQWK--------------------E------------
-----YNLP-----TPGQ-------PRK------P-------AR--HHAARSL
[141] 'XP_007761852.1-470704-Cladophialophora_yegresii-Eurotiomycetes'
--P--RLYLASYTHAPDETPPPVYFTIDDTLLYNAFHADFGPLHIGHLYRFAVQFHEILG
DPGNNDKAVVFWSRADARSRANAACLVACYMVLIQAWPPHLALAPIAQ-ADPPYMPFRDA
GYSQADFILNIQDIVYGVWKAKEENLCQLKEFNLEEYERYERVDQGDFNWVSP-QFVAFA
SPQSEVPA---YRIPQPKNVLTHFVQRDVGLVVRLNSELYCPTYFTALGIQHIDMIFEDG
TCPALPIVRKFIKLARDTAKGIAVHCKAGLGRTGCLIGAYLIYRHGFTANEVISFMRFMR
PGMVVGPQQHWLHLNQGQFWYLEDQWK--------------------E------------
-----YNLP-----TPGQ-------PRK------P-------SR--RQTARSV
[142] 'XP_008731142.1-86049-Cladophialophora_carrioni-Eurotiomycetes'
GEI--RLYLASYTHAPDETPPPVYFTIDDTLLYNAFHADFGPLHIGHLYRFAVQFHEILG
DPANNDKAVVFWSRADARSRANAACLVACYMVLIQAWPPHLALAPIAQ-ADPPYMPFRDA
GYSQADFILNIQDIVYGVWKAKEENLCQLKEFNLEEYERYERVDQGDFNWVSP-QFVAFA
SPQSEVPA---YRIPQPKNVLTHFVQRDVGLVVRLNSELYCPTYFTALGIQHIDMIFEDG
TCPALPIVRKFIKLARDTAKGIAVHCKAGLGRTGCLIGAYLIYRHGFTANEVISFMRFMR
PGMVVGPQQHWLHLNQGQFWYLEDQWK--------------------E------------
-----YNLP-----TPGQ-------PRK------P-------SR--RQTARSV
[143] 'XP_018688232.1-1367422-Fonsecaea_erecta-Eurotiomycetes'
VEI--RLYLASYTHAPDETPPPVYFTIDDTLLYNAFHADFGPLHIGHLYRFAVQFHEILG
DPANNDKAVVFWSRADARSRANAACLVACYMVLIQAWPPHLALAPIAQ-ADPPYMPFRDA
GYSQADFILNIQDVVYGVWKAKEENLCQLKEFNLEEYERFERVDQGDFNWICP-QFVAFA
SPQSETPA---YRIPQPKNVLAHFVQRDVGLVVRLNSELYCPTYFTALGIQHIDMIFEDG
TCPAIPIVRKFIKLAHNAAKAIAVHCKAGLGRTGCLIGAYLIYRHGFTANEVISFMRFMR
PGMVVGPQQHWLHLNQGQFWYLEDQLK--------------------E------------
-----YNLP-----TPGQ-------PRK------P-------AR--RVTARSV
[144] 'XP_016242389.1-569365-Cladophialophora_immunda-Eurotiomycetes'
VEI--RLYLASYTQAPNETPPPVYFTIDDTLLYNAFHADFGPLHIGHLYRFAVQFHEILG
DPANNDKAVVFWSRADARSRANAACLVACYMVLIQAWPPHLALAPIAQ-ADPPYMPFRDA
GYSQADFILNIQDVVYGVWKAKEENLCQLKEFNLEEYERFERVDQGDFNWICP-QFVAFA
SPQSETPA---YRIPQPKNVLAHFVQRDVGLVVRLNSELYCPTYFTALGIQHIDMIFEDG
TCPALPIVRKFIKLAHDSAKAIAVHCKAGLGRTGCLIGAYLIYRHGFTANEVISFMRFMR
PGMVVGPQQHWLHLNQGQFWYLEDQWK--------------------E------------
-----YNLP-----TPGQ-------PRK------P-------AR--RLTARSV
[145] 'XP_016630504.1-979981-Fonsecaea_multimorphosa-Eurotiomycetes'
VEI--RLYLASYTHPPNETPPPVYFTIDDTLLYNAFHADFGPLHIGHLYRFAVQFHEILG
DPANNDKAVVFWSRADARSRANAACLVACYMVLIQAWPPHLALAPIAQ-ADPPYMPFRDA
GYSQADFILNIQDVVYGVWKAKEESLCQLKEFNLEEYERFERVDQGDFNWICP-QFVAFA
SPQSETPA---YRIPQPKNVLAHFVQRDVGLVVRLNSELYCPTYFTALGIQHIDMIFEDG
TCPALPIVRKFIKLAHNTAKAIAVHCKAGLGRTGCLIGAYLIYRHGFTANEVISFMRFMR
PGMVVGPQQHWLHLNQGQFWYLEDQWK--------------------E------------
-----YNLP-----TPGQ-------PRK------P-------AR--RLTARSV
[146] 'XP_016620061.1-89940-Cladophialophora_bantiana-Eurotiomycetes'
VEI--RLYLASYMQAPNETPPPVYFTIDDTLLYNAFHADFGPLHIGHLYRFAVHFHEILG
DPANNDKAVVFWSRADARSRANAACLVACYMVLIQAWPPHLALAPIAQ-ADPPYMPFRDA
GYSQADFILNIQDVVYGVWKAKEENLCQLKEFNLEEYERFERVDQGDFNWICP-QFVALA
SPQSETPA---YRIPQPKNVLTHFVQRDVGLVVRLNSELYCPTYFTALGIQHIDMIFEDG
TCPALPIVRKFIKLAHDAAKAIAVHCKAGLGRTGCLIGAYLIYRHGFTANEVISFMRFMR
PGMVVGPQQHWLHLNQGQFWYLEDQWK--------------------E------------
-----YNLP-----TPGQ-------PRK------P-------AR--RHTARSV
[147] 'XP_007746204.1-1182553-Cladophialophora_psammoph-Eurotiomycetes'
VEI--RLYLASYMHAPNETPPPVYFTIDDTLLYNAFHADFGPLHIGHLYRFAVHFHEILG
DPANNDKAVVFWSRADARSRANAACLVACYMVLIQAWPPHLALAPIAQ-ADPPYMPFRDA
GYSQADFILNIQDVVYGVWKAKEENLCQLKEFNLEEYERFERVDQGDFNWICP-QFVALA
SPQSETPA---YRIPQPKNVLTHFVQRDVGLVVRLNSELYCPTYFTALGIEHIDMIFEDG
TCPALPIVRKFIKLAHDAAKAIAVHCKAGLGRTGCLIGAYLIYRHGFTANEVISFMRFMR
PGMVVGPQQHWLHLNQGQFWYLEDQWK--------------------E------------
-----YNLP-----TPGQ-------PRK------P-------AR--RHTARSV
[148] 'XP_022496430.1-856822-Fonsecaea_nubica-Eurotiomycetes'
VEI--RLYLASYIHAPNETPPPVYFTIDDTLLYNAFHADFGPLHIGHLYRFAVQFHEILG
DPANNDKAVVFWSRADARSRANAACLVACYMVLIQAWPPHLALAPIAQ-ADPPYMPFRDA
GYSQADFILNIQDVVYGVWKAKEENLCQLKEFNLEEYERFERVDQGDFNWICP-QFVAFA
SPQSETPA---YRIPLPKNVLAHFVQRDVGLVVRLNSELYCPTYFTALGIQHIDMIFEDG
TCPALPIVRKFIKLAHDTAKAIAVHCKAGLGRTGCLIGAYLIYRHGFTANEVISFMRFMR
PGMVVGPQQHWLHLNQGQFWYLEDQWK--------------------E------------
-----YNLP-----TPGQ-------PRK------P-------AR--RVTARSV
[149] 'XP_013277863.1-40355-Fonsecaea_pedrosoi-Eurotiomycetes'
VEI--RLYLASYIHAPNETPPPVYFTIDDTLLYNAFHADFGPLHIGHLYRFAVQFHEILG
DPANNDKAVVFWSRADARSRANAACLVACYMVLIQAWPPHLALAPIAQ-ADPPYMPFRDA
GYSQADFILNIQDVVYGVWKAKEENLCQLKEFNLEEYERFERVDQGDFNWICP-QFVAFA
SPQSETPA---YRIPLPKNVLVHFVQRDVGLVVRLNSELYCPTYFTALGIQHIDMIFEDG
TCPALPVVRKFIKLAHDTAKAIAVHCKAGLGRTGCLIGAYLIYRHGFTANEVISFMRFMR
PGMVVGPQQHWLHLNQGQFWYLEDQWK--------------------E------------
-----YNLP-----TPGQ-------PRK------P-------AR--RVTARSV
[150] 'XP_022512434.1-254056-Fonsecaea_monophora-Eurotiomycetes'
VEI--RLYLASYIHAPNETPPPVYFTIDDTLLYNAFHADFGPLHIGHLYRFAVQFHEILG
DPANNDKAVVFWSRADARSRANAACLVACYMVLIQAWPPHLALAPIAQ-ADPPYMPFRDA
GYSQADFILNIQDVVYGVWKAKEENLCQLKEFNLEEYERFERVDQGDFNWICP-QFVAFA
SPQSETPA---YRIPLPKNVLAHFVQRDVGLVVRLNSELYCPTYFTALGIQHIDMIFEDG
TCPALPIVRKFIKLAHDTAKAIAVHCKAGLGRTGCLIGAYLIYRHGFTANEVISFMRFMR
PGMVVGPQQHWLHLNQGQFWYLEDQWK--------------------E------------
-----YNLP-----TPGQ-------PRK------P-------AR--RVTARSV
[151] 'XP_009153902.1-5970-Exophiala_dermatitidis-Eurotiomycetes'
AEI--RLYLASYAHPPDETPPPVYFTIDDTLLYNAFHADFGPLHIGHLYRFAVQFHEILG
DPANNDKAVVFWSRADSRSRANAACLVACYMVLIQAWPPHLALAPIAQ-ADPPYMPFRDA
GYSQADFILNIQDVVYGVWKAKEENLCQLKEFNLEEYERFERVDMGDFNWISP-QFVAFA
SPQSETPA---YRISQPKNVLTHFVQKDVGLVVRLNSELYCPTYFTALGIQHIDMIFEDG
TCPALPIVRKFIKLAHGMAKSIAVHCKAGLGRTGCLIGAYLIYRHGFTANEVIAFMRFMR
PGMVVGPQQHWLHLNQGQFWYWEDQWR--------------------V------------
-----CNLP-----TPGQ-------PRK------P-------AR--RQVSRSV
[152] 'XP_007738640.1-43228-Capronia_epimyces-Eurotiomycetes'
AEI--RLYLASYTHTPDETPPPVYFTIDDTLLYNAFHADFGPLHIGHLYRFAVQFHEILG
DPANNDKAVVFWSRADARSRANAACLVACYMVLIQAWPPHLALAPIAQ-ADPPYMPFRDA
GYSQADFILNIQDIVYGVWKAKEENLCQLKEFNLEEYERFERVDMGDFNWISP-QFVAFA
SPQSETPA---YRISQPKNVLTHFVQRDVGLVVRLNSELYCPTYFTALGIQHIDMIFEDG
TCPTLPIVRRFIKLAHGMTKSIAVHCKAGLGRTGCLIGAYLIYRHGFTANEVIAFMRFMR
PGMVVGPQQHWLHLNQGQFWYWEDQLK--------------------E------------
-----FNLP-----TPGQ-------PRK------P-------SR--RQMARSV
[153] 'XP_007725857.1-43229-Capronia_coronata-Eurotiomycetes'
A-I--RLYLASYTHAPDETPPPVYFTIDDTLLYNAFHADFGPLHIGHLYRFAVQFHEILG
DPSNNDKAVVFWSRADARSRANAACLVACYMVLIQAWPPHLALAPIAQ-ADPPYMPFRDA
GYSQADFILNIQDVVYGVWKAKEENLCQLKEFNLEEYERFERVDMGDFNWISP-QFVAFA
SPQSETPA---YRISQPKNVLTHFVQRDVGLVVRLNSELYCPTYFTALGIQHIDMIFEDG
TCPTLPIVRKFIKLAHGMAKSIAVHCKAGLGRTGCLIGAYLIYRHGFTANEVIAFMRFMR
PGMVVGPQQHWLHLNQGQFWYWQDQCK--------------------E------------
-----CNLP-----TPGQ-------PRK------P-------SR--CQVARSV
[154] 'XP_018003462.1-1664694-Phialophora_attae-Eurotiomycetes'
AEI--RLYLASYTQAPNETPPPVYFTIDDSLLYNAFHHDFGPLHVGHLYRFAVHFHEILG
DPANSDRAVVFWSRADARSRANAACLVACYMVLIQAWPPHLALAPIAQ-ADPPYMPFRDA
GYSQADFVLNIQDIVYGVWKAKEENLCQLKEFNLEEYERYERVDMGDFNWVSP-QFVAFA
SPQSETPA---YRISQPKNVLTHFVQRNVGLVVRLNSELYCPSYFTALGIQHIDMIFEDG
TCPQLPIVRKFIKLAADQSKAIAVHCKAGLGRTGCLIGAYLIYRHGFTANEVIAFMRFMR
PGMVVGPQQHWLHMNQGTFWQYEDTIK--------------------E------------
-----ANLP-----TPGQ-------PRK------T-------AR--EATGRSV
[155] 'XP_008715446.1-293227-Cyphellophora_europaea-Eurotiomycetes'
VEI--RLYLASYTQAPNETPAPVYFTIDDTLLYNAFHHDFGPLHIGHLYRFAVQFHEILG
DPANNDRSVVFWSRADARSRANAACLVACYMVLIQAWPPHLALAPIAQ-ADPPYMPFRDA
GYSQADFVLNIQDIVYGVWKAKEENLCQLKEFNLEEYERFERVDMGDFNWVSP-QFVAFA
SPQSETPA---YRINQPKNVLSHFVQRNVGLVVRLNSELYCPSYFTALGIQHIDMIFEDG
TCPQLPIVRKFIKLAHEQSKAIAVHCKAGLGRTGCLIGAYLIYRHGFTANEVIAFMRFMR
PGMVVGPQQHWLHMNQNTFWQFEDTIK--------------------E------------
-----VNLP-----TPGQ-------PRK------T-------QR--DPTGRSV
[156] 'XP_007820362.1-568076-Metarhizium_robertsii-Sordariomycetes'
-EI--RLYLGAYVHPPTATSAPCYFTVDDTLLYNAFHHDFGPLHIGHLYRFAIRFHDILG
AKENKDRPVVFWSAADPRSRANAACMLACYMVLIQNWPPHLALAPIAQ-VDPPLMPFRDA
GYSQADYGITVQDVVYGVWKAKEEKCIDLDNFDLEMYEKFERVEHGDFNWITP-HFLAFA
SPQHTVKL---WTLPQPKNVLKHFSEKNIGLVVRLNSHLYSPSYFEALGIQHLDMIFDDG
TCPPLTTVRKFIRLAHETTKGIAVHCKAGLGRTGCLIGAYLIYRHGFTADEIISFMRFMR
PGMVVGPQQHWLHLNQGTFWWVEERVE--------------------R---AA-------
-----AYLP-----TPGQ-------PRK------P-------QR--RYQVRAV
[157] 'XP_014546220.1-500148-Metarhizium_brunneum-Sordariomycetes'
--F--RLYLGAYVHPPTATSAPCYFTVDDTLLYNAFHHDFGPLHIGHLYRFAIRFHDILG
AKENKDRPVVFWSAADPRSRANAACMLACYMVLIQNWPPHLALAPIAQ-VDPPLMPFRDA
GYSQADYGITVQDVVYGVWKAKEEKCIDLDNFDLEMYEKFERVEHGDFNWITP-HFLAFA
SPQHTVKL---WTLPQPKNVLKHFSEKNIGLVVRLNSHLYSPSYFEALGIQHLDMIFDDG
TCPPLTTVRKFIRLAHETTKGIAVHCKAGLGRTGCLIGAYLIYRHGFTADEIISFMRFMR
PGMVVGPQQHWLHLNQGTFWWVEERVE--------------------R---AA-------
-----AYLP-----TPGQ-------PRK------P-------FR--RYQVRAV
[158] 'XP_007809351.1-92637-Metarhizium_acridum-Sordariomycetes'
--F--RLYLGAYLHPPTATPAPCYFTIDDTLLYNAFHHDFGPLHIGHLYRFAIRFHDILG
AKENKDRPVVFWSAADPRSRANAACMLACYMILIQNWPPHLALAPIAQ-VDPPLMPFRDA
GYSQADYGITVQDVVYGVWKAKEEKCIDLDNFDLEMYEKFERVEHGDFNWITP-HFLAFA
SPQHTVKL---WTLPQPKNVLKHFSEKNIGLVVRLNSHLYSPSYFEALGIQHLDMIFDDG
TCPPLTTVRKFIRLAHETTKGIAVHCKAGLGRTGCLIGAYLIYRHGFTADEIISFMRFMR
PGMVVGPQQHWLHLNQGTFWWVEERVE--------------------R---AA-------
-----VYLP-----TPGQ-------PRK------P-------QR--RYQVRAV
[159] 'XP_018148548.1-280754-Pochonia_chlamydosporia-Sordariomycetes'
-EI--RLYLGAYVHPPTATQAPCYFTVDDSLLYNAFHHDFGPLHIGHLYRFAIRFHDILG
AKENKDRPVVFWSAADPRSRANAACMLACYMVLIQNWPPHLALAPIAQ-VDPPLMPFRDA
GYSQADYGITVQDVVYGVWKAKEEKCIDLDNFDLEMYEKFERVEHGDFNWITP-HFLAFA
SPQHTIKL---WTLPQPKNVLKHFSEKNIGLVVRLNSHLYSPSYFEALGIQHLDMIFDDG
TCPPLTTVRKFIRLAHETTKGIAVHCKAGLGRTGCLIGAYLIYRHGFTADEIISFMRFMR
PGMVVGPQQHWLHLNQGTFWWVEERVE--------------------R---AA-------
-----VYLP-----TPGQ-------PRK------P-------QR--RHQVRAV
[160] 'XP_018179564.1-33203-Purpureocillium_lilacinum-Sordariomycetes'
-EI--RLYLAAYVNPPSSTVPPCYFTVDDTLLYNAFHHDFGPLHIGHLYRFAIRFHDILG
AKENKDRPVVFWSAADPRSRANAACMLACYMVLIQNWPPHLALAPIAQ-VDPPLMPFRDA
GYSQADYGITVQDVVYGVWKAKEEKCCDLDNFDLEMYEKFERVEHGDFNWITP-HFLAFA
SPQHTVKL---FTLPQPKNVLRHFSEKNIGLVVRLNSPLYSPSYFEALGIQHLDMIFDDG
TCPTLTTVRKFIRLAHETTKGIAVHCKAGLGRTGCLIGAYLIYRHGFTADEVISFMRFMR
PGMVVGPQQHWLHLNQGTFWWIEERVE--------------------R---AA-------
-----VYLP-----TPGQ-------PRK------P-------QR--RHQVRSV
[161] 'XP_018232526.1-5507-Fusarium_oxysporum-Sordariomycetes'
-EI--RLYLASYIQPPTPTPQPCYFTVDDTLLYNAFHHDFGPLHIGHLYRFAIQFHDILG
AKQNKDRPIVFWSAADPRSRANAACMLACYMVLIQNWPPHLALAPIAQ-VDPPLMPFRDA
GYSQADYGISVQDVVYGVWKAKEEKCCDLDNFDLDEYERFERVEHGDFNWITP-HFLAFA
SPQHAVKL---YKLPKPKNVLKHFSEKNIGLVVRLNSQLYSPSYFEALGIQHLDMIFDDG
TCPSLSTVRKFIRLAHETTQGIAVHCKAGLGRTGCLIGAYLIYRHGFTANEVISFMRFMR
PGMVVGPQQHWLHLNQGTFWWVEERIE--------------------R---AA-------
-----VYLP-----TPGQ-------PRK------P-------QR--SQHTRSV
[162] 'XP_018743563.1-117187-Fusarium_verticillioides-Sordariomycetes'
-EI--RLYLASYIHPPTPTPQPCYFTVDDTLLYNAFHHDFGPLHIGHLYRFAIQFHDILG
AKQNKDRPIVFWSAADPRSRANAACMLACYMVLIQNWPPHLALAPIAQ-VDPPLMPFRDA
GYSQADYGISVQDVVYGVWKAKEEKCCDLDNFDLDEYERFERVEHGDFNWITP-HFLAFA
SPQHAVKL---YKLPKPKNVLKHFSEKNIGLVVRLNSQLYSPSYFEALGIQHLDMIFDDG
TCPSLSTVRKFIRLAHETTQGIAVHCKAGLGRTGCLIGAYLIYRHGFTANEVISFMRFMR
PGMVVGPQQHWLHLNQGTFWWVEERIE--------------------R---AA-------
-----VYLP-----TPGQ-------PRK------P-------QR--SQHTRSV
[163] 'XP_023424475.1-5127-Fusarium_fujikuroi-Sordariomycetes'
-NI--RLYLASYVHPPTPTPQPCYFTVDDTLLYNAFHHDFGPLHIGHLYRFAIQFHDILG
AKQNKDRPIVFWSAADPRSRANAACMLACYMVLIQNWPPHLALAPIAQ-VDPPLMPFRDA
GYSQADYGISVQDVVYGVWKAKEEKCCDLDNFDLDEYERFERVEHGDFNWITP-HFLAFA
SPQHAVKL---YKLPKPKNVLKHFSEKNIGLVVRLNSQLYSPSYFEALGIQHLDMIFDDG
TCPSLSTVRKFIRLAHETTQGIAVHCKAGLGRTGCLIGAYLIYRHGFTANEVISFMRFMR
PGMVVGPQQHWLHLNQGTFWWVEERIE--------------------R---AA-------
-----VYLP-----TPGQ-------PRK------P-------QR--SQHTRSV
[164] 'XP_025587923.1-56646-Fusarium_venenatum-Sordariomycetes'
-EI--RLYLAAYNVAPTATPQPCYFTVDDTLLYNAFHHDFGPLHIGHLYRFAIQFHDILG
AKQNKERPIVFYSAADPKSRANAACMLACYMVLIQNWPPHLALAPIAQ-VDPPLMPFRDA
GYSQADYGISVQDVVYGVWKAKEEKCCDLDNFDLDEYERFERVEHGDFNWITP-NFLAFA
SPQHAVKL---FKLPKPKNVLKHFSEKNIGLVVRLNSQLYSPTYFEALGIQHLDMIFDDG
TCPSLSTVRKFIRLAHETTKGIAVHCKAGLGRTGCLIGAYLIYRHGFTANEVISFMRFMR
PGMVVGPQQHWLHLNQGTFWWVEERIE--------------------R---AA-------
-----VYLP-----TPGQ-------PRK------P-------QR--TNSTRSV
[165] 'XP_011316222.1-5518-Fusarium_graminearum-Sordariomycetes'
-EI--RLYLAAYNVAPTATPQPCYFTVDDTLLYNAFHHDFGPLHIGHLYRFAIQFHDILG
AKQNKERPIVFYSAADPKSRANAACMLACYMVLIQNWPPHLALAPIAQ-VDPPLMPFRDA
GYSQADYGISVQDVVYGVWKAKEEKCCDLDNFDLDEYERFERVEHGDFNWITP-HFLAFA
SPQHAVKL---FKLPKPKNVLKHFSEKNIGLVVRLNSQLYSPSYFEALGIQHLDMIFDDG
TCPSLTTVRKFIRLAHETTKGIAVHCKAGLGRTGCLIGAYLIYRHGFTANEVISFMRFMR
PGMVVGPQQHWLHLNQGTFWWVEERIE--------------------R---AA-------
-----VYLP-----TPGQ-------PRK------P-------QR--TQSTRSV
[166] 'XP_009252633.1-101028-Fusarium_pseudograminearu-Sordariomycetes'
-EI--RLYLAAYNVAPTATPQPCYFTVDDTLLYNAFHHDFGPLHIGHLYRFAIQFHDILG
AKQNKERPIVFYSAADPKSRANAACMLACYMVLIQNWPPHLALAPIAQ-VDPPLMPFRDA
GYSQADYGISVQDVVYGVWKAKEEKCCDLDNFDLDEYERFERVEHGDFNWITP-HFLAFA
SPQHAVKL---FKLPKPKNVLKHFSEKNIGLVVRLNSQLYSPSYFEALGIQHLDMIFDDG
TCPSLTTVRKFIRLAHETTKGIAVHCKAGLGRTGCLIGAYLIYRHGFTANEVISFMRFMR
PGMVVGPQQHWLHLNQGTFWWVEERIE--------------------R---AA-------
-----VYLP-----TPGQ-------PRK------P-------QR--TQSIRSV
[167] 'XP_003053576.1-140110-_Nectria_haematococca-Sordariomycetes'
-EI--RLYLASYLNPPTDDTPPCYFTVDDTLLYNAFHHDFGPLHIGHLYRFAIQFHDVLG
AKRNKDRPIVFWSAADPRSRANAACMLACYMVLIQNWPPHLALAPIAQ-VDPPLMPFRDA
GYSQADYGISVQDVVYGVWKAKEEKCCDLDNFDLEQYEKFERVEHGDFNWITP-HFLAFA
SPQHEVKM---FTLPKPKNVLTHFSEKNIGLVVRLNSALYSPSYFEALGIQHLDMIFDDG
TCPSLVTVRKFIRLAHETTKGIAVHCKAGLGRTGCLIGAYLIYRHGFTANEVISFMRFMR
PGMVVGPQQHWLHLNQGTFWWIEERVE--------------------R---AA-------
-----VYLP-----TPGQ-------PRK------P-------QR--R-QSRSV
[168] 'XP_006671467.1-73501-Cordyceps_militaris-Sordariomycetes'
-EI--RLYLGAYITPPTTTSPPCYFTIDDTLFYNAFHHDFGPLHIGHLYRFAIRFHDILG
AKENKDRPVVFWSAADPRSRANAACMLACYMVLIQNWPPHLALAPIAQ-VDPPLMPFRDA
GYSQADYGITVQDVVYGVWKAKEEKCIDLDNFDLDEYERFERVEHGDFNWVTP-NFLAFA
SPQHTVKL---FTLPAPKNILTHFAERNIGLVVRLNSHLYSPSYFEALGIQHIDMIFDDG
TCPPLTTVRKFIRLAHEMTKGIAVHCKAGLGRTGCLIGAYLIYRHGYTADEVISFMRFMR
PGMVVGPQQHWLHLNQGTFWWIEERVE--------------------R---AA-------
-----NYLP-----TPGQ-------PRK------P-------HR--RHASRSV
[169] 'XP_008601281.1-176275-Beauveria_bassiana-Sordariomycetes'
-EI--RLYLGAYINPPTATSPPCYFTIDDSLFYNAFHHDFGPLHIGHLYRFAIRFHDILG
AKENKDRPVVFWSAADPRSRANAACMLACYMVLIQNWPPHLALAPIAQ-ADPPLMPFRDA
GYSQADYGITVQDVVYGVWKAKEEKCIDLDNFDLDEYERFERVEHGDFNWVTP-NFLAFA
SPQHTVKL---FTLPQPKNILTHFADRSIGLVVRLNSHLYSPSYFEALGIQHIDMIFDDG
TCPPLTTVRKFIRLAHEMTKGIAVHCKAGLGRTGCLIGAYLIYRHGFTADEVISFMRFMR
PGMVVGPQQHWLHLNQGTFWWIEERVE--------------------R---AN-------
-----NYLP-----TPGQ-------PRK------P-------QR--RHASRSV
[170] 'XP_018708209.1-114497-Cordyceps_fumosorosea-Sordariomycetes'
-EI--RLYLAAYITPPTATSPPCYFTIDDSLFYNAFHHDFGPLHIGHLYRFAIRFHEILA
AKENKDRPVVFWSAADPRSRANAACMLACYMVLIQNWPPHLALAPIAQ-VDPPLMPFRDA
GYSQADYGITVQDVVYGVWKAKEEKCIDLDNFDLDEYERFERVEHGDFNWITP-NFLAFA
SPQHTVKL---FTLPKQKCVLGHFAERNIGLVVRLNSHLYSPSYFEALGIQHIDMIFDDG
TCPPLTTVRKFIRLAHEMTKGIAVHCKAGLGRTGCLIGAYLIYRHGFTADEVISFMRFMR
PGMVVGPQQHWLHLNQGTFWWIEERVE--------------------R---AA-------
-----NYLP-----TPGQ-------PRK------P-------QR--RR-SRSV
[171] 'XP_022468410.1-1209926-Colletotrichum_orchidophi-Sordariomycetes'
-EI--RLYLAAYIHPPTATQTPYYFTVDDALLYNAFHHDFGPLHIGHLYRFALQFHDVLG
AKENKDRPIVFWSRADPRSRANAACMLACYMVLIQNWPPHLALAPIAQ-VDPPLMPFRDA
GYSQADYGITVQDVVYGVWKAKEEGCCALDNFDLDEYEKYERVEHGDFNWITP-HFLAFA
SPQHTVKE---FTLPQPKNVLKHFTERNIGLVVRLNSPLYSPSFFESMGISHLDMIFDDG
TCPPLTTVRKFIRLAHETTKGIAVHCKAGLGRTGCLIGAYLIYRHGFTANEIIAFMRFMR
PGMVVGPQQHWLHINQGIFWWIEERIE--------------------R---AA-------
-----VYLP-----TPGQ-------PRK------P-------QR--KHH-RSV
[172] 'XP_018164334.1-80884-Colletotrichum_higginsian-Sordariomycetes'
-EIPFRLYLAAYIHPPTDTQKPHYFTVDDTLLYNAFHHDFGPLHIGHLYRFALQFHDVLG
AKENKDRPIVFWSRADPRSRANAACMLACYMVLIQNWPPHLALAPIAQ-VDPPLMPFRDA
GYSQADYGITVQDVVYGVWKAKEEGCCALDNFDLDEYEKFERVEHGDFNWITP-HFLAFA
SPQHAIKE---FTLPQPKNVLNHFTERNIGLVVRLNSPLYSPSFFEAMGISHLDMIFDDG
TCPPLTTVRKFIRLAHETTKGIAVHCKAGLGRTGCLIGAYLIYRHGFTANEIIAFMRFMR
PGMVVGPQQHWLHINQGVFWWIEERVE--------------------R---AA-------
-----VYLP-----TPGQ-------PRK------P-------QR--KQH-RSV
[173] 'XP_008093361.1-31870-Colletotrichum_graminicol-Sordariomycetes'
----FRLYLAAYIHPPTATQAPYYFTVDDTLLYNAFHHDFGPLHIGHLYRFALQFHDVLG
AKENKDRPIVFWSRADPRSRANAACMLACYMVLIQNWPPHLALAPIAQ-VDPPLMPFRDA
GYSQADYGITVQDVVYGVWKAKEEGCCALDNFDLDEYEKFERVEHGDFNWITP-HFLAFA
SPQHTVKE---FTLPQPKNVLKHFTERNIGLVVRLNSPLYSPSFFEAMGISHLDMIFDDG
TCPPLTTVRKFIRLAHETTKGIAVHCKAGLGRTGCLIGAYLIYRHGFTANEIIAFMRFMR
PGMVVGPQQHWLHINQGIFWWIEERIE--------------------R---AA-------
-----VYLP-----TPGQ-------PRK------P-------QR--KQH-RSV
[174] 'XP_028499452.1-1051616-Verticillium_nonalfalfae-Sordariomycetes'
-EI--RLYLAAYIHPPTATPAPFYFTVDDTLLYNAFHHDFGPLHIGHLYRFALHFHDVLG
AKENKDRPIVFWSRADPRSRANAACMLACYMVLIQGWPPHLALAPMAQ-VDPPLMPFRDA
GYSQADYGITVQDVVYGVWKAKEEGCCALDNFDLDEYEKYERVEHGDFNWISP-SFLAFA
SPQQTIKE---WTLPVPKNVLKHFSERDIGLVVRLNSQLYCPSYFEALGIQHLDMIFDDG
TCPTMPTVRKFIRLAHEMTKGIAVHCKAGLGRTGCLIGAYLIYRHGFTANEVIAFMRFMR
PGMVVGPQQHWLHIHQGTFWWIEERVE--------------------R---AA-------
-----VYLP-----TPGQ-------PRK------P-------SR--RRNMRSY
[175] 'XP_009655316.1-27337-Verticillium_dahliae-Sordariomycetes'
-LL--RLYLAAYIHPPTATPAPFYFTVDDTLLYNAFHHDFGPLHIGHLYRFALHFHDVLG
AKENKDRPIVFWSRADPRSRANAACMLACYMVLIQGWPPHLALAPMAQ-VDPPLMPFRDA
GYSQADYGITVQDVVYGVWKAKEEGCCALDNFDLDEYEKYERVEHGDFNWISP-SFLAFA
SPQQTIKE---WTLPVPKNVLKHFSERDIGLVVRLNSQLYCPSYFEALGIQHLDMIFDDG
TCPTMPTVRKFIRLAHEMTKGIAVHCKAGLGRTGCLIGAYLIYRHGFTANEVIAFMRFMR
PGMVVGPQQHWLHIHQGTFWWIEERVE--------------------R---AA-------
-----VYLP-----TPGQ-------PRK------P-------SR--RRNMRSY
[176] 'XP_003003557.1-1051613-Verticillium_alfalfae-Sordariomycetes'
-EI--RLYLAAYIHPPTATPAPFYFTVDDTLLYNAFHHDFGPLHIGHLYRFALHFHDVLG
AKENKDRPIVFWSRADPRSRANAACMLACYMVLIQGWPPHLALAPMAQ-VDPPLMPFRDA
GYSQADYGITVQDVVYGVWKAKEEGCCALDNFDLDEYEKYERVEHGDFNWISP-SFLAFA
SPQQTIKE---WTLPVPKNVLKHFSERDIGLVVRLNSQLYCPSYFEALGIQHLDMIFDDG
TCPTMPTVRKFIRLAHEMTKGIAVHCKAGLGRTGCLIGAYLIYRHGFTANEVIAFMRFMR
PGMVVGPQQHWLHIHQGTFWWIEERVE--------------------R---AA-------
-------------------------SRK------P-------SR--RRNMRSY
[177] 'XP_028467874.1-1302862-Sodiomyces_alkalinus-Sordariomycetes'
-TS--RLYLAAYVHPPTATQQPYYFTVDDMLLYNAFHHDFGPLHVGHLYRFALYFHDVLG
AEENKDRPIVFWSRADPRSRANAACILACYMVLIQGWPPHLALAPMAQ-VDPPLMPFRDA
GYSQADYTLTVQDVVYGVFKAKAEGCCALDNFDLDEYEKFERVDSGDFNWISP-NFLAFA
SPDYSTKE---WGLPTPKNVLKHFSERDIGLVVRLNSPLYSPSFFEALGIQHLDMIFDDG
TCPTMHTVRKFIRLAHETVKSIAVHCKAGLGRTGCLIGAYLIYRHGFTADEVIAFMRFMR
PGMVVGPQQHWLHMNQGTFWWVEERVE--------------------R---AA-------
-----VYLP-----TPGQ-------PRK------P-------QR--QQGKRSY
[178] 'XP_007828595.1-393283-Pestalotiopsis_fici-Sordariomycetes'
-EI--RLYLASYTHTPTATQAPCYFTVDDQLFYNAFHHDFGPFHIGHLYRFALQFHDVLG
AKENQNRPIVFWSRADPRSRANAACLLACYMVLIQSWPPHLALAPIAQ-IDPPLMPFRDA
GYSQADYGITVQDVVYGVWKAKEEGCCALDNFDLDEYEKYERVEHGDFNWVTP-HFLAFA
SPQYSVKA---WGLPQPKNVLTHFTERNIGLVVRLNSPLYSPSYFEALGIQHLDMIFEDG
TCPPLSTVRKFIRLAHETTKGIAVHCKAGLGRTGCLIGAYLIYRHGFTADEVISFMRFMR
PGMVVGPQQHWLHLNQGTFWWIEERIE--------------------R---AA-------
-----VYLP-----TPGQ-------PRK------P-------ER--RSQSRSI
[179] 'XP_013946293.1-63577-Trichoderma_atroviride-Sordariomycetes'
-EI--RLYLGAYVRTPDPTNPPCYFTVDDTLLYNAFHHDFGPLHIGHLYRFAIKFHDILG
AKENRDRPIVFYSLADPRSRANAACMLACYMVLIQNWPPHLALAPIAQ-IDPPLMPFRDA
GYSQADYGISVQDVVYGVWKAKEEKCCDLDNFDLDQYEMYERVEHGDFNWITP-NFLAFA
SPQHAVKL---YLLPQPKNVLSHFSERNIGLVVRLNSHLYSPSYFESMGIQHIDMIFDDG
TCPPLSMVRKFIRMAHETTRGVAVHCKAGLGRTGCLIGAYLIYRHGFTANEVISFMRFMR
PGMVVGPQQHWLHLNQGTFWWIEERIE--------------------R---AAA------
-----VYLP-----TPGQ-------PRK------H-------GR--RRQKTST
[180] 'XP_024406149.1-398673-Trichoderma_gamsii-Sordariomycetes'
-EI--RLYLGAYVRTPDPTNPPCYFTVDDTLLYNAFHHDFGPLHIGHLYRFAIKFHDILG
AKENRDRPIVFYSLADPRSRANAACMLACYMVLIQNWPPHLALAPIAQ-IDPPLMPFRDA
GYSQADYGISVQDVVYGVWKAKEEKCCDLDNFDLDQYEMYERVEHGDFNWITP-NFLAFA
SPQHAVKL---YLLPQPKNVLSHFSERNIGLVVRLNSHLYSPSYFESMGIQHIDMIFDDG
TCPPLSMVRKFIRMAHETTRGVAVHCKAGLGRTGCLIGAYLIYRHGFTANEVISFMRFMR
PGMVVGPQQHWLHLNQGTFWWIEERIE--------------------R---AAA------
-----VYLP-----TPGQ-------PRKQ-----H-------GR--RRHKTST
[181] 'XP_024762687.1-101201-Trichoderma_asperellum-Sordariomycetes'
-EI--RLYLGAYVRTPDPTNPPCYFTVDDTLLYNAFHHDFGPLHIGHLYRFAIKFHDILG
AKENRDRPIVFYSLADPRSRANAACMLACYMVLIQNWPPHLALAPIAQ-IDPPLMPFRDA
GYSQADYGISVQDVVYGVWKAKEEKCCDLDNFDLDQYEMYERVEHGDFNWITP-NFLAFA
SPQHTVKL---YLLPQPKNVLSHFSERNIGLVVRLNSHLYSPSYFESMGIQHIDMIFDDG
TCPPLSMVRKFIRMAHETTRGVAVHCKAGLGRTGCLIGAYLIYRHGFTANEVISFMRFMR
PGMVVGPQQHWLHLNQGTFWWIEERIE--------------------R---AAA------
-----VYLP-----TPGQ-------PRK------P-------GR--RRQKTST
[182] 'XP_013959038.1-29875-Trichoderma_virens-Sordariomycetes'
-EI--RLYLGAYVHPPTPTNPPCYFTVDDTLLYNAFHHDFGPLHIGHLYRFAIKFHDILG
AKENRDRPIVFYSAADPRSRANAACMLACYMVLIQNWPPHLALAPIAQ-IDPPLMPFRDA
GYSQADYGISVQDVVYGVWKAKEEKCCDLDNFDLDQYEMYERVEHGDFNWITP-NFLAFA
SPQHTVKL---YLLPQPKNVLSHFTERNIGLVVRLNSHLYSPSYFESLGIQHVDMVFDDG
TCPPLSMVRKFIRMAHETTRGVAVHCKAGLGRTGCLIGAYLIYRHGFTANEVISFMRFMR
PGMVVGPQQHWLHLNQGTFWWIEERIE--------------------R---AAA------
-----VYLP-----TPGQ-------PRK------H-------HR--RRQTHST
[183] 'XP_024776099.1-5544-Trichoderma_harzianum-Sordariomycetes'
-EI--RLYLGAYVHPPTPTNPPCYFTVDDTLLYNAFHHDFGPLHIGHLYRFAIKFHDILG
AKENRDRPIVFYSAADPRSRANAACMLACYMVLIQNWPPHLALAPIAQ-IDPPLMPFRDA
GYSQADYGISVQDVVYGVWKAKEEKCCDLDNFDLDQYEMYERVEHGDFNWVTP-NFLAFA
SPQHTVKL---YLLPQPKNVLSHFTERNIGLVVRLNSPLYSPSYFEALGIQHVDMIFDDG
TCPPLSMVRKFIRMAHETTRGVAVHCKAGLGRTGCLIGAYLIYRHGFTANEVISFMRFMR
PGMVVGPQQHWLHLNQGTFWWIEERIE--------------------R---AAA------
-----VYLP-----TPGQ-------PRK------H-------QR--RRQTQPA
[184] 'XP_024746279.1-58853-Trichoderma_citrinoviride-Sordariomycetes'
-EI--RLYLGAYVHPPTPTNPPCYFTVDDTLLYNAFHHDFGPLHIGHLYRFAIKFHDILG
AKENRDRPIVFYSAADPRSRANAACMLACYMVLIQNWPPHLALAPIAQ-IDPPLMPFRDA
GYSQADYGISVQDVVYGVWKAKEEKCCDLDNFDLDQYEMYERVEHGDFNWVTP-NFLAFA
SPQHTVKL---YFLPQPKNVLSHFSERNIGLVVRLNSHLYSPSYFEALGIQHVDMVFDDG
TCPPLSMVRKFIRMAHETTRGVAVHCKAGLGRTGCLIGAYLIYRHGFTANEVISFMRFMR
PGMVVGPQQHWLHLNQGTFWWIEERIE--------------------R---AAA------
-----VYLP-----TPGQ-------PRK------R-------HR--RRQSQPS
[185] 'XP_006961016.1-51453-Trichoderma_reesei-Sordariomycetes'
-----RLYLGAYVHPPTPTNPPCYFTVDDTLLYNAFHHDFGPLHIGHLYRFAIKFHDILG
AKENRDRPIVFYSAADPRSRANAACMLACYMVLIQNWPPHLALAPIAQ-IDPPLMPFRDA
GYSQADYGISVQDVVYGVWKAKEEKCCDLDNFDLDQYEMYERVEHGDFNWVTP-NFLAFA
SPQHTVKL---YFLPQPKNVLSHFSERNIGLVVRLNSHLYSPSYFEALGIQHVDMVFDDG
TCPPLSMVRKFIRMAHETTRGVAVHCKAGLGRTGCLIGAYLIYRHGFTANEVISFMRFMR
PGMVVGPQQHWLHLNQGTFWWIEERIE--------------------R---AAA------
-----VYLP-----TPGQ-------PRK------A-------HR--RRQSRPS
[186] 'XP_009225738.1-36779-Gaeumannomyces_tritici-Sordariomycetes'
-EI--RLYLASYVNAPDETKQPYYFSVDDSLLYNAFHHDFGPLHISHLYRFALEFHDILG
AKENKDRPVVFWSRADPRSRANASCVLACYMVLIQSWPPHLALAPIAQ-VDPPLMPFRDA
GYSQADYGITVQDVVYGVWKAKEERCVGLDSFDLAEYEKYERVENGDFNWITP-HFLAFA
SPMHQVRA---YHLPDPKNVLAHFSERNIGLVVRLNSQLYSPSYFESMGIRHLDMIFEDG
TCPPLTMVRKFIRLAHETMKGIAVHCKAGLGRTGCLIGAYLIYRHGFTANEVIGYMRFMR
PGMVVGPQQHWLHLNQGVFWWVEERVA--------------------R---AA-------
-----VYLP-----TPGQ-------PRK------P-------SR--RTHTRSV
[187] 'XP_003710866.1-318829-Pyricularia_oryzae-Sordariomycetes'
-EI--RLYLASYVNPPEATKQPYYFSIDDSLLYNAFHHDFGPLHIGHLYRFALEFHDILG
AKENKDRPVVFWSRADPRSRANAACVLACYMVLIQSWPPHLALAPIAQ-VDPPLMPFRDA
GYSTADYGITVQDVVYGVWKAKEEGCVMLDSFDLGEYEKYERVENGDFNWITP-HFLAFA
SPMHYVRA---YDLPDPKNVLCHFSEKNIGLVVRLNSQLYSPSYFESLGIRHLDMIFEDG
TCPPLSLVRKFIRLAHETTRGIAVHCKAGLGRTGCLIGAYLIYRHGFTADEVISYMRFMR
PGMVVGPQQHWLHLNQGVFWWVEERVA--------------------R---AA-------
-----VYLP-----TPGQ-------PRK------P-------SR--RS-QRSA
[188] 'XP_007912766.1-223192-Phaeoacremonium_minimum-Sordariomycetes'
------------------------------------------------------------
------------------------------------------------------MPFRDA
GYSQADYGITVQDVVYGVWKAKEESCCALENFDLDEYERFERVEHGDFNWVTP-HFLAFA
SPQHTVRL---YTLPQPKNVLKHFSERNIGLVVRLNSALYSPSYFEALGIQHLDMIFDDG
TCPPLSTVRKFIRLAHETTKGIAVHCKAGLGRTGCLIGAYLIYRHGFTANEIIAYMRFMR
PGMVVGPQQHWLHLNQGTFWWIEERVE--------------------R---AA-------
-----NYLP-----TPGQ-------PRK------P-------GR--RQQSRSV
[189] 'XP_003658429.1-78579-Thermothelomyces_thermoph-Sordariomycetes'
-EI--RLYLASYVEPPDATKQPFYFTVDDTLLYNAFHHDFGPLHIGHLYRFALQFHEILG
AEENKDRPIVFWSRADPRSRANASCLLACYMVLIQSWPPHLALAPIAQ-VDPPLMPFRDA
GYSQADYGITVQDVVYGVWKAKEEGCCVLETFDLDEYERFERVEQGDFNWITP-HFLAFA
SPQSTSRA---WTLGQPKNVLTHFKERNIGLVVRLNSVLYDAAYFEALGIQHVDMIFEDG
TCPPLSMVRKFIRMAHEMTKGIAVHCKAGLGRTGCLIGAYLIYRYGFTANEIISYMRFMR
PGMVVGPQQHWLHLNQGTFWWVEERVE--------------------R---AL-------
-----VYLP-----TPGQ-------PRK------P-------GR--RRHERSV
[190] 'XP_001221096.1-38033-Chaetomium_globosum-Sordariomycetes'
-EI--RLYLASYVETPDATKQPYYFTVDDTLLYNAFHHDFGPLHIGHLYRFALQFHEILG
AKENKDRPIVFWSRADPRSRANASCLLACYMVLIQSWPPHLALAPVAQ-VDPPLMPFRDA
GYSQADYGITVQDIVYGVWKAKEEGCCVLETFDLDEYERFERVEQGDFNWITP-HFLAFA
SPQSNSRA---WTLPQPKNVLAHFTERNIGLVVRLNSVLYDSSYFEALGIQHLDMIFEDG
TCPPLSMVRKFIRMAHDMTKGIAVHCKAGLGRTGCLIGAYLIYRHGFTANEIISYMRFMR
PGMVVGPQQHWLHLNQGTFWWVEERLE--------------------R---AL-------
-----VYLP-----TPGQ-------PRK------P-------GR--RRRERSV
[191] 'XP_009856205.1-40127-Neurospora_tetrasperma-Sordariomycetes'
-EI--RLYLASYSEPPTETKKPYYFTVDDTLLYNAFHHDFGPFHIGHLYRFALQFHEILG
AKENKDRPVVFWSRADPRSRANASCLLACYMVLIQSWPPHLALAPVAQ-VDPPLMPFRDA
GYSQADYGITVQDVVYGVWKAKEEGCCVLETFDLDEYEKFERVEHGDFNWITP-NFLAFA
SPQHTVPQ---WTLPQPKNVLRHFSERDIGLVVRLNSQLYNPSYFEALGINHIDMIFEDG
TCPTLSTVRKFIRMAHETSKGIAVHCKAGLGRTGCLIGAYLIYRHGFTANEVIAYMRFMR
PGMVVGPQQHWLHLNQGIFWWIEERVE--------------------R---AAA------
-----VYLP-----TPGQ-------PRK------G-------GR--KSRERSV
[192] 'XP_963738.2-5141-Neurospora_crassa-Sordariomycetes'
-EI--RLYLASYSEPPTETKKPYYFTVDDTLLYNAFHHDFGPFHIGHLYRFALQFHEILG
AKENKDRPVVFWSRADPRSRANASCLLACYMVLIQSWPPHLALAPVAQ-VDPPLMPFRDA
GYSQADYGITVQDVVYGVWKAKEEGCCVLETFDLDEYEKFERVEHGDFNWITP-NFLAFA
SPQHTVPQ---WTLPQPKNVLRHFSERDIGLVVRLNSQLYNPSYFEALGINHIDMIFEDG
TCPTLSTVRKFIRMAHETSKGIAVHCKAGLGRTGCLIGAYLIYRHGFTANEVIAYMRFMR
PGMVVGPQQHWLHLNQGIFWWIEERVE--------------------R---AAA------
-----VYLP-----TPGQ-------PRK------G-------GR--KSRERSV
[193] 'XP_003348473.1-5147-Sordaria_macrospora-Sordariomycetes'
-EI--RLYLASYSEPPTETKKPYYFTVDDTLLYNAFHHDFGPFHIGHLYRFALQFHEILG
AKENKDRPVVFWSRADPRSRANASCLLACYMVLIQSWPPHLALAPVAQ-VDPPLMPFRDA
GYSQADYGITVQDVVYGVWKAKEEGCCVLETFDLDEYEKFERVEHGDFNWITP-NFLAFA
SPQHTVPQ---WTLPQPKNVLRHFSERNIGLVVRLNSQLYNPSYFEALGINHIDMIFEDG
TCPTLSTVRKFIRMAHETSKGIAVHCKAGLGRTGCLIGAYLIYRHGFTANEVIAYMRFMR
PGMVVGPQQHWLHLNQGVFWWIEERVE--------------------R---AA-------
-----LACP-----LTED-------PFE------R-------AR-----TRRV
[194] 'XP_006695953.1-209285-Chaetomium_thermophilum-Sordariomycetes'
-LF--RLYLASYVEPPDATKQPYYFTVDDTLIYNAFHHDFGPLHIGHLYRFALQFHEILG
AKENKDRPIVFWSRADPRSRANASCLLACYMVLIQSWPPHLALAPVAQ-VDPPLMPFRDA
GYSQADYGITVQDVVYGVWKAKEEGCCILENFDLDEYERFERVDEGDFNWITS-DFVAFA
SPQTTSRG---WNINQPKNVLRHFVERKVGLVVRLNSVLYNASYFEALGIQHVDMIFEDG
TCPPLSMVRKFIRMAHDMTKAVAVHCKAGLGRTGCLIGAYLIYRYGFTANEVISFMRFMR
PGMVVGPQQHWLHLNQGVFWWVEEKIE--------------------R---QA-------
-----VYLP-----TPGQ-------PRK------P-------GR--QQQDRAV
[195] 'XP_016587158.1-29908-Sporothrix_schenckii-Sordariomycetes'
-EL--RLYLGSYLSPPDATPEPYYFTVDDSLLYNAFHHDFGPLHVGHLYRFALHFHEILA
ATESQQRPVVFWSRADPRSRANAACLLACYMVLIQSWPPHLALAPLAQ-VDPPLMPFRDA
GYSQADYGITVQDVVYGVWKAKEEGCCVLDNFDLAEYEQFERVEHGDFNWVTP-HFLAFA
SPQHTVRL---YTLPQPKNVLRHFSERNIGLVVRLNSQLYSPSYFEALGIQHLDMIFDDG
TCPPMSTVRKFIRLAHEMTKNIAVHCKAGLGRTGCLIGAYLIYRYGFTANEIISFMRFMR
PGMVVGPQQHWLHLNQGAFWWVEERLE--------------------R---AA-------
-----AYLP-----TPGQ-------PRK------P-------SRGYRGRSRST
[196] 'XP_014173485.1-226899-Grosmannia_clavigera-Sordariomycetes'
-EL--RLYLASYLSPPDATREPFYFTVDDSLLYNAFHHDFGPLHVGHLYRFALHFHEILA
ATENQQRPVVFWSKADPRSRANASCLLACYMVLIQSWPPHLALAPIAQ-VDPPLMPFRDA
GYSQADYGITVQDIVYGVWKAKEEGCCVLDSFDLAEYETFERVEHGDFNWITP-NFLAFA
SPQHDVRL---YTLPQPKNVLRHFSERNVGLVVRLNSALYSPSYFEALGIQHLDMIFDDG
TCPPMSTVRKFVRLAHEMNKNIAVHCKAGLGRTGCLIGAYLIYRHGFTANEIISYMRFMR
PGMVVGPQQHWLHLNQGIFWWVEERVE--------------------R---AA-------
-----AYLP-----TPGQ-------PRK------P-------SR--GDRARSA
[197] 'XP_016644057.1-563466-Scedosporium_apiospermum-Sordariomycetes'
-EI--RLYLAAYVHPPTATKQPFYFSVDDSLLYNAFHHDFGPLHIGHLYRFALYFHEVLA
AKENKDRPIVLWSKADPRSRANTAALLACYMVLIQHWPPHLALAPIAQ-VDPPLMPFRDA
GYSQADYGITVQDVVYGVWKAKEEGVVDLENFDLEQYEMFERVEHGDFNWITP-NFLAFA
SPQHKVAA---FELPQPKNVLRHFVEKDVGLVVRLNSHLYSPSYFEALGVQHLDMIFEDG
TCPPMKTVRKFIRLVHDMNKNIAVHCKAGLGRTGCLIGAYLIYRHGFTANEVIAFMRFMR
PGMVVGPQQHWLHIKQGTFWWVEERTE--------------------R---MA-S-----
-----IYLP-----TPGQ-------PRK------P-------GR--RQYTRSV
[198] 'XP_008083269.1-101852-Glarea_lozoyensis-Leotiomycetes'
-EI--RLYLASYTSPPTQTTPPYYFSIDDSLLYNAFHHDFGPLHIGHLYRFAVQFHDILG
APENKDKPVVFWSKADARSRANAACILASYMVLIQAWAPHLALAPIAQ-VNPPLMPFRDA
GYSQADYGITVQDVVYGVWRAKEQGFCALPSFDLEEYERYERVDQGDFNWLTP-DFLAFA
SPQHTVPL---YTLPGPKNVLKHFSQRDIGLVVRLNSELYSPSYFTALGIEHLDMIFDDG
TCPNLSVVRKFIRLAHEMTKGIAVHCKAGLGRTGCLIGAYLIYRYGFTANEIIAYMRFMR
PGMVVGPQQHWLHLNQGTFWWIEEQFE--------------------K---AS-------
-----VCLP-----TPGQ-------PRK------P-------NR--RQLKRSV
[199] 'XP_018076941.1-149040-Phialocephala_scopiformis-Leotiomycetes'
-LY--RLYLASYTTPPSATTPPCYFSVDDTLLYNAFHHDFGPLHIGHLYRFAVQFHDILG
APENKNRPVVFWSKADARSRANAACLLASYMVLIQSWAPHLALAPIAQ-ADPPLMPFRDA
GYSQADYGITVQDVVYGVWRAKEQGFCALPQFDLEEYERYERVDQGDFNWLTP-DFLAFA
SPQHTVVL---YTLPTPKNVLKHFHDRNIGLVVRLNSELYSPSFFTALGIEHLDMIFDDG
TCPPLKTVRKFITLAHEMTRGIAVHCKAGLGRTGCLIGAYLIYRYGFTANEIIAYMRFMR
PGMVVGPQQHWLHLNQGTFWWLEEQFE--------------------K---AS-------
-----VCLP-----TPGQ-------PRK------P-------GR--RSLSRSI
[200] 'XP_024728838.1-2482752-Hyaloscypha_bicolor-Leotiomycetes'
-DI--RLYLASYTTPPSATTPPCYFSIDDTLLYNAFHHDFGPLHIGHLYRFAVQFHDILG
APENKNRPVVFWSKADARSRANAACLLASYMVLIQSWAPHLALAPIAQ-ADPPFMPFRDA
GYSQADYGITVQDVVYGVWRAKEQGFCALPGFDLEEYERYERVDQGDFNWLTP-DFLAFA
SPQHTVSL---YTLPNPKNVLKHFKERNIGLVVRLNSELYSPSYFTALGIEHLDMIFDDG
TCPPLHTVRKFITLAHEMTRGIAVHCKAGLGRTGCLIGAYLIYRYGFTANEIIAFMRFMR
PGMVVGPQQHWLHLNQGTFWWVEEQFE--------------------K---AN-------
-----VCLP-----TPGQ-------PRK------P-------SR--RSLGRSI
[201] 'XP_007293992.1-698440-Marssonina_brunnea-Leotiomycetes'
-EI--RLYLAAYTTPPSATTPPCYFSIDDTLLYNAFHHDFGPLHIGHLYRFAVQFHDILG
APENKSRPVVFWSKADARSRANAACLLAAYMVLIQAWAPHLALAPIAQ-ADPPLMPFRDA
GYSQADYGITVQDVVYGVWRAKEQGFCALPQFDLEEYERYERVDQGDFNWLTP-DFLAFA
SPQHTVPI---YTLPGPKNVLKHFVERNIGLVVRLNSELYSPSYFTALGIQHLDMIFDDG
TCPPLSTVRKFITLAHEMTRGIAVHCKAGLGRTGCLIGAYLIYRYAFTANEIIAYMRFMR
PGMVVGPQQHWLHLNQGIFWWLEEQFE--------------------K---AS-------
-----VCLP-----TPGQ-------PRK------P-------SR--RSNGRSI
[202] 'XP_024725514.1-5101-Amorphotheca_resinae-Leotiomycetes'
-EI------ASYTTPPTPTNPPYYFSIDDTLLYNAFHHDFGPLHIGHLYRFAVQFHDILG
APENKNRPVVFWSKADARSRANAACLLASYMVLIQSWAPHLALAPIAQ-ADPPLMPFRDA
GYSQADYGITVQDVVYGVWRAKEQGFCALPQFDLEEYERYERVDQGDFNWLTP-DFLAFA
SPQHSVPL---YTLPTPKNVLKHFAQRNIGLVVRLNSELYCPSYFTALGIEHLDMIFDDG
TCPALHVVRKFITIAHEMTRAIAVHCKAGLGRTGCLIGAYLIYRYGFTANEIIAYMRFMR
PGMVVGPQQHWLHLNQGVFWWLEEQFE--------------------K---AS-------
-----VCLP-----TPGQ-------PRK------P-------GR--RSFKRST
[203] 'XP_024546086.1-40559-Botrytis_cinerea-Leotiomycetes'
-EL--RLYLASYTTPPSPTEPPHYFSVDDTLLYNAFHHDFGPLHIGHLYRFAVQFHDILG
APENKNKPVVFWSKADARSRANAACLLATYMVLIQSWAPHLALAPIAQ-ADPPLMPFRDA
GYSQADYGITVQDVVYGVWRAKEQGFCALPQFDLEEYERYERVDQGDFNWLTP-DFLAFA
SPQHHVPL---YTLPTPKNVLKHFTSRNIGLVVRLNSELYSPSFFTALGIEHLDMIFDDG
TCPPLSVVRKFITLAHEMTRGIAVHCKAGLGRTGCLIGAYLIYRYGFTANEIIAYMRFMR
PGMVVGPQQHWLHLNQGTFWWIEEQFE--------------------K---AN-------
-----AYLP-----TPGQ-------PRK------P-------GR--RSTGRSI
[204] 'XP_001586094.1-5180-Sclerotinia_sclerotiorum-Leotiomycetes'
-EI------ASYTTPPTATEPPHYFTVDDTLLYNAFHHDFGPLHIGHLYRFAVQFHDILG
APENKNKPVVFWSKADARSRANAACLLATYMVLIQSWAPHLALAPIAQ-ADPPLMPFRDA
GYSQADYGITVQDVVYGVWRAKEQGFCALPQFDLEEYERFERVDQGDFNWLTP-DFLAFA
SPQHNVPL---YTLPTPKNVLKHFTSRNIGLVVRLNSELYSPSYFTALGIEHLDMIFDDG
TCPPLSIVRKFITLAHEMTRGIAVHCKAGLGRTGCLIGAYLIYRYGFTANEIIAYMRFMR
PGMVVGPQQHWLHLNQGTFWWIEEQFE--------------------R---AN-------
-----TYLP-----TPGQ-------PRK------P-------GR--RSTGRSI
[205] 'XP_018125852.1-342668-Pseudogymnoascus_verrucos-Leotiomycetes'
-EI--RLYLASYTSTPGPTNPPCYFSVDDTLLYNAFHHDFGPLHIGHLYRFAVQFHDILG
APENKARPVVFYSKADPRSRANAACLLACYMVLIQSWAPHLALAPIAQ-ADPPMMPFRDA
GYSQADYGITVQDVVYGVWRAKEEGFCALPQFDLEEYERYERVDQGDFNWLTP-DFLAFA
SPQHTVPL---YTLPQPKNVLTHFAERQIGLVVRLNSELYSPSYFTALGIEHLDMIFDDG
TCPPLTTVRKFITLAHETTKGIAVHCKAGLGRTGCLIGAYLIYRYGFTANEIIAFMRFMR
PGMVVGPQQHWLHLNQGTFWWEREQFE--------------------R---ES-------
-----VCLP-----TPGQ-------PRK------P-------GR--RQVARSV
[206] 'XP_024323819.1-655981-Pseudogymnoascus_destruct-Leotiomycetes'
-EI--RLYLASYTSTPGPTNPPCYFSVDDTLLYNAFHHDFGPLHIGHLYRFAVQFHDILG
APENKARPVVFYSKADPRSRANAACLLACYMVLIQSWAPHLALAPIAQ-ADPPMMPFRDA
GYSQADYGITVQDVVYGVWRAKEEGFCALPQFDLEEYERYERVDQGDFNWLTP-DFLAFA
SPQHTVPL---YTLPQPKNVLTHFAERQIGLVVRLNSELYSPSYFTALGIEHLDMIFDDG
TCPPLTTVRKFITLAHETTKGIAVHCKAGLGRTGCLIGAYLIYRYGFSANEIIAFMRFMR
PGMVVGPQQHWLHLNQGTFWWEREQFE--------------------R---ES-------
-----VCLP-----TPGQ-------PRK------P-------GR--RQVARSV
[207] 'XP_002841770.1-39416-Tuber_melanosporum-other_Pezizomycotina'
-EI--RLYLASYTSPPTGTKKVVYFTVDDSLLYNAFHHDFGPLHIGHLYRFAVTLHDILG
DPVNEGRIVVFWSRPDGRSRANAGCLLACYMVLVQSWPPHLALSPLAQ-CDPPLMPFRDA
GYSQADFVLNVQDVVYGVWKAKEKGIVNLREFGLDEYEKFERVDMGDFNWISP-NFLAFA
SPQFT--P---QGLPVPRNVLEHFHTRDIGLVVRLNSHLYPAEYFTALGITHIDMVFDDG
TCPPLNLVRKFINLAHQTAKNIAVHCKAGLGRTGCLIGAYLVYRYGFTANEVIAFMRFMR
PGMVVGPQQHWLHLNQDEFWWFEDTIM--------------------L---VSI------
------ALP-----TPGQ-------PRKIDENASP-------RR--EGVKRSV
[208] 'XP_011126111.1-13349-Arthrobotrys_oligospora-other_Pezizomycotina'
SEI--RLYLASYSSPPTGTRGPIFFTVDDRLFYNKFHLDFGPFNIGHLYRFAICLHDYMS
AKENKNRQIVFWSRSDPRSRANAACLVAAYLVLVQNWPPHQALAPIAQ-LDPPLMPFRDA
GYSQADYMISIQDVLYGIFKAKENRLISLKYFDVEAYERFERVDQGDFNWVSP-DFIAFA
SPIFPPPE---GKLTESRNVLEYFYTEDIGVVVRLNSHLYPSEYFVKMGIAHVDMIFDDG
TCPDDETVRKFINICNKMAK-IAVHCKAGLGRTGCLIGAYLIYRYGFSANTCIAYMRFMR
PGMVVGPQQHWMHLKHDTIWAFEDAYA--------------------R---LSQ------
-----IHLP-----TPGQ-------PRKV---EDP-------KQ--SCETASQ
[209] 'XP_019023816.1-5606-Saitoella_complicata-Taphrinomycotina'
-EI--KLYLASFDVLPTGYPNLHYFTVDKALLYNAFHHDFGPFHLGHLYRFACLLHDILQ
DEETKDKILVLYSGADPRARANSAFLITAYMVIIQNWPPHLVLQPLAE-SATPFACFRDA
GYSKSDFMLSIQDCIYGLWRAKEAGLIDIENFDLDEYERHERVEYGDFNWVSP-KFVAFA
SPIQPYA-----ADQRTNIVLDYFENHEVGLVVRLNKPLYDKREFEDRGIAHVDMYFDDG
TVPELDMVKKFLILAEEMSKKIAVHCKAGLGRTGCLIGAYLIYKYAFTANEVIAYMRVCR
PGMVVGPQQHWLHINQHHFWHYLGLEP--------------------V------------
-----VPLP-----TPGQ-------PRK------AR------IP------DAV
[210] 'XP_007875204.1-263815-Pneumocystis_murina-Taphrinomycotina'
-EL--RIYLMTLDEKPSGISQFHFFTIDDSLVYNPFHHDFGPLNIAHLYRFALTMHEMLS
NPVIREKPLILYSKNDNRNRTCAACLIACYMVLIQNWPPHLALAPLIE-ADPPYTPFRDA
GYAPADYGISIQDCVYGLWKAKEAGILNIKNLDLEEYETYERVEYGDFNWITP-HFIAFA
SPVQPYV-----VITPTMSILKYFSSHRVGLVIRLNKPLYDKRQFEKLGVEHVDMFFEDG
TCPDLEVVRKFCGLVEEIELVVAVHCKAGLGRTGCLIGAYLIYKYSFTANEVIAYMRVMR
PGMVVGPQQHWLHINQHHFWTLKSLTK---------------------------------
------SLP-----TSGQ-------PRK-------------------------
[211] 'XP_018225680.1-4754-Pneumocystis_carinii-Taphrinomycotina'
-EL--RIYLMTLDEKPSGISQFHFFTIDDSLIYNPFHHDFGPLNIAHLYRFALTMHEMLS
NPVIREKPFILYSKNDNRNRTRAACLIACYMVLVQNWPPHLALAPLIQ-ADPPYKPFRDA
GYAPADYGISIQDCVYGLWKAKEVGILNIKNLDLEEYETYERVEHGDFNWITP-HFIAFA
SPVQPYV-----VITPTMSVLKYFSSHRVGLVIRLNKPLYDKQQFERLGVEHVDMFFEDG
TCPDLEVVRKFCGLVEEIELVVAVHCKAGLGRTGCLIGAYLIYKYSFTANEVIAYMRIMR
PGMVVGPQQHWLHINQHHFWTLRSLTK---------------------------------
------PLP-----TTGQ-------PRK-------------------------
[212] 'XP_018231218.1-42068-Pneumocystis_jirovecii-Taphrinomycotina'
-EL--RIYLTTLDENPNGISQFHFFTIDDSLVYNPFHHDFGPLNIGHLYRFSLKMHEMLS
DPVIREKPFILYSKNNNRNRTCAACLIACYMVLIQNWPPHLALAPLTE-ADPPYMPFRDA
GYAPADYGISIQDCVYGLWKAKEANILNIKNLDLEEYETYERVEYGDLNWITP-HFIAFA
SPVQPYS-----IITPTTSVLDYFSSHRVGLVIRLNKPLYDKKQFENLGLEHVDMFFEDG
TCPDLEVVRKFCGLAEEMELAVAVHCKAGLGRTGCLIGAYLIYKYSFTANEVIAYMRTMR
PGMVVGPQQHWLHINQHHFWSSQSLTK---------------------------------
------PLP-----TPGQ-------PRK-------------------------
[213] 'XP_002171380.1-4897-Schizosaccharomyces_japon-Taphrinomycotina'
-EL--KLYYTSLSEPPRELPHMHFFTIDNVLLYNPFFHDFGPLNVSHLIRFAVIVHGIMS
RYAKKNKAIVLYSSTDSRSRSNAACLLACYMVLVQNWPPHLALAPLAQ-AEPPFLPFRDA
GYAMADYSITIQDCVYGVWRARECAILNIRNIDVQDYETHERVENGDFNWITP-KFIAFA
SPIQAWH-----KLPQSAIVLDYFTKNNVRLVVRLNGPLYDKREFERCDIQHRDMYFEDG
TVPDLSMVKEFIDLTESVEGVIAVHCKAGLGRTGCLIGAYLMYKYPFTANEVIAFMRIMR
PGMVVGPQQHWLHINQAHFYYFEKLMA--------------------T------------
-----MPLP-----TPGQ-------PRK------PR------RR-----QQSI
[214] 'XP_013024832.1-866546-Schizosaccharomyces_cryop-Taphrinomycotina'
-EL--KLYFTSLDEPPNELPHMHFFSIDDELVYNPFYHDFGPLNVSHLIRFAVIVHGIMA
KHSKKNKTIVLYSSTDTRLRANAACLLACYMVLVQNWPPHLALAPLAQ-AEPPFLGFRDA
GYAVSDYYITIQDCVYGLWRARESGILNIRNIDVHEYETYEKVENGDFNWISP-KFIAFA
SPIQAWH-----KLPQPLIVLNYFKTNNIKRVVRLNGPLYDKSTFESVGIRHQEMYFEDG
TVPELSLVKEFIDLVEEVEGVIAVHCKAGLGRTGCLIGAYLIYKHSFTANEVISYMRIMR
PGMVVGPQQHWLHINQVQIYYYEKAMA--------------------Q------------
-----KPLP-----TPGQ-------PRK------PR------LP-----LQSV
[215] 'XP_013018794.1-4899-Schizosaccharomyces_octos-Taphrinomycotina'
-EL--KLYFTSLDEPPNELPHMQFFTIDNELAYNPFYHDFGPLNVSHLIRFAVIVHGIMA
KHAKKNKTIVLYSSTDTRLRANAACLLACYMVLVQNWPPHLALAPLAQ-AEPPFLGFRDA
GYAVSDYYITIQDCVYGLWRARESGILNIRNIDVHEYETYEKVENGDFNWISP-KFIAFA
SPVQAWH-----KLPQPLIVLNYFKANNIKRVVRLNGPLYDKDTFESVGIRHQEMYFEDG
TVPELSLVKEFIDLVEEVEGVIAVHCKAGLGRTGCLIGAYLIYKHSFTANEVISYMRIMR
PGMVVGPQQHWLHINQVQIYYYEKAMA--------------------Q------------
-----QPLP-----TPGQ-------PRK------PR------LP-----LRSV
[216] 'NP_594716.1-4896-Schizosaccharomyces_pombe-Taphrinomycotina'
-EL--KLYYTSLSQPPKALPHMHFFTIDDELIYNPFYHDFGPLNVSHLIRFAVIVHGIMG
KHAKKSKAIVLYSSTDTRLRANAACLLACYMVLVQNWPPHLALAPLAQ-AEPPFLGFRDA
GYAVSDYYITIQDCVYGLWRARESSILNIRNIDVHDYETYERVENGDFNWISP-KFIAFA
SPIQAWH-----KLPQPAIVLDYFVANKVKLIVRLNGPLYDKKTFENVGIRHKEMYFEDG
TVPELSLVKEFIDLTEEVEGVIAVHCKAGLGRTGCLIGAYLIYKHCFTANEVIAYMRIMR
PGMVVGPQQHWLHINQVHFYFYEKAMG--------------------Q------------
-----NPLP-----TPGQ-------PRK------AR------LP-----LKNA
[217] 'XP_008035654.1-5325-Trametes_versicolor-Basidiomycota'
-H---RLFFTSFHPPPRPVAKYYYFTIDDQLLYLSFFQDWGPLNLAMVYKACILIHELLQ
DPAIATHRLVFYSSSDPRKKANAALLMALYVMIVQQRPPWEAFHPIAE-L--EFMPFRDA
GRGRSDFNLSIQDCLWGIYKAMQNGLCDMNEFDVEDYEYYEKVENGDWNWLTP-NFIAFA
SP----------KLPTPVNCLDYFERQNVKLVVRLNNPLYDAQVFRERGIDHLEMYFDDG
TNPTDDIVRKFIDMADEV-GVVAVHCKAGLGRTGTLIGAYLIWKYGFTATEAIAFMRIVR
PGSVVGPQQQYMYLKQLEWWAAVDEMR--------------------Q---------DVF
------YAP-----P-GQ-------PRK------AR----------------I
[218] 'XP_007364355.1-114155-Dichomitus_squalens-Basidiomycota'
-H---RLYFTSFHPPPRPAAQYWYFTIDDQLLYLSFFQDWGPLNLAMVYKACILIHEILG
DPAIMNHRIVLYSSSDPRRKANAALLMALYVMVVQQRPPWEAFHPIAE-L--EFMPFRDA
GRGRSDFNLSIQDCLWGIYKAMQNGLCDMNEFDIEDYEYYEKVENGDWNWLTP-NFIAFA
SPVDPWKE---QKLPTPQNCLDYFERQGVKLVVRLNNPLYDAQVFKDRGINHQELYFDDG
TNPTDEIVRKFIDMADEV-GVVAVHCKAGLGRTGTLIGAYLIWKYGFTASEAIAFMRIVR
PGSVVGPQQQYMYLKQLEWWAAVDEMR--------------------Q---------EVF
------HAP-----P-GQ-------PRK------TR----------------V
[219] 'XP_001887041.1-29883-Laccaria_bicolor-Basidiomycota'
-------------------ASYYYFTIDDQLLYLSFFQDWGPLNIAMVYKACILIHELLE
DKDLASYRLVLYSSDDPRRKANAALLMALYSMIVQRRAPWEAFHPIAE-M--EFMPFRDA
GRGPSDFNLNIQDCLWGMWKAMQNGLCDMNEFSVEDYEFYEKVENGDWNWLTP-HFIAFA
SPVDTWKE---GKLPTPLNCLDYFEKRNIKLVVRLNTELYDRNTFLDRGIDHMELYFDDG
TNPTDEIVRTFIDVADRV-GVVAVHCKAGLGRTGTLIGAYMIWKYGFTANEAIAFMRIIR
PGSVVGPQQQYMYLKQLEWW----------------------------------------
-----------------------------------------------------
[220] 'XP_006460112.1-5341-Agaricus_bisporus-Basidiomycota'
-H---RLYFTTFHPPPKPVTTYFYFTIDDQLLYLSFFQDWGPLNIAMVYKACIYIHELLE
DKDLNQHRLVLYASDDPRKKANAALLMALYVMIVQRRAPWEAFHPIAE-L--EFMPFRDA
GRGPSDFNLNIQDCLWGVWKAMQNGLCDMNEFSVEDYEYYEKVENGDWNWITP-SFIAFA
SPVDTWKE---GKLPTPLNCLDYFEKRNIKLVVRLNTELYDRNTFLDRGIDHMELYFDDG
TNPTDEIVRTFIDVADRV-GVVAVHCKAGLGRTGTLIGAYLIWKYGFTANEVIAFMRIVR
PGSVVGPQQQYMYLKQLEWWAAADEMK--------------------A------------
-----------------------------------------------------
[221] 'XP_007315365.1-85982-Serpula_lacrymans-Basidiomycota'
----------------------FYFTVDDQLLYLSFFQDWGPLNLAMVYKACILIHELLE
DKDLASHRLVLYSSDDPRRKANAALLMALYVMIVQRRAPWEAFHPIAE-V--EFMPFRDA
GRGPSDFNLNIQDCLWGLWKAMQNGLCDMNEFSVEDYEYYEKVENGDWNWITP-NFIAFA
SPVDSWKQ---SKLPTPLNCLDYFEKRNIKMVVRLNTHLYDRQVFLDHGIDHMELYFDDG
TNPTDEIVRTFIDVADRI-GVVAVHCKAGLGRTGTLIGAYLIWKYGFTASEAIAFMRIVR
PGSVVGPQQQYMYLKQLEW-----------------------------------------
-----------------------------------------------------
[222] 'XP_003038272.1-5334-Schizophyllum_commune-Basidiomycota'
-H---RLYFTTFNPVPHPTALYYYFTLDDQLLYLSFFQDWGPLNMAMVYKACILIHELLE
EETLRSYRLVLYASNDPRRKANAALIMALYVLIVLRRAPWEAFHPIAE-M--EFMPFRDA
GRGPSDFNLSIQDCLWGVWKAQQNGLCDMNEFDVEDYEYYEKVENGDWNWITP-KFIAFA
SPVETWKE---SRLPAPQNCLDYFEKRGVKLVVRLNTELYDRNHFLDRGIDHMELYFDDG
TNPTDEIVREFLDTSDRI-GVVAVHCKAGLGRTGTLIGAYMIWKYGFTANEAIAFMRIVR
PGSVVGPQQQYMYLKQLEWW----------------------------------------
-----------------------------------------------------
[223] 'XP_007381896.1-202698-Punctularia_strigosozonat-Basidiomycota'
-R---RLHFTTFGTLPDPVAQYYWFTVDDQLVYLSFFQDWGPLNLAMVYKACILIHELLQ
DEQLKTHRLVLYASDDPRRKANAALLMALYVMIVQRRPPWEAFHPIAC-L--EFMAFRDA
GRGPSDFNLSIQDCLWGLWKAMQNGLCDMNEFSVEEYEYYEKVENGDWNWITP-HFIAFA
SPLDPWKA---SKLPQPINCLEYFDKHNVKLVVRLNTELYDRQVFLDRGINHEELYFDDG
TNPTDEIVRRFIDMADDV-GAVAVHCKAGLGRTGTLIGAYMIWKYGFTANEAIAFMRIVR
PGSVVGPQQHYMYLKQLEWW----------------------------------------
-----------------------------------------------------
[224] 'XP_027610057.1-139825-Sparassis_crispa-Basidiomycota'
-H---RLYFTSFHPSPRSIAKYYYFTIDDRLLYLSFFQDWGPLNLAMVYKACILIHELLQ
DQALSSYRLVLYASNDPQKKANAALLMALYVMIVQQRPPWEAFHPIAE-M--EFMPFRDA
GRGRSDFNLSIQDCLWGLYKAMQNGLCDMNEFDVEDYEYYEKVENGDWNWLTP-NFIAFA
SPVDPWKE---TKLPAPLNCLDYFERRNVRLVIRLNHALYDRQVFLDRGINHTELYFDDG
TNPTDEIVRKFIDLVDEI-DAVAIHCKAGLGRTGTLVGAYLVWKYGFTANEAIAFMRIVR
PGSVVGPQQQYMYLKQLEWWAAVDEMK--------------------S---------DTG
------RAP-----P-GQ-------PRK------AR----------------V
[225] 'XP_012184939.1-599839-Fibroporia_radiculosa-Basidiomycota'
-H---RLYFTTFNPPPRSIAKYYYFTIDDQLLYLSFFQDWGPLNLAMVYKACILIHELLQ
DQALSSHRLVLYSSSDSRKKANAALLMALYVMIVQQRPPWEAFHPIAE-I--EFMPFRDA
GRGRSDFNLNIQDCLWGVYKAMQNGLCDMNEFDVEEYEYYEKVENGDWNWITP-NFIAFA
SPVDPWKE---QKLPTPLNCLGYFERQNVKLVVRLNNALYDRQVFEDRGINHQELYFDDG
TNPTDEIVRKFIDMADEV-GVVAVHCKAGLGRTGTLIGAYLIWKYGFTASEAIAFMRIAR
PGCVVGPQQQYMYLKQLEWWAAFDEVK--------------------T---------EVT
------REP-----P-PQ-------PRK------AR----------------V
[226] 'XP_007305184.1-40492-Stereum_hirsutum-Basidiomycota'
-H---RLYFTTFHPAPKQTAKYYYFTIDDQLVYMSFYQDWGPLNIAMVYKACIYIHSLLG
DEELSSYRLVLYTSDDPRRKANAALLMALFSLIVQQRAPWDAFQPIAE-L--EFMPFRDA
GRGHSDFNLNIQDCLWGVYKAMQNGLCDLNEFDVNEYEYYEKVENGDWNWITP-NFIAFA
SPMDPWKK---DKLPTPMNCLEYFEQRNIKIVVRLNNELYDRNTFLERGINHLELYFDDG
TNPTDEIVRRFIDVSDEV-GVVAVHCKAGLGRTGTLIGAYLIWKYGFTASEAIAFMRIVR
PGCVVGPQQQYMYCKQLEWW----------------------------------------
-----------------------------------------------------
[227] 'XP_007392205.1-231932-Phanerochaete_carnosa-Basidiomycota'
-H---RLYFTSFHPAPRPDAKYYYFTIDDQLVYLSFFQDWGPLNLAMVYKACILIHELLQ
DKDLSSHRLVLYSSNDPRRKANAALLMALYVMIVQHRPPWEAFHPIAE-L--EFMPFRDA
GRGRSDFNLSIQDCLWGIYKATQNGLLDMNEFDVEDYEYYEKVENGDWNWLTP-NFIALA
SPVDTWKL---HKLSTPQNCLDYFEKRNVKLVVRLNNPLYDRQVFLDRGIGHTELYFDDG
TNPTDEIVRRFIDMADEV-GVVAVHCKAGLGRTGTLIGAYLVWKYNFTASEAIAFMRIVR
PGSVVGPQQQYMYLKQLEWWAAVDEMK--------------------A------RMITTT
------KAP-----P-GQ-------PRK------PR------S---------V
[228] 'XP_024337257.1-104341-Postia_placenta-Basidiomycota'
-H---RLYFTTFNPAPRAVAKYYYFTIDDQLLYLSFFQDWGPLNLAMVYKACILIHELLQ
DQSLASHRLVLYSSNDPRRKANAALLMAFYVMIVQQRPPWEAFHPIAE-V--EFMPFRDA
GRGRSDFNLNIQDCLWGIYKAMQNGLCDMNEFDVEEYEYYEKVENGDWNWLTP-NFIAFA
SGSPP-------KLPTPLNCLDYFEKQNVKLVVRLNNPLYDRQVFMDRGINHYELYFDDG
TNPTDEIVRKFIDLADEV-GVVAVHCKAGLGRTGTLVGAYLIWKYGFTASEAIAFMRIAR
PGCVVGPQQQYMYLKQLEWWAAYDEMR--------------------N---------EVS
------REP-----P-AQ-------PRK------TR----------------T
[229] 'XP_001837393.2-5346-Coprinopsis_cinerea-Basidiomycota'
-C---RLYFTTFHPPPTPSVPYYFFTIDDQLLYLSFYKDWGPLNLAQVYKACILIHELLE
DKELANHRLVLYSSSNPKRKANAALLMALYVMIVQRRAPWEAFHPIAE-L--EFMPFRDA
GKGPSDFNLNIQDCLWGVWKAMQHGLCDMNEFSVEEYEYYEKVENGDWNWLTP-GFIAFA
SPNDPYHD---SKLPTTQNCLDYFQKRNIKLVVRLNTKLYDKKAFLDVGIDHLELYFDDG
TNPTDEIVRTFLDVSDRI-GVVAVHCKAGLGRTGTLIGAYLIWKYGFTASEAIAFMRIVR
PGSVVGPQQQYMYLKQLEWWAALDELK--------------------L------S--ENR
------KAA-----P-GQ-------PRK------AR----------------V
[230] 'XP_007862552.1-104355-Gloeophyllum_trabeum-Basidiomycota'
-R---RLYFTTFQPAPPAVSLYYYFIVDDSLPYLSFYLDWGPLNLAQVYKVCIYIHELLE
DEEIANHKLVMYTSNDPRKKANAALLMALYVMIVLRRAPWEAFHPIAE-L--EFMPFRDA
GRGPSDFNLSIQDCLWGVWKAMQNGLCDMNEFSADEYEYYEKVENGDWNWITP-NFIAFA
SPVDLWKE---SKLTPAQNCLDYFEKKNVKAVVRLNNQLYDKTLFEERGIKHVEMYFDDG
TNPTDEIVRQFIDLSDEV-GVVAVHCKAGLGRTGTLIGAYLIWKYGFTAHEAIGFMRILR
PGSVVGPQQQYMYLKQLEWWAAVDEML--------------------K---------EVA
------GEP-----P-GQ-------PRK------AR----------------I
[231] 'XP_009544118.1-984962-Heterobasidion_irregulare-Basidiomycota'
---------------------------------MSFFQDWGPLNIAMVYKACIYIHSLLA
DEELSSYRLVLYTSDNPQRKANAALLIALFSLIVQQRAPWDAFQPIAE-L--EFMPFRDA
GRGRSDFNLNIQDCLWGIYKAMQNGLCDLNEFDVNDYEFYEKVENGDWNWITP-NFIAFA
SPVDPWKH---SKLPTPVNCLEYFEQKNIKLVVRLNNELYDRNTFMERGINHLELYFDDG
TNPTDEIVRRFIDVSDEV-GVVAVHCKAGLGRTGTLIGAYLIWKYGFTASEAIAFMRIVR
PGCVVGPQQQYMYCKQLEWWAAVDEMR--------------------V---------PMD
------KSP-----P-GQ-------PRK------AR----------------V
[232] 'XP_007268117.1-208960-Fomitiporia_mediterranea-Basidiomycota'
------------------------------------------------------------
-----------------MNKANSALIMALYVMIVQKKAPWEAFQPLAE-L--EFRPFRDA
GRGFSDFNLSIQDCLWGMWKAMQNGLCDMNEFDVEDYEFYEKVENGDWNWITP-GFIAFA
SPVEHYNE---GRLSAAKKCLDYFDARGVKLVVRLNNKLYDKQHFLDRGIRHEELYFDDG
TNPTDEIVRKFINLSDEV-GAVAVHCKAGLGRTGTLIGAYLIWKYGFTANEAIAFMRIIR
PGSVVGPQQQYMYVKQMEWWSAVDEMR------------------RAA---------EMK
------RAP-----P-GQ-------PRK------QR------T---------V
[233] 'XP_014569573.1-34349-Mixia_osmundae-Basidiomycota'
SY---RLAFTHFHPPPDEFRELVWWTLDNELIYHSFFQDFGPLNIGCLYRFCLALHALLE
AAEHSQKTIVIYASDQPDKKANSALLVALYAMIVLHLSPADVLFPLAG-L--EFRPYRDA
GYARADFHLSLQDVIFGMKKALDLRLLKLEEFDVKQYEEFEKVENGDWNFITP-HFLAFA
SPLQPYPA---PRLPKPTNVLDHFPKLNVQLVIRLNKKLYNEGYFVQKGISHLEMYFDDG
TNPTMDMCREFIDISERT-GVVAVHCKAGLGRTGTLIGAYMIWKWGFTANEAIAFMRMMR
PGSVVGPQQHYLYQNQLVWWAALDSYR------------------------GIP------
------NLV-----P-GQ-------PRK------SG------K---------A
[234] 'XP_016273232.1-5286-Rhodotorula_toruloides-Basidiomycota'
ST---RLGYTYFQPAPRAAEGIYWFSVDDQLLYLSFFQDYGPLNVGCLYRFCLHLHSLLS
SPDHAHQRIFLYSSDEPDKKVNAAVLMALYAMVVMRWSVADVLHPLSS-L--ELQPYRDA
GYSRADYHLHPQSLLYGTHRALSHTLLDLSTFDLAAYEHAEKVETGDWNWITP-GFVAFA
SPVESYEG----KLSRARNVLDEFEKKGVKVVVRLNKKLYDASHFTSRGIDHVEMYFDDG
TNPTLDMCRRFIDLSDRI-GAVAVHCKAGLGRTGTLIGAYLIYKHGFTADEAIGFMRLMR
PGSCVGPQQHFLYENQFEWWAAQDELR--------------------E---GKA------
------TGV-----P-GQ-------PRK------RR------H------MVVV
[235] 'XP_018268344.1-29898-Rhodotorula_graminis-Basidiomycota'
PS---RLAYTYFHPAPRALEGVHWFSVDDQLVYLSFYQDYGPLNVGCLYRFCLHLHSLLN
APEHAYQRIFLYSSDEPDKKVNAALLMALYAMVVMRWSVADVLHPLSC-L--ELQPYRDA
GYSRADYHLHPQHILYGVHRALQHQLLDLSTFDLAAYEAAEKVETGDWNWITP-GFVAFA
SPVEAWAK----KINRARNVLDEFESKGVKVVVRLNKKLYDAAHFTSRNMEHVEMYFDDG
TNPTLDMCRRFIDLSDRV-GAVAVHCKAGLGRTGTLIGAYLIYKHGFTADEAIGFMRLMR
PGSCVGPQQHFLYENQLEWW----------------------------------------
-----------------------------------------------------
[236] 'XP_003332035.2-5297-Puccinia_graminis-Basidiomycota'
SQ---RLGLTCFNPIPDPTQPVYWFTIDSLLIYLSFYQDTGPLNCACLYRFCLHLHELLE
DSSMSDRRIILYSSDDPDKKANAALLMALYCMIVLRWSVADALHPISH-L--ELQPFRDA
GYSRADFNLTIQNVLFGVKKAIDLRLLKLEEFDLKEYETFEKVEHGDYNWLSP-HFIAFA
SPVE--------RIGKAKLILDQFERVGVKLVIRLNKKLYDETRFTKRGIAHREMYFDDG
TNPTMEMVREFITISERI-GVVAVHCKAGLGRTGTLIGAYLIYKYRFTAEEAIGFMRIMR
PGTCVGPQQHFLYENQLTWWAARDELL--------------------Q------------
------AGS-----A-MP-------ASA------KS------K------TQVI
[237] 'XP_007410367.1-203908-Melampsora_larici_populin-Basidiomycota'
--------------------DTYWFTIDNLLVYLSFFQDTGPLNCACLYRFCLHLHGLLE
DHVLEGRRIIMYSSQDPDKRANSALLISLYCMIVLRWSPADSLHPISQ-L--QIQPFRDA
GYSRADFQLSIQNVLYGVKRAIDLRLLKLDEFDLKEYECFEKVENGDYNWLSP-HFIAFA
SPVEPG------RIGKSKMILDQFEKVGVRLVVRLNKKLYDENRFLERGMAHKEMYFDDG
TNPTMEMVREFITMCDRI-GVVAVHCKAGLGRTGTLIGAYLIYKYSFTAEEVIGFMRIMR
PGTCVGPQQHFLYENQMTWW----------------------------------------
-----------------------------------------------------
[238] 'XP_006957560.1-1708541-Wallemia_mellicola-Basidiomycota'
N----RLFWATFHPPQQLSDKYYFFTIDQDLVYLSFSGDFGPLNCAHLYRFCVLVHDLLR
DPELADRKLVLYSSTDPHKKANSALLLALYALIVLRRSPSDAFHPIAD-I--EFIPFRDA
GRGRCDFHLSISDCIWGLHKAIALNLLRMDKFDLEEYEWSEKVENGDWNWLTP-HFIAFA
SPVDPYRK----KLPSSRQLLDHFSQASVKLVIRLNNPLYDSKEWLERGVDHKDLYFDDG
TNPSDEIVKSFIHMCDHV-GVIAVHCKAGLGRTGTLIGAYLIYKHGFTANEVIALMRIMR
PGSVVGPQQQYMYQKQFDWWGVIDAMR--------------------E------------
------AEA-----PVGQ-------PRK------PR------V------TRVN
[239] 'XP_009266964.1-245174-Wallemia_ichthyophaga-Basidiomycota'
N----RLFWATFHPPPTPEDRYYFFSIDSDLVYLSFSCDFGPLNIAHLYRFCVLVHDLLR
DPDLIDRKLVLYTSTNPHNKANSALLMALYTLIVLKRSPSDAFHPIAD-I--EFIPYRDA
GRGRCDFHLSISDCLWGIYKSINFGLLRMDKFDLEEYEWSEKVENGDWNWLTP-NFIAFA
SPVDPYRK----KLPSSTLLLDHFSQSDVKLIVRLNNPLYDPKEWHERSINHSDLYFDDG
TNPSDEIVKTFIHMCDHI-GVIAVHCKAGLGRTGTLIGAYLIYKHGFTANEVIAFMRIMR
PGSVVGPQQQYMYQKQFDWWGVIDAMR--------------------E------------
------TEA-----PVGQ-------PRK------PR------V------AKST
[240] 'XP_025351028.1-1684307-Pseudomicrostroma_glucosi-Basidiomycota'
-Y---RLYFTYFDTLPNPYDKYHWFNIDEDLVYLSFFEDWGPLNVGLFYRFCMHTHQLLN
DPSLADRAFVFYTSSNPCRKANGSLLAAMYSMIIDHIEPADAFHPFSQ-L--EFRPFRDA
GYGRADYYLTIQDILYGVHRAIEEKLLDLSTFSLEEYEHYEQVQNGDWNWITP-SFLAFA
SPNDRYAG---LKL-KVTNTVRYFKERNVQLVVRLNNPLYDKDIFEEAGIQHVDMYFDDG
SNPSEEILRDFIRRAHKV-GSIAVHCKAGLGRTGVLIGAYLIWRYGFSASEVIGFMRIMR
PGCVVGPQQHFMYQNFAQWWSVKDHAV--------------------K---RAA------
------VKP-----CVGQ-------PRK------PR------KRVQ---TTRP
[241] 'XP_025359730.1-1569628-Jaminaea_rosea-Basidiomycota'
-Y---RLYFTFFDPPPPALEQFHWFNIDDELVYLSFFEDWGPLNVALFYRFCMHIHQLLN
DDNLADKALVFYTSNHPHKKANGSLLAAMYSMIIDHIEPADAFHPFSQ-I--EFKPFRDA
GYGRPDYCLTMQDVLYGVHRAIKEKLLDLSEFNLEEYEYYEQVQCGDWNWITP-SFLAFA
SPNDRYAG----KL-QVLNTVRYFKERNVKLVVRLNNPLYDKTVFEDAGIAHLDLYFDDG
SNPSEEILREFIRRADDV-GAIAVHCKAGLGRTGVLIGAYLIWKYGFSASEVIGFMRIMR
PGCVVGPQQHFMYQNFVEWWSVRDQAL--------------------R---RAA------
------VKP-----CVGQ-------PRK------PR-----------------
[242] 'XP_025599251.1-58919-Tilletiopsis_washingtonen-Basidiomycota'
-P---ALSFTFFA-PPSTTERYTWFSIDDDLVYLSFYEDWGPLNIAMFYRFCLHVHHLME
SD--SAAHLVLYTSSAPQQKANAALLVALYSMIIERQPVADAFHPFSQ-I--EFQPFRDA
GYGRADFHLSLQDVLHGVSRALQCELLNLSAFNLDEYEHYEQVANGDWNWLTP-NFIAFA
SPNDRYNE---GPIPETRNTIRYFRDRGVGAVVRLNNPLYDRAEFENAGIKHVDMYFDDG
SNPSEEILRDFIALADAQ-RVVAVHCKAGLGRTGVLIGAYLIWRHGFSASEVIGFMRFMR
PGCVVGPQQHFMYENATEWWRVRHEMR--------------------E------------
-----------------------------------------------------
[243] 'XP_007882533.1-84751-Anthracocystis_flocculosa-Basidiomycota'
HQ---RLWFTYFEPAPSPL-RYHWFNVDNDLVYLSFFDDWGPLNVAMFYRFCLHVHHLLT
SEDQVER-LVLYTADASYSKANTALLAALYAMIIDKVTPADAFHPFSQ-L--EFEPFRDA
GYGRPDFYLTIQDILYGMQKAITLNLLDLTTFNLDEYEHFEQVQNGDWNWLTP-NFIAFA
SPNDRYAE---GPKNSAANTIRHFKDRGVKLVVRLNNPLYDKVAFEEAGIEHLDLYFDDG
SNPSDAILYRFIEKADEV-GVVAVHCKAGLGRTGVLIGGYLIWKHGFTASEVIGFMRLMR
PGCVVGPQQHFMYENFVEWKGARESAL--------------------H---REL------
------LEH-----AGGS-------GGS--------------LQFQ---TAAP
[244] 'XP_011392557.1-5270-Ustilago_maydis-Basidiomycota'
SR---RLWFTWFGDLPSEDSRLHWFNIDHDLVYLSFWFDWGPLNVGMFYRFCLHVHHMLT
DPQMHDATLVLYTTNAPAQKANAALLVTLYAMIIGKVTPADAFYPISE-L--EFKPFRDA
GYGRADYNLSIQDILYGVHRAINSGLLDLTTFNLDEYEKYEQVSHGDWNWITP-NFIAFA
SPNDRYEG---RPPDKLGKTIRYFKDRGVKLVVRLNNPLYDREAFLNVGIDHSDMYFDDG
SNPTDEILADFIAKADHV-GVVAVHCKAGLGRTGVLIGAYLVWKHGFSAGEAIGFMRFMR
PGCVVGPQQHFMYQNFAEWWGVRDHAM--------------------R---RTEAPRKSA
------SKP-----CVGQ-------PRK------PR------KRQP---RVST
[245] 'XP_016291772.1-1392244-Kalmanozyma_brasiliensis-Basidiomycota'
PR---RLWFTWFGDLPSEDSRLHWFNIDRDLVYLSFWFDWGPLNVGMFYRFCLHVHHMLT
DPDMQDATLVLYTTDAPAQKANAALLVTLYAMIIGKVNPADAFYPISE-L--EFRPFRDA
GYGRADYNLSIQDILYGVHRAINEGLLDLTTFNLDEYEKYEEVSNGDWNWITP-NFIAFA
SPNDRYEG---RPPDKLGRTIRYFKDRGVKLVVRLNNPLYDREAFLDAGIDHTDMYFDDG
SNPTDEILTDFIAKADKV-GVVAVHCKAGLGRTGVLIGAYLVWKHGFSAGEAIGFMRFMR
PGCVVGPQQHFMYQNFVEWWGVRDHAM--------------------K---RAEAPRKSD
------VKP-----CVGQ-------PRK------PR------KRQP---RVSM
[246] 'XP_012188642.1-327079-Pseudozyma_hubeiensis-Basidiomycota'
SR---RLWFTYFGDLPSEDARLHWFNIDHDLVYLSFWFDWGPLNVGMFYRFCLHVHHMLT
DPEMQDATLVLYTTDAPAQKANAALLVTLYAMIIGKVSPADAFYPISE-L--EFKPFRDA
GYGRADYNLSIQDVLYGVHRAINTGLLDLTTFNLDEYEKYEQVSNGDWNWITP-NFIAFA
SPNDRYEG---RPPDKLGKTIRYFKDRGVKLVVRLNNPLYDREAFLNAGIDHSDMYFDDG
SNPTDEILIDFIDKADKV-GVVAVHCKAGLGRTGVLIGAYLVWKHGFSAGEAIGFMRFMR
PGCVVGPQQHFMYQNFVEWWGVRDHAM--------------------R---RRE-PRKPS
------SKP-----CVGQ-------PRK------PR------KRQP----VAV
[247] 'XP_014654247.1-84753-Moesziomyces_antarcticus-Basidiomycota'
AR---RLWFTWFASLPNEEARLHWFNIDHDLVYLSFWFDWGPLNVGMFYRFCLHVHHMLT
DPDMQDATLVLYTTHAPAQKANAALLATLYAMIIGKVSPADAFYPISE-L--EFKPFRDA
GYGRADYNLSIQDVLYGVQRAINHGLLDLTTFNLDEYEKYEQVHNGDWNWITP-NFIAFA
SPNDRYEG---RPPDKLGRTIRYFKERGVQLVVRLNNPLYDRDAFVQAGIQHADMYFDDG
SNPTDDILADFIARADEV-GVVAVHCKAGLGRTGVLIGAYLVWKHGFSAGEAIGFMRFMR
PGCVVGPQQHFMYQNFVEWWGVRDHAL--------------------R---KAE-PRKRE
------VKP-----CVGQ-------PRK------PR------KRQP---PPKP
[248] 'XP_013244055.1-5281-Tilletiaria_anomala-Basidiomycota'
------MGF-----------EV------QKYEYARFYDDWGPLNMAMVWMFCDDVERLMD
RPDLREHGIVLYTSSAPRRKTNAATLAALRSVLVYHLAPHDAFHPFST-L--DVQPFRDA
GYGRSDFFLSIQDVLYGAWRAQTLGFADLATFDVDEYLYSEQPQNGDWNWITP-SFIAFA
SPNDPYLA---RAFHQRQNLLSDFRKRNVQLVVRLNNPLYDKDIFEDVGIAHIDLYFDDG
SNPSTAILREFIQRADAV-GVVAVHCKAGLGRTGVLIGAYLIWKYGFNAPEAIAWMRVQR
PGCVVGPQQQFVYEQCIDWPDISSPTR---------------------------------
-------------------------TRR-------------------------
[249] 'XP_017993882.1-77020-Malassezia_pachydermatis-Basidiomycota'
GP---RFWFGVFDTMPDASGKLQWFCIDEDLVYLSFSNDWGPLNIAMFYRFCVHVHQMLI
DPETQGMHLVLYTTTHPHHKANAALLCALYAMTIDHLTPADAFYPYSE-M--EFMPFRDA
GYGRADYSLTIQDILYGMRRALDHGLLDLTTFDLESYEHYEQVQNGDWNWITP-HFLAFA
SPKDRFAP---AMPNPMQSTVKYFQEHNISLVVRLNNALYHRSVFENAGMQHKDLYFDDG
SNPSEDIIRTFIHEADRV-GAIAVHCKAGLGRTGVLIGAYLIWKYGFSASEVIGYMRLMR
PGCVVGPQQHFMYENATTWWGVEDRLR------------------------ATP------
-------KP-----CVGQ-------PRK------PR------RRAL-------
[250] 'XP_018740557.1-76777-Malassezia_sympodialis-Basidiomycota'
VP---RFWFGIFDTLPDAETKLQWFCIDEDLVYLSFSNDWGPLNVAMFYRFCVHVHQMLI
DPAMQDTHLALYTNTHPHHKANAALLCALYALTIDHISPADAFFPYSE-M--ELMPFRDA
GYGRADYCLTIQDILYGVRRALDCGLLDLTTFDLAAYEHYEQVQHGDWNWITP-HFLALA
SPKDRYAP---AVANPMRHTVDYFQEHKVGLVVRLNNPLYLRDVFENAGIEHLELYFDDG
SNPSEDIVRTFIHEADRV-RAIAVHCKAGLGRTGVLIGAYLVWKHGFTASEVIGYMRLMR
PGCVVGPQQHFMYEQAATWWGVEDRLR------------------------PTP------
-------KP-----CVGQ-------PRK------PR------RRG--------
[251] 'XP_001730498.1-76773-Malassezia_globosa-Basidiomycota'
SP---RFWFAVFKLV-DAQRKLEWFCIDEDLIYLSFSNDWGPLNVAMFYRFCVHVHQVLM
SPGMEDTHLVLYTSMHPHHKANAALLCALYAMTIDHISPADAFHPYSE-M--EFKPFRDA
GYGRADYSLTIQDILYGVRRALDHELLDLTTFDLESYEFYEQVQNGDWNWITP-HFLAFA
SPKDRYAP---YMPNPSQRTVEYFQQHNISLVVRLNNALYHRGVFEDAGIEHKDLYFDDG
SNPSDDILRTFIQDADRT-GVIAVHCKAGLGRTGVLIGAYLIWRYGFTASEVIGYMRLMR
PGCVVGPQQHFMYENASKWWGVEDRLR------------------------ISA------
------HKP-----CVGQ-------PRK------PR------RRV----RASK
[252] 'XP_027483056.1-76775-Malassezia_restricta-Basidiomycota'
SP---RFWFGVFELV-DPLSKLQWFCIDDDLVYMSFSNDWGPLNIAMFYRFCVHVHQMLM
DPHMDGTHLVLYTSTHPHHKANAALLCAMYAMTIDHISPADAFYPFSE-M--EFQPFRDA
GYGRADYSLTIQDILYGVRRALDHDLLDLTTFDLESYEYYEQVHNGDWNWITP-HFLAFA
SPKDRYSP---HMPNPARKTVEYFQDHKITLVVRLNNALYYSGAFEQAGIEHKDMYFDDG
SNPSDEIIRAFIREADRT-GVIAVHCKAGLGRTGVLIGAYLIWRYGFSASEVIGYMRLMR
PGCVVGPQQHFMYENTAKWWGAEDRLR------------------------LSP------
------AKP-----CVGQ-------PRK------SR------RR---------
[253] 'XP_025366756.1-1522189-Ceraceosorus_guamensis-Basidiomycota'
SA---ILSFTWFDRMPSPEKKFQWLSIDVDLGYLSFYKDWGPLNMAMFYRFCLHVACMHL
DPD--EDHLVLYTSSDPHNKANAALLAAMYAMVIERLSPCDAFHPLAE-L--EFEPFRDA
GYGRADFCLTIQDVLYGFHKARECDVLQLENFNLDEYEWYERVENGDWNWITP-NIIAFA
SPNDKWAA---ERTNAATRSIKYFKQHSVGAVVRLNNPLYDREAYERVGIEHYDMYFDDG
SNPSDQILRAFIKLADET-KVIAVHCKAGLGRTGVLIGAYLIWKHGFTAQEVIGFMRIMR
PGCVVGPQQRFMYENFVEWWSTRDIAL--------------------R---KEK-EGRKR
------IKP-----CVGQ-------PRK------SR------KRAR-------
[254] 'XP_025358741.1-1280837-Meira_miltonrushii-Basidiomycota'
SQ---NFSFTYFHPAPRAIANVHWFCVDSELVYLSFFEDWGPLNVAMFYRFCLHLHHLIN
SEAARDLHLILYTTNNPKNKANAALLAAMYAMVCGDVSPADAFHPIST-L--ELMPFRDA
GYGRADYYLTIQDILYGVHRAIQERLLDLMTFDLEEYETYEQVQNGDWNWITP-NIIAFA
SPNDKYAG---SPLNSTLRTVQYFKSHNVKLVVRLNNPLYDSRVFEREGIEHVDMYFDDG
SNPCEEIVRSFIARADEI-GAIAVHCKAGLGRTGVLIGAYLAYRHGFSAGESIGFMRIMR
PGCVVGPQQHFMYQQVPDWWREQDDAN--------------------E---KVLG-----
------AKP-----CVGQ-------PRK------PR------KRAA---MGSS
[255] 'XP_025375752.1-215250-Acaromyces_ingoldii-Basidiomycota'
AQ---NFSFTYFARAPRARAIVHWLNIDKELIYLNFADDWGPLNVAMFYRFCLHLHHLIT
THEKPSFHLVLYTSSEPRPKANAALLAAMYAMVCGQMSPADAFFPISK-L--EFAPFRDA
GYGRADFHLSIQDILYGVYRAIQEELLDFQKFNLDEYETYEQVVNGDWNWITP-NIIAFA
SPNDRYSK---HKLDPASKTLKYFKEHNIKLVVRLNNPLYDASVFIDEGIDHVEMYFDDG
SNPCEEILRDFIQRADAI-GSIAVHCKAGLGRTGVLIGAYLAYRHGFSAAESIGFMRIMR
PGCVVGPQQHFMYQEVPNWWRQQDDNR--------------------Q---KRL-GGEVD
------VKP-----CVGQ-------PRK------PR------KRRA-------
[256] 'XP_028473206.1-105984-Apiotrichum_porosum-Basidiomycota'
-Q---RLVFTTL-------KPMHLFTLDDDMVYTPFKNDHGPLNLAYTFDACVRIYDKLN
AKEHKRRALCLYTSPDPEKKSNMALVAALYALIVEHHDPWDAFQPLAH-F--ELLPFRDA
GNGVNEFGVTIQDVLYGVWKAGKNGLLQLQEFDADDYRYFERVENGDLNVLGS--FIAFA
SPMDPWIE---RMLTAAEKVMTKFYEEDVKLVIRLNDELYDRSHFVQTGMDHVDLYFDDG
TNPTDEIVRDFIRIVDDT-KKVAVHCKAGLGRTGVLIGAYLIYKHQFTASEVIGYMRVIR
PGMVVGPQQRYMQLNQMKWWAAIDAHR--------------------F-------SSVET
------GKD-----APCQ-------PRK------L----------------RL
[257] 'XP_018276184.1-879819-Cutaneotrichosporon_oleag-Basidiomycota'
-L---RLVFTTL-------KPMHLFSLDHDLYYTPFKNDYGPLNLAYTFDACVKIFNRLD
IKDHKRKALCLYTSPEPEQKSNMALIAALYSLIVEHNDPWDAFHPISH-F--ELLPFRDA
GNGLNEFALTAQDVLYGVWKAGKHDLLQLQDFDADEYRYYEKPENGDLNILGN--FVAFA
SPMDPYRE---TMLRGAEKVQAKFQQENVGMVVRLNDELYDRHHFVRDGIEHVDLYFDDG
TNPTDEIVKEFIQLTEET-KKVAVHCKAGLGRTGVLIGAYFIYKFQFTASEVIGYMRVVR
PGMVVGPQQRYMQLNQMKWWAASNILR--------------------A-------D-ADD
------PKD-----AVGQ-------PRK-----------------------RL
[258] 'XP_012046331.1-5207-Cryptococcus_neoformans-Basidiomycota'
-V---YLLFTTL-------RACSLFTLDDDMRYTSFAMDHGPLNLAFTFHACIRIHEKLE
KARERGKPVCLYTTTEPKMKSNMILIAALYSLIVDKQPPWNAFRPIAQ-F--EVMPFRDA
GSGPMDYGLTVQDILYGVEKAVGNGLLDLASFDADEYQYYEMVENGDLNILGP--FIPFA
SPTENWEP---NTISHQRCVLDIFERENVGLVARLNDELYDRRHFLDMGIEHIEMFFDDG
TNPPDDIVREFIRLAEHTEQKVAVHCKAGLGRTGVLIGAYLVYKYQFTAQEAIGFMRIVR
PGMVVGPQQQYMVLNQLKWWAARDQAL--------------------A-------PYDIE
------RRD-----AVGQ-------PRK------L----------------SL
[259] 'XP_566871.1-5207-Cryptococcus_neoformans-Basidiomycota'
-V---YLVFTTL-------RACSLFTLDDDMRYTSFAMDHGPLNLAFTFHACIRIHEKLE
KARERGKPVCLYTTTEPKMKSNMILIAALYSLIVDKQPPWNAFRPIAQ-F--EIMPFRDA
GSGPMDYGLTVQDILYGVEKAIGNGLLDLSSFDADEYQYYEMVENGDLNILGP--FIPFA
SPTENWES---NTISHQRCVLDIFQRENVGLVARLNDELYDRRHFLDMGIEHIEMFFDDG
TNPPDDIVREFIRLAEYTEQKVAVHCKAGLGRTGVLIGAYLVYKYQFTAQEAIGFMRIVR
PGMVVGPQQQYMVLNQLKWWAARDQAL--------------------A-------PHDIE
------RRD-----AVGQ-------PRK------L----------------NL
[260] 'XP_003191466.1-37769-Cryptococcus_gattii_VGI-Basidiomycota'
-I---YLLFTTL-------RPCSLFTLDDDMRYTSFAMDHGPLNLAFTFHACIRIHEKLE
KARERGKPVCLYTTTEPKMKSNMILIAALYSLIVDKQPPWSAFRPIAQ-F--EIMPFRDA
GSGPMDYGLTVQDILYGVEKAIGNGLLDLASFDADEYQYYEMVENGDLNILGP--FIPFA
SPTESWES---NAISHQHCVLDIFQRENVGLVARLNDELYDRRHFLDVGIEHIEMFFDDG
TNPPDNIVREFIRLAEHTEQKVAVHCKAGLGRTGVLIGAYLVYKYQFTAQEAIGFMRIVR
PGMVVGPQQQYMALNQLKWWAARDQAL--------------------A---------GIE
------RRD-----AVGQ-------PRK------L----------------SL
[261] 'XP_019048202.1-324769-Kwoniella_bestiolae-Basidiomycota'
-I---RFIFTSL-------RSVLLFSLDEEMHYTPFSKDHGPLNLAFTFQACIRIHDRLE
RTEAKKKPICMYTTTEPEKKSCMTLIVALYFLIVGRQPPWNAFRPIAP-L--EIMPFRDA
GNGPMDYGLSIQDILYGVDKAMHNGLLDLANFDQESYQKYEQVENGDLNVLGP--FIPFA
SPMEEWKK---TITSNARCVMEVFEKEQVGLVVRLNDELYDRRHFLDLGMDHVEMYFDDG
SNPSDEIVREFIRLAEHTEQKVAVHCKAGLGRTGVLIGAYLIYKYQFSAQEVIGFMRIVR
PGMVVGPQQHYMLINQMKWWAARDQLL--------------------A-------SHDAE
------HKD-----AAGQ-------PRK------RN---------------TL
[262] 'XP_019006019.1-463800-Kwoniella_mangrovensis-Basidiomycota'
-V---RFIFTSL-------RSVLLFSLDEEMHYTPFAKDHGPFNLAFTFQACIRIHDRLE
RTEARKKPLCLYTTTEPEKKSCMTLIVALYFLIVGRQPPWNAFRPIAP-L--EIMPFRDA
GNGPMDYGLSIQDILYGVDKAMNNGLLDLANFDQEVYQKYEQVDNGDLNILGP--FIPFA
SPMEEWKK---TITSNAKCVMEVFEKENVGLVVRLNDELYDRRHFLDLGMDHVEMYFDDG
SNPSDEIVREFIRLAENTEQKVAVHCKAGLGRTGVLIGAYLIYKYQFTAQEVIGFMRIVR
PGMVVGPQQHYMLINQMKWWAARDQLL--------------------A-------SHDAE
------HKD-----AAGQ-------PRK------RN---------------TL
[263] 'XP_019014029.1-453459-Kwoniella_pini-Basidiomycota'
TV---RFIFTSL-------ESVLLFSLDEEMHYTPFASDHGPLNIAFTFQACIRIHDRLE
RTERRKKPLCLYTTTEPTKKSCMALVVALYFLIVGRQPPWNAFRPIAP-L--EIMPFRDA
GSGPMDYGLSIQDILYGVDKAIHNGLLDLANFDQDAYQKYEQVDNGDLNILGP--FIPFA
SPLEEWKR---TITSNAKCVMEVFEKEHVGLVVRLNDELYDRRHFLDRGMEHIEMYFDDG
SNPSDEIVREFIRLAEHTEQKVAVHCKAGLGRTGVLIGAYLIYKYQFSAQEVIGYMRLVR
PGMVVGPQQHYMLINQMKWWAARDQLL--------------------S-------PRDAQ
------QKD-----ALGQ-------PRK------GR---------------TL
[264] 'XP_018266159.1-324770-Kwoniella_dejecticola-Basidiomycota'
AV---QFIFTSL-------RSVLLFSLDEEMQYTPFASDHGPLNLAFTVQALVRIHDRLE
LTEARKKPLCLYTTDEPTKKSCMTLVVALFFLIVGRQAPWEAFRPIAP-L--EIMPFRDA
GSGPMDYGLSIQDILYGVDKALLNGLLDLANFDQEAYQKYEQVDNGDLNILGP--FIPFA
SPMEEWKR---TITSNAKCVMEVFEKEKVGLVVRLNDELYDRRHFLDLGMDHVEMYFHDG
SNPSDEIVREFIRLVDEVEQKVAVHCKAGLGRTGVLIGAYLIYKYQFTAQEAIGYMRIVR
PGMVVGPQQHYMVINQMKWWAARDQLL--------------------A-------PRSYP
------EKD-----AVGQ-------PRK------RR---------------AL
[265] 'XP_021869329.1-4999-Kockovaella_imperatae-Basidiomycota'
-----MVLF----------RWISSNTVDEEMHYMPFAQDYGPLNLAYTFKACLMIHEKYR
V--NKLKTVCVYTLPNSRRKANIALMVSLYFLIVWHWQPSAAFAPLAH-M--EFRLFRDA
SSGQMDFGLSIQDILWGVYKAINFDLLDLEHFDPRYYRYYETVDNGDLNILGP--FIPFA
SPMDPWEK---HNRRHARCILEVFQEQLVGLVVRLNEDLYDRKTFLEFGMEHVDLYFDDG
SNPTDEIVERFIGMAEEFEQKVAVHCKAGLGRTGVLIGAYLIYKYQFTATEVIGYMRLVR
PGMVVGPQQQYMVENQMKWW----------------------------------------
-----------------------------------------------------
[266] 'XP_007000568.1-5217-Tremella_mesenterica-Basidiomycota'
--------------------SYAHFTVDTEMSYISFAKDHGPLNLAYTYAACVIIHEEIA
KT-SRRKALCIYTTSEPKVKSNIMLAVALYWLIVGHMEPWTAFSPIAT-W--EVMPFRDA
GNGIMDHGLSIQECLYGMHKAIHHGLVNLKTFDPQSYQYFETVGNGDLNVIGP--FIPFA
SPMEEWIQ---LDTEHSKCVMKVFSEEKVGLVVRLNEELYDRKRFLDQGMEHVEMYFDDG
SNPTDAMVREFIRLSETVERKVAVHCKAGLGRTGVLIGAYLIYKYSFSAQEVIGFMRIIR
PGMVVGPQQQYMLLNQMKWWVSGEPSV--------------------L------------
---------------LGR-------QRS-------------------------
[267] 'XP_018989626.1-104669-Cryptococcus_amylolentus-Basidiomycota'
-V---LFVFTTL-------KACSLFSLDDELRYTSFASDHGPLNLAFTFHACIKIHEKLE
RARDRKKPVCLYTTTEPKTKSNMILIAALYSLIVDKQPPWNAYRPIAH-L--EVMPFRDA
GSGAMDYGLSSQDVLYGIEKAISFGLLDLASFDPDEYQYYETVENGDLNVLGP--FIPFA
SPQEPWSP---SAISHTRCVLEVFERQNVGLVARLNDELYDSRHFKELGIKHVEMYFDDG
TNPPDDIVREFIRLAEDTEKKVAVHCKAGLGRTGILIGAYLIYKYQFTAQEAIGFMRIVR
PGMVVGPQQQYMVLNQMKWWAARDQVL--------------------E------------
------HGD-----AVGQ-------PRK------PQ------S------PQTL
[268] 'XP_019029640.1-5619-Cryptococcus_wingfieldii-Basidiomycota'
-V---LFVFTTL-------KPCSLFSLDDELRYTSFASDHGPLNLAFTFLACIKIHEKLE
RARDRRKPVCLYTTTEPKTKSNMILIAALYSLIVDKQPPWNAYRPIAH-L--EVMPFRDA
GSGAMDYGLSSQDVLYGIEKAISFGLLDLASFDPDEYQYYETVENGDLNVLGP--FIPFA
SPQEPWSP---SAISHTCCVLEVFERQNVGLVVRLNDELYDSRHFKELGMKHVEMYFDDG
TNPPDDIVREFIRLAEDTEKRVAVHCKAGLGRTGVLIGAYLIYKYQFTAQEAIGFMRIVR
PGMVVGPQQQYMVLNQMKWWAARDQVL--------------------E------------
------HGD-----AVGQ-------PRK------PQ------S------PQTL
[269] 'XP_014183833.1-82508-Trichosporon_asahii-Basidiomycota'
-E---HFVFTTL-------RTIELYTLDDILVYTPFKNDYGPLNLAYTYDACVALYEKMK
ENK--RRPVCLYTGPTAETKTNLTLMAALYCHI----DPWEAFQTIAH-I--EVIPFRDA
GNGPNEFALSIQ--------ASQNKLLMLREFDAQDYR------NGDLNVLGP--FVAFA
SPMDPWAE---KMLVGAEKVLNKFEDEEVGVVIRLNDELYNKERFLERGFKH--------
----DEIVRQFIYLVEEW-KKIAVHCKAGLGRTGVLIGAYLIYKYNFTASEVIGYMRVVR
PGMV----------------AAVDAMR----------------------------E-VEE
------TKD-----AVGQ-------PRK------GN---------------IL
[270] 'XP_016610154.1-109760-Spizellomyces_punctatus-other_Fungi'
-EIKDKLYFTWLSQHPAQP-SVHFFTIDHVLVYINFYSDFGPSNLAHVVRFCDLIVEKMK
NPRTADKKLVLYSSHDSDKRANAAFLICAYMLIVHRQTPEEAFRPLLG-IQPPFLPYRDA
GYGAATYHITIPDCLRGLHKGLTLGLLDLDSVDVEEYEFYEKVENGDFNWIT-NKFIALA
SPKDDAR---GFRPFHPDDLIKYLKERGVTTIIRLNNRTYDRTKFVQAGIEHVELYFPDG
TTPPDGVLMRFLEICENRPGSIAVHCKAGLGRTGTLIAAYLMKHYKFTASEVISFLRIVR
PGSVVGPQQNYLQSMQAKLWKLHTLLK---------------------------------
------TYRVEEALERG--LEEMAQPRKQTPTYTTTR----------------
[271] 'XP_006676629.1-109871-Batrachochytrium_dendroba-other_Fungi'
-EIKDRLYFTNL--APTQA-DIHFFTIDQVLVYVNFYSDFGPNNLSHVMRFCEVLQGKFR
DPATSNKKICLYSSMDNDKRANAVFLICAYMVIVQNQTPEDAYRPFMS-ISPPFVPYCDA
GYGAATYHITILDCIRGLHKALTLGLLDLENLNLEEYEYYEKVENGDFNWIT-DKFLALA
SPKDDSF----YSAYSMDNLIRYMKEKNIKTIIRLNNKTYDKRKFVLAGIEHIELYFPDG
TTPPEGILKRFLEICETREGPIAVHCKAGLGRTGSLIASFIMKHYKMTACEVISFMRVLR
PGSVVGPQQNYLQAMQTKLWKMHPLRK---------------------------------
------TYKQQNSRERGEEIGELLQPRKLTARGFGVN----------------
[272] 'XP_021885392.1-64571-Lobosporangium_transversa-other_Fungi'
------MW------TP---TKTTFLTIDDYLQYTPFFSDFGPFNIADIFRFCCLLKERLE
LNRKNGKLLCLYTKPEDEKRANAAFAICCYMMLLHNMSPEETYAPLES-VYPPITSYCDA
SYGPSTFTLTILDCLHGLRKALDLGLLQLDRFDLKEYEHYEQVRNGDFNWITP-FFIAFA
GPKDRTE---GAAVHLTQNILDYFEAHNVQCIVRLNNKTYDETHFRKRGMDHIDLIYPDG
TCPSWYIVEEFLNICESVEGVIAVHCMAGLGRTGTLIAVFLMRHFDMSAREAIAFLRLMR
PGSV--PEERYQH-LQIWHWL---------------------------------------
-----------------------------------------------------
[273] 'XP_002602511.1-7739-Branchiostoma_floridae-Metazoa'
CEIKDRLYFATLRGKPRSTANTHYFCVDDELVYENFYADFGPLNLAMVYRYCCKLNKKLK
SFSLAKKKIVHYTSFDARKRANAAYLIGSYAIIYLKMTPEEAYRPLVSGNNPPFLPFRDA
SFGPCTFKVTVLDCLHGIDKALQNGFINFETFDVDEYEHYEKVENGDFNWIVPNKFLAFS
GPHPKSKIENGYPLHAPEAYFPYFRKHNVTTIIRLNKKIYDARRFTDAGFDHYDLFFVDG
STPSDSIVRRFIQICENAEGAIAVHCKAGLGRTGTLIGCYMMKHFRFTAGECISYIRICR
PGSIIGPQQHWLEE----------------------------------------------
-----------------------------------------------------
[274] 'XP_019645518.1-7741-Branchiostoma_belcheri-Metazoa'
CEIKDRLYFATLRGKPRSTANTHYFCVDDELVYENFYADFGPLNLAMVYRYCCKLNKKLK
SFSLAKKKIVHYTSFDARKRANAAYLIGSYAIIYLKMTPEEAYRPLVSGNNPPFLPFRDA
SFGPCTFKVTVLDCLHGIDKALQNGFINFETFDVDEYEHYEKVENGDFNWIVPNKFLAFS
GPHPKSKIENGYPLHAPEAYFPYFRKHNVTTIIRLNKKIYDARRFTDAGFDHYDLFFVDG
STPSDSIVRRFIQICENAEGAIAVHCKAGLGRTGTLIGCYMMKHFRFTAGECISYIRICR
PGSIIGPQQHWLEEQQAKMWVQGDIFRAKQKEKLKRATVSRILSGVDDISIQDTDRANND
-----EVTRSSLSMTQGDKLRQIKARKHPRSATGAILQGSVIKRTTRSTQPII
[275] 'XP_022314876.1-6565-Crassostrea_virginica-Metazoa'
SEIKDRLYFATLRTKPRSTAHTHYFCVDDELVYENFYADFGPLNLAQLYRYCCKLNKKLK
SFSLAKKRIIHYTSFDARKRANAAFLISAYAIIYLKKTPEEAYRPLVAGSNPPFLPFRDA
SFGACTYNLTLLDCLHGLNKALANGFFNFETFDVDEYEHYEKVENGDFNWIVPNKFLAFC
GPHPKTKIENGYPLHAPEAYFPYFRKHNVTTIVRLNKKIYDARRFTDAGFDHYDLFFIDG
STPSDNIVRQFIELSENAEGAVAVHCKAGLGRTGTLIACYMMKHYKFTAAECIAWCRICR
PGSIIGPQQNFLEEKQSLMWMQGDLYRARTKDRREHHSVSKILTAVDDMRIQDAI-ECDY
DE---FLTRGSMLETQGDKLNQMKLLRQHRSATGAL-------------KSNL
[276] 'XP_022314873.1-6565-Crassostrea_virginica-Metazoa'
SEIKDRLYFATLRTKPRSTAHTHYFCVDDELVYENFYADFGPLNLAQLYRYCCKLNKKLK
SFSLAKKRIIHYTSFDARKRANAAFLISAYAIIYLKKTPEEAYRPLVAGSNPPFLPFRDA
SFGACTYNLTLLDCLHGLNKALANGFFNFETFDVDEYEHYERVENGDLNWIIPHKMVAFS
GPHVKSKMEDGYPLHAPEAYFPYFRKHNVTTIVRLNKKIYDARRFTDAGFDHYDLFFIDG
STPSDNIVRQFIELSENAEGAVAVHCKAGLGRTGTLIACYMMKHYKFTAAECIAWCRICR
PGSIIGPQQNFLEEKQSLMWMQGDLYRARTKDRREHHSVSKILTAVDDMRIQDAI-ECDY
DE---FLTRGSMLETQGDKLNQMKLLRQHRSATGALHHSSSVKRSTRHTKSNL
[277] 'XP_011445067.1-29159-Crassostrea_gigas-Metazoa'
SELKDRLYFATLRTKPRSTAHTHYFCVDDELVYENFYADFGPLNLAQLYRYCCKLNKKLK
SFSLAKKRIIHYTSFDARKRANAAFLISAYAIIYLKKTPEEAYRPLVAGSNPPFLPFRDA
SFGACTYNLTLLDCLHGLSKALANGFFNFETFDVDEYEHYEKVENGDFNWIVPNKFLAFC
GPHPKTKIENGYPLHAPEAYFPYFRKHNVTTIVRLNKKIYDARRFTDAGFDHYDLFFIDG
STPSDNIVRQFIELSENAEGAIAVHCKAGLGRTGTLIACYMMKHFKFTAAECIAWCRICR
PGSIIGPQQNFLEEKQSLMWMQGDLYRARTKDRREHHSVSKILTAVDDMRIQDAI-ECDY
DE---YITRGSMLETQGDKLNQMKLLRQHRSATGALHHSSSVKRSTRHTKSNL
[278] 'XP_021366163.1-6573-Mizuhopecten_yessoensis-Metazoa'
SEIKDRLYFATLRSKPRSTAHTHYFCVDDELVYENFYADFGPLNLALLYRYCCKLNKKLK
SFSLAKKRIIHYTSFDARKRANAAFLISSYAIIYLKKTPEEAYRPLVAGSNPPFLPFRDA
SFGACTYNLTLLDCLHGISKALANGFFNFDTFDVDEYEHYEKVENGDFNWIVPNKFLAFC
GPHTKTKIENGYPLHAPEAYFPYFRKHNVTTIVRLNKKIYDARRFTDAGFDHFDLFFIDG
STPSDSIMRHFLELSENAEGGIAVHCKAGLGRTGTLIACYMMKHYKFTAAECIAWCRISR
PGSIIGPQQNFLEEKQAWCWMQGDLFRAKMKERKDHHSVSKILSGVDDMRIQDAL-EKYA
-----HVTRGSLIETQGDKLNQMKLLRSKRSATGAVHHSSSVKRNTRHA----
[279] 'XP_021366127.1-6573-Mizuhopecten_yessoensis-Metazoa'
SEIKDRLYFATLRSKPRSTAHTHYFCVDDELVYENFYADFGPLNLALLYRYCCKLNKKLK
SFSLAKKRIIHYTSFDARKRANAAFLISSYAIIYLKKTPEEAYRPLVAGSNPPFLPFRDA
SFGACTYNLTLLDCLHGISKALANGFFNFDTFDVDEYEHYEKVENGDFNWIVPNKFLAFC
GPHTKTKIENGYPLHAPEAYFPYFRKHNVTTIVRLNKKIYDARRFTDAGFDHFDLFFIDG
STPSDSIMRHFLELSENAEGGIAVHCKAGLGRTGTLIACYMMKHYKFTAAECIAWCRISR
PGSIIGPQQNFLEEKQAWCWMQGDLFRAKMKERKDHHSVSKILSGVDDMRIQDAL-EKYA
-----HVTRGSLIETQGDKLNQMKLLRSKRSATGAVHHSSSVKRNTRHA----
[280] 'XP_006812650.1-10224-Saccoglossus_kowalevskii-Metazoa'
SEIKDRLYFATLRNKPRSTTNTHYFCIDDELIYENFYADFGPLNLALLYRYCCKLNKKLK
SFSLNKKKIVHYTSFDARKRANAAFLIGAYSIIYLKKTPEEAYRPLVAGNNPPYLPFRDA
SFGSCTYNLTLLDCLKAIDRALDNGFFHFDTFDVEEYEHYERVENGDFNWIIPDKFLAFS
GPHNKSKIENGYPLHAPEAYFPYFRKHNITTVVRLNKKNYDSRRFTDAGFDHHDLFFIDG
STPSDAHVQRFLSISENAEGAISVHCKAGLGRTGTLIGCYMMKHYKFTAAETIAWLRICR
PGSVIGPQQNYLEEKQASMWVQGDIYRKKLKERLTKSSVTKILSAVDDISIDDS------
D----ATARRSGGLTQGDKLRQLKVQRKARSATGALLQSGSTKRSTRHT----
[281] 'XP_006812649.1-10224-Saccoglossus_kowalevskii-Metazoa'
SEIKDRLYFATLRNKPRSTTNTHYFCIDDELIYENFYADFGPLNLALLYRYCCKLNKKLK
SFSLNKKKIVHYTSFDARKRANAAFLIGAYSIIYLKKTPEEAYRPLVAGNNPPYLPFRDA
SFGSCTYNLTLLDCLKAIDRALDNGFFHFDTFDVEEYEHYERVENGDFNWIIPDKFLAFS
GPHNKSKIENGYPLHAPEAYFPYFRKHNITTVVRLNKKNYDSRRFTDAGFDHHDLFFIDG
STPSDAHVQRFLSISENAEGAISVHCKAGLGRTGTLIGCYMMKHYKFTAAETIAWLRICR
PGSVIGPQQNYLEEKQASMWVQGDIYRKKLKERLTKSSVTKILSAVDDISIDDS-NETLD
D----ATARRSGGLTQGDKLRQLKVQRKARSATGALLQSGSTKRSTRHT----
[282] 'XP_007901102.1-7868-Callorhinchus_milii-Metazoa'
SEITDRLYFATLRNKPKSTVNTHYFCTDDEFVYENFYADFGPLNLAMLYRYGCKLNKKLK
SFTLSRKKIVHYTSFDQKKRANAAFLIGAYAVIFLKKSPEEAYRSLVAGKNPPYLPFRDA
SFGNCTYNLTILDCLHGINKALQHSFLDYESFDVDEYEHYERVENGDFNWIIPKKFLAFS
GPHPKSKIDNGYPLHAPEAYFPYFRKHGVTTIIRLNKKIYDAKRFLDAGFEHYDLFFIDG
STPSDSIVKRFLSICENTDGAIAVHCKAGLGRTGTLVACYIMKHYRFTAAEAIAWIRICR
PGSIIGPQQHFLEEFVESC-----------------------------------------
---------------PG------------R-----L-TGGSA--I-RS-----
[283] 'XP_007901101.1-7868-Callorhinchus_milii-Metazoa'
GEIGDRLYFATLRNKPKSTVNTHYFCTDDEFVYENFYADFGPLNLAMLYRYGCKLNKKLK
SFTLSRKKIVHYTSFDQKKRANAAFLIGAYAVIFLKKSPEEAYRSLVAGKNPPYLPFRDA
SFGNCTYNLTILDCLHGINKALQHSFLDYESFDVDEYEHYERVENGDFNWIIPKKFLAFS
GPHPKSKIDNGYPLHAPEAYFPYFRKHGVTTIIRLNKKIYDAKRFLDAGFEHYDLFFIDG
STPSDSIVKRFLSICENTDGAIAVHCKAGLGRTGTLVACYIMKHYRFTAAEAIAWIRICR
PGSIIGPQQHFLEEFVESC-----------------------------------------
---------------PG------------R-----L-TGGSA--I-RS-----
[284] 'XP_015194786.1-7918-Lepisosteus_oculatus-Metazoa'
GEIKDRLYFATLRNKPKSTVNTHYFCTDDEFVYENFYADFGPLNLAMLYRYCCKLNKKLK
SFTLSRKRIVHYTSFDQRKRADAAVLIGAYAVIYLKKTPEEAYRALVSGSNPSYLPFRDA
SFGNCTYNLTILDCLQGIRKALQHGFFDFESFDVDEYEHYERVENGDFNWIVPGKFLAFS
GPHPKSKIENGYPLHAPEAYFPYFRKHNVSTIIRLNKKIYDAKRFTDAGFDHYDLFFVDG
STPGDAIVRRFLHICESTEGAIAVHCKAGLGRTGTLIGCYLMKHYRFTASEAIAWIRICR
PGSIIGPQQHFLEEKQASLWVQGDIHQTKHKQRHLDMGVSHIISSMDDLSISSSIYKGGD
EFGDD-----GISLTQGDKLRALKSRRQPRSATGALLQGATARRIGRSSLGNL
[285] 'XP_027318389.1-8839-Anas_platyrhynchos-Metazoa'
GELRDRLYFATLRSKPKSTVNTHYFCTDEELVYENFYADFGPLNLAMLYRYCCKLNKKLK
YFSLSRKKIVYYTSFDQRKRANAAFLIGAYAVIYLKKTPEEVYRTLSSGTNPPYLPFRDA
SFGNCTYNLTILDCLQGVNKALQHGFFDFKTFDVDEYEHYERVENGDFNWIIPGKFLAFS
GPHPKSKLENGYPLHAPEAYFPYFRKHNVTSIIRLNKKIYEAKRFTDAGFEHYDLFFIDG
STPSDSIVQRFLNICENAGGAIAVHCKAGLGRTGTLIACYIMKHYKFTHAEAIAWIRICR
PGSIIGPQQHFLEEKQAMLWLEGDLIQSKQKQRVVDGNINRVLCGLSDMSISDSLKKDLD
EYEDKTGTEAKNGMTQGDKLHALKSRRRPCSTTGALLEGPSAERISRFTLGNL
[286] 'XP_021260103.1-8996-Numida_meleagris-Metazoa'
GEVKDRLYFATLRNKPKSTVNTHYFCTDDELVYENFYADFGPLNLAMLYRYCCKLNKKLK
YFSLSRKKIVYYTSFDQRKRANAAFLIGAYAVIYLKKTPEEAYRTLVSGSNPPYLPFRDA
SFGNCTYNLTILDCLQGINKALHHGFFDFKTFDVDEYEHYERVENGDFNWIVPGKFLAFS
GPHPKSKFENGYPLHAPEAYFPYFRKHNITSIIRLNKKIYEAKRFTDAGFEHYDLFFIDG
STPSDSIVQRFLNICENANGAIAVHCKAGLGRTGTLIACYIMKHYRFTHAEAIAWIRICR
PGSIIGPQQHFLEEKQAMLWLEGDLIQSKQKQRVVDGNINRVLCGLNDMSINDSLNKDLD
GFEDEVAVETKDGMTQGDKLHALKSRRRPCS-TGALLEGSSAERISKITLGNL
[287] 'XP_015725812.1-93934-Coturnix_japonica-Metazoa'
GEVKDRLYFATLRNKPKSTVNTHYFCTDDELVYENFYADFGPLNLAMLYRYCCKLNKKLK
YFSLSRKKIVYYTSFDQRKRANAAFLIGAYAVIYLRKTPEEAYRTLMSGSNPPYIPFRDA
SFGNCTYNLTILDCLQGINKALQHGFFDFKTFDVDEYEHYERVENGDFNWIVPGKFLAFS
GPHPKSKFENGYPLHAPEAYFPYFRKHNVTSIIRLNKKIYEAKRFTDAGFEHYDLFFIDG
STPSDSIVQRFLNICENANGAIAVHCKAGLGRTGTLIACYIMKHYKFTHAEAIAWIRICR
PGSIIGPQQHFLEEKQAMLWLEGDLIQSKQKQRVVDGNINRVLCGLNDMSINDSLNKDLD
DLEDKEGVETKDGLTQGDKLHALKSRRRPCS-SGALLEGSSTERISRIT----
[288] 'XP_015725810.1-93934-Coturnix_japonica-Metazoa'
GEVKDRLYFATLRNKPKSTVNTHYFCTDDELVYENFYADFGPLNLAMLYRYCCKLNKKLK
YFSLSRKKIVYYTSFDQRKRANAAFLIGAYAVIYLRKTPEEAYRTLMSGSNPPYIPFRDA
SFGNCTYNLTILDCLQGINKALQHGFFDFKTFDVDEYEHYERVENGDFNWIVPGKFLAFS
GPHPKSKFENGYPLHAPEAYFPYFRKHNVTSIIRLNKKIYEAKRFTDAGFEHYDLFFIDG
STPSDSIVQRFLNICENANGAIAVHCKAGLGRTGTLIACYIMKHYKFTHAEAIAWIRICR
PGSIIGPQQHFLEEKQAMLWLEGDLIQSKQKQRVVDGNINRVLCGLNDMSINDSLNKDLD
DLEDKEGVETKDGLTQGDKLHALKSRRRPCS-SGALLEGSSTERISRITLGNL
[289] 'XP_015725811.1-93934-Coturnix_japonica-Metazoa'
GEVKDRLYFATLRNKPKSTVNTHYFCTDDELVYENFYADFGPLNLAMLYRYCCKLNKKLK
YFSLSRKKIVYYTSFDQRKRANAAFLIGAYAVIYLRKTPEEAYRTLMSGSNPPYIPFRDA
SFGNCTYNLTILDCLQGINK---------------------RVENGDFNWIVPGKFLAFS
GPHPKSKFENGYPLHAPEAYFPYFRKHNVTSIIRLNKKIYEAKRFTDAGFEHYDLFFIDG
STPSDSIVQRFLNICENANGAIAVHCKAGLGRTGTLIACYIMKHYKFTHAEAIAWIRICR
PGSIIGPQQHFLEEKQAMLWLEGDLIQSKQKQRVVDGNINRVLCGLNDMSINDSLNKDLD
DLEDKEGVETKDGLTQGDKLHALKSRRRPCS-SGALLEGSSTERISRITLGNL
[290] 'NP_001171207.1-9031-Gallus_gallus-Metazoa'
GEVKDRLYFATLRNKPKSTVNTHYFCTDDELVYENFYADFGPLNLAMLYRYCCKLNKKLK
YFSLSRKKIVYYTSFDQRKRANAAFLIGAYAVIYLKKTPEEAYRTLLSGSNPPYVPFRDA
SFGNCTYNLTILDCLQGINKALQHGFFDFKTFDVDEYEHYERVENGDFNWIVPGKFLALS
GPHPKSKFENGYPLHAPEAYFPYFRKHNITSIIRLNKKNYEAKRFTDAGFEHYDLFFIDG
STPSDSIVQRFLNICENANGAIAVHCKAGLGRTGTLIACYIMKHYRFTHTEAIAWIRVCR
PGSIIGPQQHFLEEKQAMLWLEGDLIQSKQKQQVVDGNINRVLCGLNDMSINDSLLKDLD
DFEDKEGVETMDGLTQGDKLHALKSRRQPCS-TGALLEGSSAERINRITLGNL
[291] 'XP_010561923.1-52644-Haliaeetus_leucocephalus-Metazoa'
GEVKDRLYFATLRNKPKSTVNTHYFCTDEELVYENFYGDFGPLNLAMLYRYCCKLNKKLK
YFSLSRKKIVYYTSFDQRKRANAAFLIGAYAVIYLKKTPEEAYRTLLSGSNPPYLPFRDA
SFGNCTYSLTILDCLQGINKALQHGFFDFKTFDVDEYEHYERVENGDFNWIVPGKFLAFS
GPHPKSKLENGYPLHAPEAYFPYFKKHNVTTIIRLNKKIYEAKRFTDAGFEHYDLFFIDG
STPSDSIVQRFLNICENAGGAVAVHCKAGLGRTGTLIACYIMKHYKFTHAEAIAWIRVCR
PGSIIGPQQHFLEEKQAMLWLEGDLIQSKQKQRVVDGNINRVLCGLNDISISDSLNKDLD
DFEDKAGVETQNGITQGDKLNALKSRRQPCSATGALLEGPSAERISRIPLGNL
[292] 'XP_011595334.1-8962-Aquila_chrysaetos-Metazoa'
GEVKDRLYFATLRNKPKSTVNTHYFCTDEELVYENFYGDFGPLNLAMLYRYCCKLNKKLK
YFSLSRKKIVYYTSFDQRKRANAAFLIGAYAVIYLKKTPEEAYRTLLSGSNPPYLPFRDA
SFGSCTYNLTILDCLQGINK---------------------RVENGDFNWIVPGKFLAFS
GPHPKSKLENGYPLHAPEAYFPYFKKHNVTTIIRLNKKIYEAKRFTDAGFEHYDLFFVDG
STPSDSIVQRFLNICENADGAIAVHCKAGLGRTGTLIACYIMKHYKFTHAEAIAWIRVCR
PGSIIGPQQHFLEEKQAMLWLEGDLIRSKQKQRVVDGNINRVLCGLNDISISDSLNKDLD
DFEDKAGVETQNGITQGDKLNALKSRRRPCSATGALLEGPSAERISRIPLGNL
[293] 'XP_009466564.1-128390-Nipponia_nippon-Metazoa'
GEVKDRLYFATLRNKPKSTVNTHYFCTDEELVYENFYGDFGPLNLAMLYRYCCKLNKKLK
YFSLSRKKIVYYTSFDQRKRANAAFLIGAYAVIYLKKTPEEAYRTLLSGSNPPYLPFRDA
SFGNCTYNLTILDCLQGINKALQHGFFDFKTFDVDEYEHYERVENGDFNWIVPGKFLAFS
GPHPKSKLENGYPLHAPEAYFPYFKKHNVTSIIRLNKKIYEAKRFTDAGFEHYDLFFIDG
STPSDSIVQRFLNICENADGAIAVHCKAGLGRTGTLIACYIMKHYKFTHAEAIAWIRICR
PGSIIGPQQHFLEEKQAMLWLEGDLIRSKQKQRVVDGNINRVLCGLNDISISDSLNKDLD
DFEDKPGVETQNGMTQGDKLNALKSRRRPCSATGALLEGPSAERISRILLGNL
[294] 'XP_019328647.1-9233-Aptenodytes_forsteri-Metazoa'
GEVKDRLYFATLRNKPKSTVNTHYFCTDEELVYENFYGDFGPLNLAMLYRYCCKLNKKLK
YFSLSRKRIVYYTSFDQRKRANAAFLIGAYAVIYLKKTPEEAYRTLLSGSNPPYLPFRDA
SFGNCTYNLTILDCLQGINKALQHGFFDFKTFDVDEYEHYERVENGDFNWIVPGKFLAFS
GPHPKSKLENGYPLHAPEAYFPYFKKHNVTSVIRQNKKIYEAKRFTDAGFEHYDLFFIDG
STPSDSIVQRFLNICENADGAIAVHCKAGLGRTGTLIACYIMKHHKFTHAEAIAWIRICR
PGSIIGPQQHFLEEKQAMLWLEGDLIRSKQKQRVADGNINRVLCGLNDISISDSLNKDLD
DFEDKAGVETQNGMTQGDKLNALKSRRRTCSATGALLEGPSAERISRISLGNL
[295] 'XP_010289174.1-97097-Phaethon_lepturus-Metazoa'
--LSDRLYFATLRNKPKSTVNTHYFCTDEELVYENFYGDFGPLNLAMLYRYCCKLNKKLK
YFSLSRKKIVYYTSFDQRKRANAAFLIGAYAVIYLKKTPEEAYRTLLSGSNPPYLPFRDA
SFGNCTYNLTILDCLQGINKALQHGFFDFKTFDVDEYEHYERVENGDFNWIVPGKFLAFS
GPHPKSKFENGYPLHAPEAYFPYFKKHNVTSIIRLNKKIYEAKRFTDAGFEHYDLFFIDG
STPSDSIVQRFLNICENADGAIAVHCKAGLGRTGTLIACYIMKHYKFTHAEAIAWIRICR
PGSIIGPQQHFLEEKQAMLWLEGDLIQSKQKRRVVDGNINRVLCGLNDISISDSLNKDLD
DFEDKTGVEAQNGMTQGDKLNALKGRRRPCSATGALLEGPSAERISRIPLGNL
[296] 'XP_009875970.1-57397-Apaloderma_vittatum-Metazoa'
----------------------------------------------MLYRYCCKLNKKLK
YFSLSRKKIVYYTSFDQRKRANAAFLIGAYAVIYLKKTPEEAYRTLLSGSNPPYLPFRDA
SFGNCTYNLTILDCLQGINKALQHGFFDFKTFDVDEYEHYERVENGDFNWIVPGKFLAFS
GPHPKSKLENGYPLHAPEAYFPYFKKHNVTSIIRLNKKIYEAKRFTDAGFEHYDLFFIDG
STPSDSIVHRFLNICENADGAIAVHCKAGLGRTGTLIACYIMKHYKFTHAEAIAWIRICR
PGSIIGPQQHFLEEKQAMLWLEGDVIQSKQKQRVVDGNINRVLCGLSDISLSDSLNEDLD
-----------------------------------------------------
[297] 'XP_009807943.1-37040-Gavia_stellata-Metazoa'
----------------------------------------------MLYRYCCKLNKKLK
YFSLSRKKIVYYSSFDQRKRANAAFLIGAYAVIYLKKTPEEAYRTLLSGSNPPYLPFRDA
SFGNCTYNLTILDCLQGINKALQHGFFDFKTFDVDEYEHYERVENGDFNWIVPGKFLAFS
GPHPKSKLENGYPLHAPEAYFPYFKKHNVTSIIRLNKKIYEAKRFTDAGFEHYDLFFIDG
STPSDSIVQRFLNICENADGAIAVHCKAGLGRTGTLIACYIMKHYKFTHAEAIAWIRICR
PGSIIGPQQHFLEEKQAMLWLEGDLIRSKQKQRVVDGNINRVLCGLNDISISDSLNKDLD
DFEDKAGVETQNGMTQGDKLNALKGRRRPCSATGALLEGPSAERISRIPLGNL
[298] 'XP_009706395.1-54380-Cariama_cristata-Metazoa'
----------------------------------------------MLYRYCCKLNKKLK
YFSLSRKKIVYYTSFDQRKRANAAFLIGAYAVIYLKKTPEEAYRTLLSGSHPPYLPFRDA
SFGNCTYNLTILDCLQGVNKALQHGFFDFKTFDVDEYEHYERVENGDFNWIVPGKFLAFS
GPHPKSKLENGYPLHAPEAYFPYFKKHNVTSIIRLNKKIYEAKRFTDAGFEHYDLFFIDG
STPSDSIVQRFLNICENADGAIAVHCKAGLGRTGTLIACYIMKHYKFTHAEAIAWIRICR
PGSIIGPQQHFLEEKQAMLWLEGDLIRSKQKQGVVDGNINRVLCGLNDISISDSLNKDLD
-----------------------------------------------------
[299] 'XP_009966745.1-56313-Tyto_alba-Metazoa'
----------------------------------------------MLYRYCCKLNKKLK
YFSLSRKKIVYYTSFDQRKRANAAFLIGAYAVIYLKKTPEEAYRTLLSGSNPPYLPFRDA
SFGNCTYNLTILDCLQGINKALQHGFFDFKTFDVDEYEHYERVENGDFNWIVPGKFLAFS
GPHPKSKLENGYPLHAPEAYFPYFKKHNVTSIIRLNKKIYEAKRFTDAGFEHYDLFFIDG
STPSDSIVQRFLNICENADGAIAVHCKAGLGRTGTLIACYIMKHYKFTHAEAIAWIRICR
PGSIIGPQQHFLEEKQAMLWLEGDLTRSKQKQGVVDGNINRVLCGLNDISISDSLNKDLD
DFEDKAGVEAQNGMTQGDKLNALKTRRRPCSATGALLEGPSAERISRIPLGNL
[300] 'XP_009956408.1-188344-Leptosomus_discolor-Metazoa'
----------------------------------------------MLYRYCCKLNKKLK
YFSLSRKKIVYYTSFDQRKRANAAFLIGAYAVIYLKKTPEEAYRTLLSGSNPPYLPFRDA
SFGNCTYNLTILDCLQGINKALQHGFFDFKTFDVDEYEHYERVENGDFNWIVPGKFLAFS
GPHPKSKLENGYPLHAPEAYFPYFKKHNVTSIIRLNKKIYEAKRFTDAGFEHYDLFFIDG
STPSDSIVQRFLNICENADGAIAVHCKAGLGRTGTLIACYIMKHYKFTHAEAIAWIRICR
PGSIIGPQQHFLEEKQAMLWLEGDLIQSKQKQRVVDGDINRVLCGLNDISISDSMNKDLD
DFEDKAGVETQNGVTQGDRLNALKSRRRPCSATGALLEGPSAERISRIPLGNL
[301] 'XP_009883076.1-50402-Charadrius_vociferus-Metazoa'
----------------------------------------------MLYRYCCKLNKKLK
YFSLSRKKIVYYTSFDQRKRANAAFLIGAYAVIYLKKTPEEAYRTLLSGSNPPYLPFRDA
SFGNCTYNLTILDCLQGINKALQHGFFDFKTFDVDEYEHYERVENGDFNWIVPGKFLAFS
GPHPKSKLENGYPLHAPEAYFPYFKKHNVTSIIRLNKKIYEAKRFTDAGFEQYDLFFIDG
STPSDSIVQRFLNICENADGAIAVHCKAGLGRTGTLIACYIMKHYKFTHAEAIAWIRICR
PGSIIGPQQHFLEEKQAMLWLEGDLIRSKQKRRVVDGNINRVLCGLNDISISDSLNKDLD
DFEDKAGVETQNGMTQGDKLNALKSRRRLCSATGALVEGPSAERISRIPLGNL
[302] 'XP_009332014.1-9238-Pygoscelis_adeliae-Metazoa'
SDLKDRLYFATLRNKPKSTVNTHYFCTDEELVYENFYGDFGPLNLAMLYRYCCKLNKKLK
YFSLSRKRIVYYTSFDQRKRANAAFLIGAYAVIYLKKTPEEAYRTLLSGSNPPYLPFRDA
SFGNCTYNLTILDCLQGINKALQHGFFDFKTFDVDEYEHYERVENGDFNWIVPGKFLAFS
GPHPKSKLENGYPLHAPEAYFPYFKKHNVTSVIRLNKKIYEAKRFTDAGFEHYDLFFIDG
STPSDSIVQRFLNICENADGAIAVHCKAGLGRTGTLIACYIMKHHKFTHAEAIAWIRICR
PGSIIGPQQHFLEEKQAMLWLEGDLIRSKQKQRVADGNINRVLCGLNDISISDSLNKDLD
DFEDKAGVETQNGMTQGDKLNALKSQRRTCSATGALLEGPSADRISRISLGNL
[303] 'XP_009068747.1-57068-Acanthisitta_chloris-Metazoa'
----------------------------------------------MLYRYCCKLNKKLK
YFSLSRKKIVYYTSFDQRKRANAAFLIGAYAVIFLKKTPEEAYRTLLSGSNPPYLPFRDA
SFGNCTYNLTILDCLQGVNKALQHGFFDFKTFDVDEYEHYERVENGDFNWIIPGKFLAFS
GPHPKSKLENGYPLHAPEAYFPYFKKHNVTSIIRLNKKIYEAKRFTDAGFEHYDLFFIDG
STPSDSIVQRFLNICENADGAIAVHCKAGLGRTGTLIACYIMKHYKFTHAEAIAWIRICR
PGSIIGPQQHFLEEKQAMLWLEGDLIRSKQKQRVVDGNINRVLRGLNDISISDNLNKDLD
DFEDKADVETQNGMTQGDKLNALKSRRRPCSATGALLEGPSAERISRLSLGNL
[304] 'XP_010004961.1-8897-Chaetura_pelagica-Metazoa'
GELKDRLYFATLRNKPKSTVNTHYFCTDEELVYENFYGDFGPLNLAMLYRYCCKLNKKLK
YFSLSRKKIVYYTSFDQRKRANAAFLIGAYAVIYLKKTPEEAYRTLLSGSNPPYLPFRDA
SFGNSTYNLTILDCLQGVNKALQHGFFDFKTFDVDEYEHYERVENGDFNWIIPGKFLAFS
GPHPKSKLENGYPLHAPEAYFPYFKKHNVTSIIRLNKKIYEAKRFTDAGFEHYDLFFIDG
STPSDSIVQRFLNICENADGAIAVHCKAGLGRTGTLIACYIMKHYKFTHAEAIAWIRICR
PGSIIGPQQHFLEEKQAMLWLEGDLIRSKQKQ-VVDGNINRVLCGLNDISISDSMNEDLD
DFEDKAGVEGQNGMTQGDKLNALKSRRRTCSATGALLEGPSAERISRFSLGNL
[305] 'XP_009903681.1-118200-Picoides_pubescens-Metazoa'
----------------------------------------------MLYRYCCKLNKKLK
YFSLSRKKIVYYTSFDQRKRANAAFLIGAYAVIYLKKTPEEAYRTLLSGSNPPYLPFRDA
SFGNCTYNLTILDCLQGINKALQHGFFDFKTFDVDEYEHYERVENGDFNWIVPGKFLAFS
GPHPKSKLENGYPLHAPEAYFPYFKKHNVTSIIRLNKKMYEAKRFTDAGFEHYDLFFIDG
STPSDSIVQRFLNICENADGAIAVHCKAGLGRTGTLIACYIMKHYKFTHAEAIAWIRICR
PGSIIGPQQHFLEEKQEMLWLEGDLIRSKQKQRVVDGNINRVLCGLNDMSINDSLNKDLG
DFEDKAGVETQNGITQGDRLNALKNRRQQCSATGALMEVPSAERISRIPLGNL
[306] 'XP_009916611.1-8969-Haliaeetus_albicilla-Metazoa'
---SDRLYFATLRNKPKSTVNTHYFCTDEELVYENFYGDFGPLNLAMLYRYCCKLNKKLK
YFSLSRKKIVYYTSFDQRKRANAAFLIGAYAVIYLKKTPEEAYRTLLSGSNPPYLPFRDA
SFGNCTYSLTILDCLQGINKALQHGFFDFKTFDVDEYEHYERVENGDFNWIVPGKFLAFS
GPHPKSKLENGYPLHAPEAYFPYFKKHNVTTIIRLNKKIYEAKRFTDAGFEHYDLFFIDG
STPSDSIVQRFLNICENAGGAVAVHCKAGLGRTGTLIACYIMKHYKFTHAEAIAWIRVCR
PGSIIGPQQHFLEEKQAMLWLEGDLIQSKQKQRVVDGNINRVLCGLNDISISDSLNKDLD
DFEDKAGVETQNGITQGDKLNALKSRRQPCSATGALLEGPSAERISRIPLGNL
[307] 'XP_010206145.1-57412-Colius_striatus-Metazoa'
--LSDRLYFATLRNKPKSTVNTHYFCTDEELVYENFYGDFGPLNLAMLYRYCCKLNKKLK
YFSLSRKKIVYYTSFDQRKRANAAFLIGAYAVIYLKKTPEEVYRTLLSGSNPPYLPFRDA
SFGNCTYNLTILDCLQGINKALQHGFFDFKTFDVDEYEHYERVENGDFNWIVPGKFLAFS
GPHPKSKLENGYPLHAPEAYFPYFKKHNVTSIIRLNKKIYEAKRFTDAGFEHYDLFFVDG
STPSDSIVQRFLNICENADGAVAVHCKAGLGRTGTLIACYIMKHYKFTHAEAIAWIRICR
PGSIIGPQQHFLEEKQAMLWLEGDPIRSKQK-RVADGNINRVLCGLNDISISDSLNKDLD
DFEDKAGVETQNGMTQGDKLNALKGRRRPCSATGALLEGPSAERISRIALGNL
[308] 'XP_009645829.1-188379-Egretta_garzetta-Metazoa'
SDLKDRLYFATLRNKPKGTVNTHYFCTDEELVYENFYGDFGPLNLAMLYRYCCKLNKKLK
YFSLSRKKIVYYTSFDQRKRANAAFLIGAYAVIYLKKTPEEAYRTLLSGSNPPYLPFRDA
SFGNCTYNLTILDCLQGINKALQHGFFDFKTFDVDEYEHYERVENGDFNWIVPGKFLAFS
GPHPKSKLENGYPLHAPEAYFPYFKKHNVTSIVRLNKKIYEAKRFTDAGFEHYDLFFIDG
STPSDSIVQRFLNICENADGAIAVHCKAGLGRTGTLIACYIMKHYKFTHAEAIAWIRICR
PGSIIGPQQHFLEEKQAMLWLEGDLIRSKQKQRVVDGNINRVLRGLNDISISGSLNKDLD
DFEDKAGVETQNGMTQGDKLNALKSRRQPCSATGGLLEGPSAERISRIPLGNL
[309] 'XP_013154480.1-8954-Falco_peregrinus-Metazoa'
----------------------------------------------MLYRYCCKLNKKLK
YFSLSRKKIVYYTSFDQRKRANAAFLIGAYAVIYLKKTPEEAHRTLLSGSNPPYLPFRDA
SFGNCTYNLTILDCLQGINKALQHGFFDFKTFDVDEYEHYERVENGDFNWIVPGKFLAFS
GPHPKSKLENGYPLHAPEAYFPYFKKHNVTSVIRLNKKIYDAKRFTDAGFEHYDLFFIDG
STPSDSIVQRFLNICENAEGAIAVHCKAGLGRTGTLIACYIMKHYKFTHAEAIAWIRICR
PGSIIGPQQHFLEEKQAMLWLEGDLIRSKQK-RVVDGNINRVLCGLNDMSISDSINKDLD
DFEDKAGAETQNGMTQGDKLNALKSRRRQCSATGALLEGPSAERISRIPLGNL
[310] 'XP_014142934.1-345164-Falco_cherrug-Metazoa'
----------------------------------------------MLYRYCCKLNKKLK
YFSLSRKKIVYYTSFDQRKRANAAFLIGAYAVIYLKKTPEEAHRTLLSGSNPPYLPFRDA
SFGNCTYNLTILDCLQGINKALQHGFFDFKTFDVDEYEHYERVENGDFNWIVPGKFLAFS
GPHPKSKLENGYPLHAPEAYFPYFKKHNVTSVIRLNKKIYDAKRFTDAGFEHYDLFFIDG
STPSDSIVQRFLNICENAEGAIAVHCKAGLGRTGTLIACYIMKHYKFTHAEAIAWIRICR
PGSIIGPQQHFLEEKQAMLWLEGDLIRSKQK-RVVDGNINRVLCGLNDMSISDSINKDLD
DFEDKAGAETQNGMTQGDKLNALKSRRRQCSATGALLEGPSAERISRIPLGNL
[311] 'XP_027653967.1-345164-Falco_cherrug-Metazoa'
----------------------------------------------MLYRYCCKLNKKLK
YFSLSRKKIVYYTSFDQRKRANAAFLIGAYAVIYLKKTPEEAHRTLLSGSNPPYLPFRDA
SFGNCTYNLTILDCLQGINK---------------------RVENGDFNWIVPGKFLAFS
GPHPKSKLENGYPLHAPEAYFPYFKKHNVTSVIRLNKKIYDAKRFTDAGFEHYDLFFIDG
STPSDSIVQRFLNICENAEGAIAVHCKAGLGRTGTLIACYIMKHYKFTHAEAIAWIRICR
PGSIIGPQQHFLEEKQAMLWLEGDLIRSKQK-RVVDGNINRVLCGLNDMSISDSINKDLD
DFEDKAGAETQNGMTQGDKLNALKSRRRQCSATGALLEGPSAERISRIPLGNL
[312] 'XP_027642372.1-8954-Falco_peregrinus-Metazoa'
----------------------------------------------MLYRYCCKLNKKLK
YFSLSRKKIVYYTSFDQRKRANAAFLIGAYAVIYLKKTPEEAHRTLLSGSNPPYLPFRDA
SFGNCTYNLTILDCLQGINK---------------------RVENGDFNWIVPGKFLAFS
GPHPKSKLENGYPLHAPEAYFPYFKKHNVTSVIRLNKKIYDAKRFTDAGFEHYDLFFIDG
STPSDSIVQRFLNICENAEGAIAVHCKAGLGRTGTLIACYIMKHYKFTHAEAIAWIRICR
PGSIIGPQQHFLEEKQAMLWLEGDLIRSKQK-RVVDGNINRVLCGLNDMSISDSINKDLD
DFEDKAGAETQNGMTQGDKLNALKSRRRQCSATGALLEGPSAERISRIPLGNL
[313] 'XP_010117064.1-187382-Chlamydotis_macqueenii-Metazoa'
----------------------------------------------MLYRYCCKLNKKLK
YFSLSRKKIVYYTSFDQRKRANAAFLIGAYAVIYLKKTPEEVYRTLLSGSNPQYLPFRDA
SFGNCTYNLTILDCLQGINKALQHGFFDFKTFDVDEYEHYERVENGDFNWIVPGKFLAFS
GPHPKSKLENGYPLHAPEAYFPYFKKHNVTSIIRLNKKIYEAKRFTDAGFEHYDLFFIDG
STPSDSIVQRFLNICENADGAIAVHCKAGLGRTGTLIACYIMKHYKFTHAEAIAWIRICR
PGSIIGPQQHFLEEKQAMLWLEGDLIRSKQKQRVVDENINRVLCGLNDISISDSLNKDLD
DFEDKAGVETQNGMTQGDKLNALKSRRRPCSATGALLEGPSAERISRISLGNL
[314] 'XP_009483629.1-36300-Pelecanus_crispus-Metazoa'
--LPDRLYFATLRSKPKSTVNTHYFCTDEELVYENFYGDFGPLNLAMLYRYCCKLNKKLK
YFSLSRKKIVYYTSFDQQKRANAAFLIGAYAVIYLKKTPEEAYRTLLSGSNPPYLPFRDA
SFGNCTYNLTILDCLQGVNKALQHGFFDFKTFDVDEYEHYERVENGDFNWIIPGKFLAFS
GPHPKSKLENGYPLHAPEAYFPYFKKHNVTSIIRLNKKIYEAKRFTDAGFEHYDLFFIDG
STPSDSIVQRFLNICENAEGAIAVHCKAGLGRTGTLIACYIMKHYKFTHAEAVAWIRICR
PGSIIGPQQHFLEEKQAMLWLEGDLIRSKQKQRVVDGNINRVLSGLNDISISDSLNKDLD
DFEDKAGVEAQNGMTQGDKLNALKSRRRPCSATGALLEGPSAERISRIPLGNL
[315] 'XP_021398953.1-40157-Lonchura_striata-Metazoa'
GEVKDRLYFATLRTKPKSTVNTHYFCTDEELVYENFYGDFGPLNLAMLYRYCCKLNKKLK
YFSLSRKKIVYYTSFDQRKRANAAFLIGSYAVIYLKKTPEEAYRMLLSGSNPPYLPFRDA
SFGNCTYNLTILDCLQGVNKALQHGFFDFKTFDVDEYEHYERVENGDFNWIIPGKFLAFS
GPHPKSKLENGYPLHAPEAYFPYFKKHNVTSIIRLNKKIYEAKRFTEAGFEHYDLFFIDG
STPSDSIVQRFLNICENADGAIAVHCKAGLGRTGTLIACYIMKHYKFTHAEAIAWIRICR
PGSIIGPQQHFLEEKQAMLWREGDLIRSKQKQRGVDGNINRVLCGLNDISISDSLNKDLD
DSEDK-DVEAQNGMTQGDKLNALKSRRQPCSAAGALLEGASAERISRLSLGNL
[316] 'XP_021398954.1-40157-Lonchura_striata-Metazoa'
GEVKDRLYFATLRTKPKSTVNTHYFCTDEELVYENFYGDFGPLNLAMLYRYCCKLNKKLK
YFSLSRKKIVYYTSFDQRKRANAAFLIGSYAVIYLKKTPEEAYRMLLSGSNPPYLPFRDA
SFGNCTYNLTILDCLQGVNK---------------------RVENGDFNWIIPGKFLAFS
GPHPKSKLENGYPLHAPEAYFPYFKKHNVTSIIRLNKKIYEAKRFTEAGFEHYDLFFIDG
STPSDSIVQRFLNICENADGAIAVHCKAGLGRTGTLIACYIMKHYKFTHAEAIAWIRICR
PGSIIGPQQHFLEEKQAMLWREGDLIRSKQKQRGVDGNINRVLCGLNDISISDSLNKDLD
DSEDK-DVEAQNGMTQGDKLNALKSRRQPCSAAGALLEGASAERISRLSLGNL
[317] 'XP_005520999.1-181119-Pseudopodoces_humilis-Metazoa'
GEVKDRLYFATLRTKPKSTVNTHYFCTDEELVYENFYGDFGPLNLAMLYRYCCKLNKKLK
YFSLSRKRIVYYTSFDQRKRANAAFLIGAYAVIYLKKTPEEAYRMLLSGSNPPYLPFRDA
SFGNCTYNLTILDCLQGVNKALQHGFFDFKTFDVDEYEHYERVENGDFNWIIPGKFLAFS
GPHPKSKLENGYPLHAPEAYFPYFKKHNVTSIIRLNKKIYEAKRFTDAGFEHYDLFFIDG
STPSDSIVQRFLNICENADGAIAVHCKAGLGRTGTLIACYIMKHYKFTHAEAIAWIRICR
PGSIIGPQQHFLEEKQAMLWLEGDLIRSKQKQRGIDGNINRVLCGLNDISISDSLNKDLD
DCEDK-DVEAQDGMTQGDKLNALKSRRQPCSIAGALLEGPPAERISRLSLGNL
[318] 'XP_015491905.1-9157-Parus_major-Metazoa'
GEVKDRLYFATLRTKPKSTVNTHYFCTDEELVYENFYGDFGPLNLAMLYRYCCKLNKKLK
YFSLSRKRIVYYTSFDQRKRANAAFLIGAYAVIYLKKTPEEAYRMLLSGSNPPYLPFRDA
SFGNCTYNLTILDCLQGVNKALQHGFFDFKTFDVDEYEHYERVENGDFNWIIPGKFLAFS
GPHPKSKLENGYPLHAPEAYFPYFKKHNITSIIRLNKKIYEAKRFTDAGFEHYDLFFIDG
STPSDSIVQRFLNICENADGAIAVHCKAGLGRTGTLIACYIMKHYKFTHAEAIAWIRICR
PGSIIGPQQHFLEEKQAMLWLEGDLIRSKQKQRGIDGNINRVLCGLNDISISDSLNKDLD
DCEDK-DVEAQDGMTQGDKLNALKSRRQPCSIAGALLEGPPAERISRLSLGNL
[319] 'XP_014106359.1-181119-Pseudopodoces_humilis-Metazoa'
GEVKDRLYFATLRTKPKSTVNTHYFCTDEELVYENFYGDFGPLNLAMLYRYCCKLNKKLK
YFSLSRKRIVYYTSFDQRKRANAAFLIGAYAVIYLKKTPEEAYRMLLSGSNPPYLPFRDA
SFGNCTYNLTILDCLQGVNK---------------------RVENGDFNWIIPGKFLAFS
GPHPKSKLENGYPLHAPEAYFPYFKKHNVTSIIRLNKKIYEAKRFTDAGFEHYDLFFIDG
STPSDSIVQRFLNICENADGAIAVHCKAGLGRTGTLIACYIMKHYKFTHAEAIAWIRICR
PGSIIGPQQHFLEEKQAMLWLEGDLIRSKQKQRGIDGNINRVLCGLNDISISDSLNKDLD
DCEDK-DVEAQDGMTQGDKLNALKSRRQPCSIAGALLEGPPAERISRLSLGNL
[320] 'XP_015491907.1-9157-Parus_major-Metazoa'
GEVKDRLYFATLRTKPKSTVNTHYFCTDEELVYENFYGDFGPLNLAMLYRYCCKLNKKLK
YFSLSRKRIVYYTSFDQRKRANAAFLIGAYAVIYLKKTPEEAYRMLLSGSNPPYLPFRDA
SFGNCTYNLTILDCLQGVNK---------------------RVENGDFNWIIPGKFLAFS
GPHPKSKLENGYPLHAPEAYFPYFKKHNITSIIRLNKKIYEAKRFTDAGFEHYDLFFIDG
STPSDSIVQRFLNICENADGAIAVHCKAGLGRTGTLIACYIMKHYKFTHAEAIAWIRICR
PGSIIGPQQHFLEEKQAMLWLEGDLIRSKQKQRGIDGNINRVLCGLNDISISDSLNKDLD
DCEDK-DVEAQDGMTQGDKLNALKSRRQPCSIAGALLEGPPAERISRLSLGNL
[321] 'XP_010407521.1-181096-Corvus_cornix-Metazoa'
----------------------------------------------MLYRYCCKLNKKLK
YFSLSRKKIVYYTSFDQRKRANAAFLIGAYAVIYLKKTPEEAYRMLLSGSNPPYLPFRDA
SFGNCTYNLTILDCLQGVNKALQHGFFDFKTFDVDEYEHYERVENGDFNWIIPGKFLAFS
GPHPKSKLENGYPLHAPESYFPYFKKHNVTSIIRLNKKIYEAKRFTDAGFEHYDLFFIDG
STPSDSIVQRFLNICENADGAIAVHCKAGLGRTGTLIACYIMKHYKFTHAEAIAWIRICR
PGSIIGPQQHFLEENQAMLWLEGDLIRSKQNQRGIDANINRVLCSLNDISISDTLNKDLD
DSEDKADVEAQNGMTQGDKLNALKSRRRPCSATGALLEGPSAERISRLSLGNL
[322] 'XP_008628458.1-85066-Corvus_brachyrhynchos-Metazoa'
----------------------------------------------MLYRYCCKLNKKLK
YFSLSRKKIVYYTSFDQRKRANAAFLIGAYAVIYLKKTPEEAYRMLLSGSNPPYLPFRDA
SFGNCTYNLTILDCLQGVNKALQHGFFDFKTFDVDEYEHYERVENGDFNWIIPGKFLAFS
GPHPKSKLENGYPLHAPESYFPYFKKHNVTSIIRLNKKIYEAKRFTDAGFEHYDLFFIDG
STPSDSIVQRFLNICENADGAIAVHCKAGLGRTGTLIACYIMKHYKFTHAEAIAWIRICR
PGSIIGPQQHFLEEKQAMLWLEGDLIRSKQNQRGIDANINRVLCSLNDISISDTLNKDLD
DSEDKADVEAQNGMTQGDKLNALKSRRRPCSATGALLEGPSAERISRLSLGNL
[323] 'XP_019147221.1-181096-Corvus_cornix-Metazoa'
----------------------------------------------MLYRYCCKLNKKLK
YFSLSRKKIVYYTSFDQRKRANAAFLIGAYAVIYLKKTPEEAYRMLLSGSNPPYLPFRDA
SFGNCTYNLTILDCLQGVNKALQHGFFDFKTFDVDEYEHYERVENGDFNWIIPGKFLAFS
GPHPKSKLENGYPLHAPESYFPYFKKHNVTSIIRLNKKIYEAKRFTDAGFEHYDLFFIDG
STPSDSIVQRFLNICENADGAIAVHCKAGLGRTGTLIACYIMKHYKFTHAEAIAWIRICR
PGSIIGPQQHFLEENQAMLWLEGDLIRSKQNQRGIDANINRVLCSLNDISISDTLNKDLD
DSEDKADVEAQNGMTQGDKLNALKSRRRPCSATGALL------------LGNL
[324] 'XP_017585256.1-85066-Corvus_brachyrhynchos-Metazoa'
----------------------------------------------MLYRYCCKLNKKLK
YFSLSRKKIVYYTSFDQRKRANAAFLIGAYAVIYLKKTPEEAYRMLLSGSNPPYLPFRDA
SFGNCTYNLTILDCLQGVNKALQHGFFDFKTFDVDEYEHYERVENGDFNWIIPGKFLAFS
GPHPKSKLENGYPLHAPESYFPYFKKHNVTSIIRLNKKIYEAKRFTDAGFEHYDLFFIDG
STPSDSIVQRFLNICENADGAIAVHCKAGLGRTGTLIACYIMKHYKFTHAEAIAWIRICR
PGSIIGPQQHFLEEKQAMLWLEGDLIRSKQNQRGIDANINRVLCSLNDISISDTLNKDLD
DSEDKADVEAQNGMTQGDKLNALKSRRRPCSATGALL------------LGNL
[325] 'XP_005050497.2-59894-Ficedula_albicollis-Metazoa'
SDLKDRLYFATLRAKPKSTVNTHYFCTDEELVYENFYGDFGPLNLAMLYRYCCKLNKKLK
YFSLSRKKIVYYTSFDQRKRANAAFLIGAYAVIYLKKTPEEAYRTLLSGSNPPYLPFRDA
SFGNCTYNLTVLDCLQGVNKALQHGFFDFKTFDVDEYEHYERVENGDFNWIIPGKFLAFS
GPHPKSKLENGYPLHAPEAYFPYFKKHNVTSIIRLNKKMYEAKRFTDAGFEHYDLFFIDG
STPSDSIVQRFLNICENADGAIAVHCKAGLGRTGTLIACYIMKHYKFTHAEAIAWIRICR
PGSIIGPQQHFLEEKQTMLWLEGDLIRSKQKQRGLDGNFNRVLCGLNDISISDTLNKDLD
DSEDK-DVEAQNEMTQGDKLNALKTRRQPCSAAGALLEGPSAERISRLSLGNL
[326] 'XP_023787453.1-156563-Cyanistes_caeruleus-Metazoa'
DSLSDRLYFATLRTKPKSTVNTHYFCTDEELVYENFYGDFGPLNLAMLYRYCCKLNKKLK
YFSLSRKRIVYYTSFDQRKRANAAFLIGAYAVIYLKKTPEEAYRMLLSGSNPPYLPFRDA
SFGNCTYNLTILDCLQGVNKALQHGFFDFKTFDVDEYEHYERVENGDFNWIIPGKFLAFS
GPHPKSKLENGYPLHAPEAYFPYFKKHNVTSIIRLNKKIYEAKRFTDAGFEHYDLFFIDG
STPSDSIVQRFLNICENADGAIAVHCKAGLGRTGTLIACYIMKHYKFTHAEAIAWIRICR
PGSIIGPQQHFLEEKQAMLWLEGDLIRSKQKQRGIDGNINRVLCGLNDISISDSLNKDLD
DCEDK-DVEAQDGLTQGDKLNALKSRRQPCSIAGALLEGPPAERISRLSLGNL
[327] 'XP_014794734.1-198806-Calidris_pugnax-Metazoa'
GEVKDRLYFATLRNKPKSTVNTHYFCTDEELVYENFYGDFGPLNLAMLYRYCCKLNKKLK
YFSLSRKKIVYYTSFDQQKRANAAFLIGAYAVIYLKKTPEEAYRTLMSGSNPPYLPFRDA
SFGNCTYNLTILDCLQGINKALQHGFFDFKTFDVDEYEHYERVENGDFNWIIPGKFLAFS
GPHPKSKLENGYPLHAPEAYFPYFKKHNVTSIIRLNKKIYEAKRFTDAGFEHYDLFFVDG
STPSDSIVQRFLNICENAAGAVAVHCKAGLGRTGTLIACYIMKHYKFTHSEAIAWIRICR
PGSIIGPQQHFLEEKQAMLWLEGDLTRPKQKRGAVDGNINRVLCGLNDISISDSLNKDLD
DFEDEAGVETQNGMTQGDKLNALKSRRRLCSATGALLEGPSAERISRIALGNL
[328] 'XP_014794735.1-198806-Calidris_pugnax-Metazoa'
GEVKDRLYFATLRNKPKSTVNTHYFCTDEELVYENFYGDFGPLNLAMLYRYCCKLNKKLK
YFSLSRKKIVYYTSFDQQKRANAAFLIGAYAVIYLKKTPEEAYRTLMSGSNPPYLPFRDA
SFGNCTYNLTILDCLQGINK---------------------RVENGDFNWIIPGKFLAFS
GPHPKSKLENGYPLHAPEAYFPYFKKHNVTSIIRLNKKIYEAKRFTDAGFEHYDLFFVDG
STPSDSIVQRFLNICENAAGAVAVHCKAGLGRTGTLIACYIMKHYKFTHSEAIAWIRICR
PGSIIGPQQHFLEEKQAMLWLEGDLTRPKQKRGAVDGNINRVLCGLNDISISDSLNKDLD
DFEDEAGVETQNGMTQGDKLNALKSRRRLCSATGALLEGPSAERISRIALGNL
[329] 'XP_014794736.1-198806-Calidris_pugnax-Metazoa'
GEVKDRLYFATLRNKPKSTVNTHYFCTDEELVYENFYGDFGPLNLAMLYRYCCKLNKKLK
-------------------------------VIYLKKTPEEAYRTLMSGSNPPYLPFRDA
SFGNCTYNLTILDCLQGINKALQHGFFDFKTFDVDEYEHYERVENGDFNWIIPGKFLAFS
GPHPKSKLENGYPLHAPEAYFPYFKKHNVTSIIRLNKKIYEAKRFTDAGFEHYDLFFVDG
STPSDSIVQRFLNICENAAGAVAVHCKAGLGRTGTLIACYIMKHYKFTHSEAIAWIRICR
PGSIIGPQQHFLEEKQAMLWLEGDLTRPKQKRGAVDGNINRVLCGLNDISISDSLNKDLD
DFEDEAGVETQNGMTQGDKLNALKSRRRLCSATGALLEGPSAERISRIALGNL
[330] 'XP_010308179.1-925459-Balearica_regulorum-Metazoa'
----------------------------------------------MLYRYCCKLNKKLK
YFSLSRKKIVYYTSFDQRKRANAAFLIGAYAVIYLKKTPEEAYRTLLSGSNPPYLPFRDA
SFGNCTYNLTILDCLQGINKALQHGFFDFKTFDVDEYEHYERVENGDFNWIIPGKFLAFS
GPHPKSKLENGYPLHAPEAYFPYFKKHHITSIIRLNKKIYEAKRFTDAGFEHYDLFFIDG
STPSDSIVQRFLNICENADGAIAVHCKAGLGRTGTLIACYIMKHFKFTHAEAIAWIRICR
PGSIIGPQQHFLEEKQATLWLEGDLIRSKQKQ-VVDGNINRVLCGFNDISISDSLNEDLD
DFEDKAGVETQNGMTQGDELNALKSRRRPCSATGALLEGPSADRISRIPLGNL
[331] 'XP_017682721.1-321398-Lepidothrix_coronata-Metazoa'
GEVKDRLYFATLRNKPKSTVNTHYFCTDEELVYENFYGDFGPLNLAMLYRYCCKLNKKLK
YFSLSRKKIVYYTSFDQRKRANAAFLIGAYAVIYLKKTPEEAYRTLLSGSNPPYLPFRDA
SFGNCTYNLTILDCLQGVNKALQHGFFDFKTFDVEEYEHYERVENGDFNWIIPGKFLAFS
GPHPKSKLENGYPLHAPEAYFPYFKKHNVTSIIRLNKKIYEAKRFTDAGFEHYDLFFIDG
STPSDSIVQRFLTICENADGAIAVHCKAGLGRTGTLIACYIMKHYKFTHAEAIAWIRICR
PGSIIGPQQHFLEEKQAMLWLEGDHIRSKQKQRVVDENINRVLCGLNDISISDSLKKDLD
DFEDKADVETQTGMTQGDKLNALKSRRRPCSATGALLEGPSAERISRLALGNL
[332] 'XP_017682725.1-321398-Lepidothrix_coronata-Metazoa'
GEVKDRLYFATLRNKPKSTVNTHYFCTDEELVYENFYGDFGPLNLAMLYRYCCKLNKKLK
YFSLSRKKIVYYTSFDQRKRANAAFLIGAYAVIYLKKTPEEAYRTLLSGSNPPYLPFRDA
SFGNCTYNLTILDCLQGVNK---------------------RVENGDFNWIIPGKFLAFS
GPHPKSKLENGYPLHAPEAYFPYFKKHNVTSIIRLNKKIYEAKRFTDAGFEHYDLFFIDG
STPSDSIVQRFLTICENADGAIAVHCKAGLGRTGTLIACYIMKHYKFTHAEAIAWIRICR
PGSIIGPQQHFLEEKQAMLWLEGDHIRSKQKQRVVDENINRVLCGLNDISISDSLKKDLD
DFEDKADVETQTGMTQGDKLNALKSRRRPCSATGALLEGPSAERISRLALGNL
[333] 'XP_027748161.1-164674-Empidonax_traillii-Metazoa'
GEVKDRLYFATLRNKPKSTVNTHYFCTDEELVYENFYGDFGPLNLAMLYRYCCKLNKKLK
YFSLSRKKIVYYTSFDQRKRANAAFLIGAYAVIYLKKTPEEAYRTLLSGSNPPYLPFRDA
SFGNCTYNLTILDCLQGVNKALQHGFFDFKTFDVDEYEHYERVENGDFNWIIPGKFLAFS
GPHPKSKLENGYPLHAPEAYFPYFKKHNVTSIIRLNKKIYEAKRFTDAGFEHYDLFFIDG
STPSDSIVQRFLNICENADGAIAVHCKAGLGRTGTLIACYIMKHYKFTHAEAIAWIRICR
PGSIIGPQQHFLEEKQAMLWLEGDHIRSKQKQRVVDGNLNRVLCGLNDISISDSLNKDVD
DFEDKADVETQNGMTQGDKLNALKSRRRPCSATGALLEGPSAERISRLALGNL
[334] 'XP_027748158.1-164674-Empidonax_traillii-Metazoa'
GEVKDRLYFATLRNKPKSTVNTHYFCTDEELVYENFYGDFGPLNLAMLYRYCCKLNKKLK
YFSLSRKKIVYYTSFDQRKRANAAFLIGAYAVIYLKKTPEEAYRTLLSGSNPPYLPFRDA
SFGNCTYNLTILDCLQGVNK---------------------RVENGDFNWIIPGKFLAFS
GPHPKSKLENGYPLHAPEAYFPYFKKHNVTSIIRLNKKIYEAKRFTDAGFEHYDLFFIDG
STPSDSIVQRFLNICENADGAIAVHCKAGLGRTGTLIACYIMKHYKFTHAEAIAWIRICR
PGSIIGPQQHFLEEKQAMLWLEGDHIRSKQKQRVVDGNLNRVLCGLNDISISDSLNKDVD
DFEDKADVETQNGMTQGDKLNALKSRRRPCSATGALLEGPSAERISRLALGNL
[335] 'XP_027507333.1-415028-Corapipo_altera-Metazoa'
GEVKDRLYFATLRNKPKSTVNTHYFCTDEELVYENFYGDFGPLNLAMLYRYCCKLNKKLK
YFSLSRKKIVYYTSFDQRKRANAAFLIGAYAVIYLKKTPEEAYRTLLSGSNPPYLPFRDA
SFGNCTYNLTILDCLQGVNKALQHGFFDFKTFDVEEYEHYERVENGDFNWIIPGKFLAFS
GPHPKSKLENGYPLHAPEAYFPYFKKHNVTSIIRLNKKIYEAKRFTDAGFEHYDLFFIDG
STPSDSIVQRFLTICENADGAIAVHCKAGLGRTGTLIACYIMKHYKFTHAEAIAWIRICR
PGSIIGPQQHFLEEKQAMLWLEGDHIRSKQKQRVVDENINRVLCGLNDISISDSLNKDLD
DFEDKADVETQNGMTQGDKLNALKSRRRPCSATGALLEGPSAERISRLALGNL
[336] 'XP_027527695.1-114329-Neopelma_chrysocephalum-Metazoa'
GEVKDRLYFATLRNKPKSTVNTHYFCTDEELVYENFYGDFGPLNLAMLYRYCCKLNKKLK
YFSLSRKKIVYYTSFDQRKRANAAFLIGAYAVIYLKKTPEEAYRTLLSGSNPPYLPFRDA
SFGNCTYNLTILDCLQGVNKALQHGFFDFKTFDVEEYEHYERVENGDFNWIIPGKFLAFS
GPHPKSKLENGYPLHAPEAYFPYFKKHNVTSIIRLNKKIYEAKRFTDAGFEHYDLFFIDG
STPSDSIVQRFLTICENADGAIAVHCKAGLGRTGTLIACYIMKHYKFTHAEAIAWIRICR
PGSIIGPQQHFLEEKQAMLWLEGDHIRSKQKQRVVDENINRVLCGLNDISISDSLNKDLD
DFEDKADVETQNGMTQGDKLNALKSRRRPCSATGALLEGPSAERISRLALGNL
[337] 'XP_027596548.1-649802-Pipra_filicauda-Metazoa'
GEVKDRLYFATLRNKPKSTVNTHYFCTDEELVYENFYGDFGPLNLAMLYRYCCKLNKKLK
YFSLSRKKIVYYTSFDQRKRANAAFLIGAYAVIYLKKTPEEAYRTLLSGSNPPYLPFRDA
SFGNCTYNLTILDCLQGVNKALQHGFFDFKTFDVEEYEHYERVENGDFNWIIPGKFLAFS
GPHPKSKLENGYPLHAPEAYFPYFKKHNVTSIIRLNKKIYEAKRFTDAGFEHYDLFFIDG
STPSDSIVQRFLTICENADGAIAVHCKAGLGRTGTLIACYIMKHYKFTHAEAIAWIRICR
PGSIIGPQQHFLEEKQAMLWLEGDHIRSKQKQRVVDENINRVLCGLNDISISDSLNKDLD
DFEDKADVETQNGMTQGDKLNALKSRRRPCSATGALLEGPSAERISRLALGNL
[338] 'XP_010132967.1-175835-Buceros_rhinoceros-Metazoa'
-----------------------------------------------------------Q
YFSLSRKKIVYYTSFDQRKRANAAFLIGAYAVIYLKKTPEEVYRTLLSGSNPPYLPFRDA
SFGNCTYNLTILDCLQGINKALQHGFFDFKTFDVDEYEHYERVENGDFNWIVPGKFLAFS
GPHPKSKLENGYPLHAPEAYFPYFKKHNVTSIIRLNKKIYEAKRFTDAGFQHYDLFFVDG
STPSDSIVQRFLNICENADGAVAVHCKAGLGRTGTLIACYIMKHYKFTHAEAIAWIRVCR
PGSIIGPQQHFLKEKQAMLWLEGDLIRSKQKQQVVDGNINSVLCGLNDISISDTLNKDLD
DFEDKAGMETQNGMTQGDKLNALKSRRRPCSAAGALLEGPSAERISRIPLGNL
[339] 'XP_021149082.1-8932-Columba_livia-Metazoa'
----------------------------------------------MLYRYCCKLNKKLK
YFSLSRKKIVYYTSFDQRKRANAAFLIGAYAVIYLKKTPEEAYRTLLSGSNPPYLPFRDA
SFGNCTYNLTILDCLQGINKALQHGFFDFKTFDVDEYEHYERVENGDFNWIVPGKFLAFS
GPHPKSKLENGYPLHAPEAYFPYFKKHNVTSIIRLNKKIYEAKRFTDAGFEHYDLFFIDG
STPSDSIVQRFLNICENADGAVAVHCKAGLGRTGTLIACYIMKHYRFTHAEAIAWIRICR
PGSIIGPQQHFLEEKQEMLWLEGDLIRTKQKQQVADGNMNRVLCGLNDISISDSLNKDLD
DSEDKAGVETQNGMTQGDRLNALKSRRRPCSATGALLEGPSAERISRIPLGNL
[340] 'XP_026709349.1-194338-Athene_cunicularia-Metazoa'
----------------------------------------------MLYRYCCKLNKKLK
YFSLSRKKIVYYTSFDQRKRANAAFLIGAYAVIYLKKTPEEAYRTLLLGSNPPYLPFRDA
SFGNCTYNLTILDCLQGVNKALQHGFFDFKTFDVDEYEHYERVENGDFNWIIPGKFLAFS
GPHPKSKLENGYPLHAPEAYFPYFKKHNVTSIIRLNKKIYEAKRFTDAGFDHYDLFFIDG
STPSDSIVQRFLNICENADGAIAVHCKAGLGRTGTLIACYIIKHYKFTHAEAIAWIRICR
PGSIIGPQQHFLEEKQAMLWLEGDLIRSKQKQGIVDGNINRVLCGLNDISISDSLNKDLN
DFEDKAGVETQNGMTQGDKLNALKSRRRPCSATGALLEGPSAERINSIHLGNL
[341] 'XP_005141523.1-13146-Melopsittacus_undulatus-Metazoa'
GEVKDRLYFATLRNKPKSTVNTHYFCTDEELVYENFYGDFGPLNLAMLYRYCCKLSKKLK
YFSLSRKKIVYYTSFDQRKRANAAFLIGAYAVIYLKKTPEDAYRTLLSGSNPPYLPFRDA
SFGNSTYNLTILDCLQGLNKALQHGFFDFKTFDVDEYEHYERVENGDFNWIVPGKFLAFS
GPHPKSKLENGYPLHAPEAYFPYFKKHNVTSIIRLNKKIYEAKRFTDAGFEHYDLFFIDG
STPSDSIVQRFLNICENADGAIAVHCKAGLGRTGTLIACYIMKHYKFTHAEAIAWIRICR
PGSIIGPQQHFLEEKQAMLWLEGDLIQSKQKQRVLDGNINRVLCGLKDISISDSLNKVLD
EFEDNAHVEAQDGMTQGDKLNALKTRRRTCSSAGALLEGPSAERISRIPLGNL
[342] 'XP_010015413.1-176057-Nestor_notabilis-Metazoa'
----------------------------------------------MLYRYCCKLSKKLK
YFSLSRKKIVYYTSFDQRKRANAAFLIGAYAVIYLKKTPEEAYRTLLSGSNPPYLPFRDA
SFGNCTYNLTILDCLQGINKALQHGFFDFKTFDVDEYEHYERVENGDFNWIVPGKFLAFS
GPHPKSKLENGYPLHAPEAYFPYFKKHNVTSIIRLNKKIYEAKRFTDAGFEHYDLFFTDG
STPSDSIVQRFLNICENADGAIGVHCKAGLGRTGTLIACYIMKHYKFTHAEAIAWIRICR
PGSIIGPQQHFLEEKQAMLWLEGDLIQSKQKQRVLDGNINRVLCGLKDISISDSLNKDLD
ELEDNADVEAQDGMTQGDKLNALKTRRRTCSSAGALLEGPSAERISRISLGNL
[343] 'XP_010165444.1-279965-Antrostomus_carolinensis-Metazoa'
--LSDRLYFATLRNKPKSTVNTHYFCTDEELVYENFYGDFGPLNLAMLYRYCCKLNKKLK
YFSLSRKKIVYYTSFDQRKRANAAFLIGAYAVIYLKKSPEEAYRTLLSGSNPPYLPFRDA
SFGNCTYNLTILDCLQGINKALQHGFFDFKTFDVDEYEHYERVENGDFNWIVPGKFLAFS
GPHPKSKLENGYPLHAPEAYFPYFKKHNVTSIIRLNKKIYEAKRFTDAGFEHYDLFFIDG
STPSDSIVQRFLSICENADGAIAVHCKAGLGRTGTLIACYIMKHYKFTHAEAIAWIRICR
PGSIIGPQQHFLEEKQAMLWLEGDVIESKQKQPVEDGNINRVLCGLNEISISDSLNKDLD
YSEDKADVETQNGMTQGDKLKALKSRRRQCSATGALLEGTSAERISRISLGNL
[344] 'XP_009561837.1-55661-Cuculus_canorus-Metazoa'
------------------------------------------------------------
----------------------------------------------------------DA
SFGNCTYNLTILDCLQGINKALQHGFFDFKTFDVDEYEHYERVENGDFNWIIPGKFLAFS
GPHPKSKLENGYPLHAPEAYFPYFKKHNVTTIIRLNKKIYEAKRFTDAGFEHYDLFFTDG
STPSDGIVQRFLNICENADGAVAVHCKAGLGRTGTLIACYIMKHYKFTHAEAIAWIRICR
PGSIIGPQQHFLEEKQAMLWLEGDLMRSKQKQRVVDGNINRVLCGLNDISISDSLNKGLD
DFEDKTGVESQNGLTQGDKLNALKNRRRPCSATGALLEGSSAERISRISLGNL
[345] 'XP_014740554.1-9172-Sturnus_vulgaris-Metazoa'
GEVKDRLYFATLRAKPKSTVNTHYFCTDEELVYENFYGDFGPLNLAMLYRYCCKLNKKLK
YFSLSRKKIVYYTSFDQRKRANAAFLIGAYAIIYLKKTPEEAYRTLLSGSNPPYLPFRDA
SFGNCTYNLTILDCLQGVNKALEHGFFDFKTFDVDEYEHYERVENGDFNWIIPGKFLAFS
GPHPKSKLENGYPLHAPEAYFPYFKRHNVTSIIRLNKKIYEAKRFTDAGFEHYDLFFIDG
STPSDSIVQRFLNICENADGAIAVHCKAGLGRTGTLIACYIMKHYKFTHAEAIAWIRICR
PGSIIGPQQHFLEEKQAMLWLEGDLIRSKHKQRGLDGNFNRVLCGLNDISISDSLNKHLD
DSEDKD-VEAQNEMTQGDKLNALKTRRQPCSAAGALLEGPAAERISRLSLGNL
[346] 'XP_009936300.1-30419-Opisthocomus_hoazin-Metazoa'
AILSDRLYFATLRNKPKSTVNTHYFCTDEELIYENFFGDFGPLNLAMLYRYCCKLNKKLK
YFSLSRKKIVYYTSFDQRKRANAAFLIGTYAVIFLKKTPEEAYRTLLSGSNPPYLPFRDA
SFGNCTYNLTILDCLQGINKALQHGFFDFKTFDVDEYEHYERVENGDFNWIVPGKFLAFS
GPHPKSKLENGYPLHAPEAYFPYFKKHNVTSIIRLNKKIYEAKRFTDAGFEHYDLFFIDG
STPSDSIVQRFLNICENVDGAIAVHCKAGLGRTGTLIACYIMKHYKFTHAEAIAWIRICR
PGSIIGPQQHFLEEKQAMLWLEGDLIQSKQKQRVVDGNINRVLCGLNDISITDSLNKDLD
DFEDKAGVETQNGMTQGDKLNALKSRRRPC-ATGALLEEPSAERISRIPLGNL
[347] 'XP_010147434.1-54383-Eurypyga_helias-Metazoa'
------------------------------------------------------------
----------------------------------------------------------DA
SFGNCTYNLTILDCLQGINKALQHGFFDFKTFDVDEYEHYERVENGDFNWIVPGKFLAFS
GPHPKSKLENGYPLHAPEAYFPYFKKHNVTSVIRLNKKIYEAKRFTAAGFEHYDLFFVDG
STPSDSIVQRFLHICENADGAIAVHCKAGLGRTGTLIACYIMKHYKFTHAEAIAWVRVCR
PGSIIGPQQHFLEE---ICFLSADTVYYRLLQYIS-------------------------
-----------------------------------------------------
[348] 'XP_009502897.1-9209-Phalacrocorax_carbo-Metazoa'
----------------------------------------------MLYRYCCKLNKKLK
YFSLSRKKIVYYTSFDQQKRANAAFLIGAYAVIYLKKTPEEAYRTLLSGSNPPYLPFRDA
SFGNCTYNLTILDCLQGVNKALQHGFFDFKTFDVDEYEHYERVENGDFNWIVPGKFLAFS
GPHPKSKLENGYPLHAPEAYFPYFKKHNVTSIIRLNKKIYEAKRFTDAGFEHYDLFFIDG
STPSDSIVQRFLNICENADGAIAVHCKAGLGRTGTLIACYIMKHYKFTHAEAIAWIRICR
PGSIIGPQQHFLEE----------------------------------------------
DFEDKAGVEAQNGMTQGDKLNALKNRRRPCSATGALLGGPSADRISRIPLGNL
[349] 'XP_013042117.1-8845-Anser_cygnoides-Metazoa'
----------------------------------------------MLYRYCCKLNKKLK
YFSLSRKKIVYYTSFDQRKRANAAFLIGAYAVIYLKKTPEEVYKTLLSGTNPPYLPFRDA
SFGNCTYNLTILDCLQGINKALQHGFFDFKTFDVDEYEHYERVENGDFNWIVPGKFLAFS
GPHPKSKLENGYPLHAPEAYFPYFRKHNVTSIIRLNKKIYEAKRFTDAGFEHYDLFFIDG
STPSDNIVQRFLNICENAGGAIAVHCKAGLGRTGTLIACYIMKHYRFTHAEAIAWIRICR
PGSIIGPQQHFLEEKQAMLWLEGDLIQSKQKQRVVDGNINRVLCGFSDMSISDNLNKDLD
EFEDKAGMEAKNGMTQGDKLHALKSRRRTCSTTGALLEGPSAERISRFTLGNL
[350] 'XP_009985426.1-121530-Tauraco_erythrolophus-Metazoa'
------------------------------------------------------------
YFSLSRKKIVYYTSFDQRQRANAAFLIGAYAVIYLKKTPEEAYRTLLSGSNPPYLPFRDA
SFGNCTYNLTILDCLQGINKALQHGFFDFKTFDVDEYEHYERVENGDFNWIVPGKFLAFS
GPHPKSKLENGYPLHAPEAYFPYFKKHNITSIIRLNKKIYEAKRFTDAGFEHFDLFFIDG
STPSDSIVQRFLNICENADGAIAVHCKAGLGRTGTLIACYIMKHYKFTHAEAIAWIRICR
PGSIIGPQQHFLEEKQAMLWLGGGPFRSQQKA---DGNINRVLCGLNDISISGSLNKDLD
DFEDKADVETQNGMTQGDKLNALKSRRRPCSATGALLEGPSAERISRIPLGNL
[351] 'XP_019357237.1-94835-Gavialis_gangeticus-Metazoa'
GELKDRLYFATLRNKPKSTVNTHYFSTDEELVYENFYGDFGPLNLAMLYRYCCKLNKKLK
SFSLSRKKIVHYTSFDQRKRANAAFLIGAYAVIYLKKTPEETYRSLLSGSNPPYLPFRDA
SFGNCTYNLTILDCLQGIKKALQHGFFDFKTFDVEEYEHYERVENGDFNWIVPGKFLAFS
GPHPKSKIENGYPLHAPEAYFPYFRKHNVTSIIRLNKKIYEAKRFTDAGFEHYDLFFIDG
STPSDSIVQRFLNICENAEGALAVHCKAGLGRTGTLIACYIMKHYRFTHAEAIGWIRMCR
PGSIIGPQQHFLEEKQAMLWLQGDVFRSKQKQRSFDGSMNRVLCGLDDISISGSFNKNLD
EFEDKADLESKNGITQGDKLRALKSRRQPRSATGALLEGPSAKRINRSPLGNL
[352] 'XP_006273789.2-8496-Alligator_mississippiensi-Metazoa'
GELKDRLYFATLRNKPKSTVNTHYFSTDEELVYENFYGDFGPLNLAMLYRYCCKLNKKLK
SFSLSRKKIVHYTSFDQRKRANAAFLIGSYAVIYLKKTPEETYRSLLSGSNPPYLPFRDA
SFGNCTYNLTILDCLQGIKKALQHGFFDFKTFDVEEYEHYERVENGDFNWIVPGKFLAFS
GPHPKSKIENGYPLHAPEAYFPYFRKHNVTSIIRLNKKIYEAKRFTDAGFEHYDLFFIDG
STPSDSIVQRFLNICENAEGALAVHCKAGLGRTGTLIACYIMKHYRFTHAEAIAWIRICR
PGSIIGPQQHFLEEKQAMLWLQGDVFRSKQKQRSFDGSMNRVLCGLDDVSISGSFNKNLD
EFEDKADLESKNGMTQGDKLRALKSRRQPRSATGALLEGPSAKRINRSPLGNL
[353] 'XP_025053020.1-38654-Alligator_sinensis-Metazoa'
----------------------------------------------MLYRYCCKLNKKLK
SFSLSRKKIVHYTSFDQRKRANAAFLIGSYAVIYLKKTPEETYRSLLSGSNPPYLPFRDA
SFGNCTYNLTILDCLQGIKKALQHGFFDFKTFDVEEYEHYERVENGDFNWIVPGKFLAFS
GPHPKSKIENGYPLHAPEAYFPYFRKHNVTSIIRLNKKIYEAKRFTDAGFEHYDLFFIDG
STPSDSIVQRFLNICENAEGAVAVHCKAGLGRTGTLIACYIMKHYRFTHAEAIAWIRICR
PGSIIGPQQHFLEEKQAMLWLQGDVCRSKQKQRSFDGSMNRVLCGLDDVSISGSFNKNLD
EFEDKANLESKNGMTQGDKLRALKSRRQPRSATGALLEGPSAKRINRSPLGNL
[354] 'XP_019386566.1-8502-Crocodylus_porosus-Metazoa'
GELKDRLYFATLRNKPKSTVNTHYFSTDEELVYENFYGDFGPLNLAMLYRYCCKLNKKLK
SFSLSRKKIVHYTSFDQRRRANAAFLIGAYAVIYLKKTPEETYRSLLSGSNPPYLPFRDA
SFGNCTYNLTILDCLQGIKKALQHGFFDLKTFDVEEYEHYERVENGDFNWIVPGKFLAFS
GPHPKSKIENGYPLHAPEAYFPYFRKHNVTSIIRLNKKIYEAKRFTDAGFEHYDLFFIDG
STPSDSIVQRFLNICENAEGALAVHCKAGLGRTGTLIACYIMKHYRFTHAEAIAWIRICR
PGSIIGPQQHFLEEKQAMLWLQGDVFRSKQKQRSFDGSMNRVLCGLDDVSISGSFNKNLD
EFEDKADLESKNGMTQGDKLRALKSRRQPRSATGALLEGPSAKRINRSPLGNL
[355] 'XP_025950044.1-8790-Dromaius_novaehollandiae-Metazoa'
GELKDRLYFATLRNKPKSTVNTHYFCTDEELVYENFYGDFGPLNLAMLYRYCCKLNKKLK
SFSLSRKKIVYYTSFDQRKRANAAFLIGAYAVIYLKKTPEDAYRTLLSGSNPPYLPFRDA
SFGNCTYNLTILDCLQGVNKALQHGLFDFKTFDVDEYEHYERVENGDFNWIIPGKFLAFS
GPHPKSKLENGYPLHAPEAYFPYFKKHNVTSIIRLNKKIYEAKRFIDAGFEHFDLFFIDG
STPSDSIVQRFLNICENAEGAIAVHCKAGLGRTGTLIACYIMKHYRFTHAEAIAWIRICR
PGSIIGPQQHFLEEKQGMLWLQGDLIRSKQKQRVVDGNINRVLCGLDDVSISGSFNKELD
DSEEKAGMETKNGMTQGDKLRALKSRRQPRSATGALLEGPSAKRINRIPLGNL
[356] 'XP_025923111.1-308060-Apteryx_rowi-Metazoa'
GEVKDRLYFATLRNKPKGTVNTHYFCTDEELVYENFYGDFGPLNLAMLYRYCCKLNKKLK
SFSLSRKKIVYYTSFDQRKRANAAFLIGAYAVMYLKRTPEEAYRTLLSGSNPPYLPFRDA
SFGNCTYNLTILDCLQGINKALRHGFFDFKTFDVDEYEHYERVENGDFNWIIPGKFLAFS
GPHPKSKLENGYPLHAPEAYFPYFKKHNVTSIIRLNKKIYEAKRFTDAGFEHFDLFFVDG
STPSDSIVQRFLNICENAEGAIAVHCKAGLGRTGTLIACYIMKHYRLTHAEAIAWIRICR
PGSIIGPQQHFLEEKQAMLWLQGDLIRSKQKQRVVDGNINRVLCGLDDISISGSFNEELD
DSEDKAGMETKNSMTQGDKLRALKSRRQPRSATGALLEGPSAKRINRTPLGNL
[357] 'XP_013816513.1-8822-Apteryx_australis-Metazoa'
VNLSDRLYFATLRNKPKGTVNTHYFCTDEELVYENFYGDFGPLNLAMLYRYCCKLNKKLK
SFSLSRKKIVYYTSFDQRKRANAAFLIGAYAVIYLKRTPEEAYRTLLSGSNPPYLPFRDA
SFGNCTYNLTILDCLQGINKALRHGFFDFKTFDVDEYEHYERVENGDFNWIIPGKFLAFS
GPHPKSKLENGYPLHAPEAYFPYFKKHNVTSIIRLNKKIYEAKRFTDAGFEHFDLFFVDG
STPSDSIVQRFLNICENAEGAIAVHCKAGLGRTGTLIACYIMKHYRLTHAEAIAWIRICR
PGSIIGPQQHFLEEKQAMLWLQGDLIRSKQKQRVVDGNINRVLCGLDDISISGSFNEELD
DSEDKAGVETKNSMTQGDKLRALKSRRQPRSATGALLEGPSAKRINRTPLGNL
[358] 'XP_025893720.1-30464-Nothoprocta_perdicaria-Metazoa'
GELKDRLYFATLRNKPKNTVNTHYFCTDEELVYENFYGDFGPLNLAMLYRYCCKLNKKLK
SFSLSRKKIVYYTSFDQRKRANAAFLIGAYAVIYLKKTPEEAYRILVSGSNPPYLPFRDA
SFGNCTYNLTILDCLQGINKALQHGFFDFKTFDVDEYEHYERVENGDFNWIIPAKFLAFS
GPHPKSKIENGYPLHAPEAYFPYFKKHNITSIIRLNKKIYEAKRFIDAGFEHFDLFFIDG
STPSDSIVQRFLNICENAEGAIAVHCKAGLGRTGTLIACYIMKHYRFTHAEAIAWIRICR
PGSIIGPQQHFLEEKQAMLWLQGDLIRSKQKQCVADGNVSRVLSGLDDISISGSFNKELD
DSVDQADMEAKNGMTQGDKLRALKSRRQPRSATGALLEGPSAKRINRSSLGNL
[359] 'XP_010212020.1-94827-Tinamus_guttatus-Metazoa'
----------------------------------------------MLYRYCCKLNKKLK
SFSLSRKKIVYYTGFDQRKRANAAFLIGAYAVIYLKKTPEEAYRILLSGSNPPYIPFRDA
SFGNCTYNLTILDCLQGINKALQHGFFDFKTFDVDEYEHYERVENGDFNWIVPAKFLAFS
GPHPKSKIENGYPLHAPEAYFPYFKKHNVTSIIRLNKKIYEAKRFIDGGFEHFDLFFIDG
STPSDSIVQRFLNICENAEGAIAVHCKAGLGRTGTLIACYIMKHYRFTHAEAIAWIRICR
PGSIIGPQQHFLEEKQATLWLQGDLIRSKQKQRVVDGNMNRVLCGLDDISISGSFNK---
DSVDQADMEAKNGMTQGDKLRALKSRRQPRSATGALLEGPSAKRIHRTSLGNL
[360] 'XP_009684315.1-8801-Struthio_camelus-Metazoa'
VNLSDRLYFATLRNKPKSTVNTHYFSTDEELVYENFYGDFGPLNLAMLYRYCCKLNKKLK
SFSLSRKKIVYYTSFDQRKRANAAFLIGAYAVIYLKKTPEEAYRTLLSGSNPPYLPFRDA
SFGNCTYNLTILDCLQGINKALQHGFFDFKTFDVDEYEHYERVENGDFNWIIPGKFLAFS
GPHPKSKLENGYPLHAPEAYFPYFRKHNVTSIIRLNKKIYEAKRFTDAGFEHFDLFFIDG
STPSDSIVQRFLNICENAEGAIAVHCKAGLGRTGTLIACYIMKHYRFAHAEAIAWIRICR
PGSIIGPQQHFLEEKQAMLWLQGDLIRSKQKQRVVDGNMNRVLCGLDEISISGSFNKELD
DSEDKAGMETKNGMTQGDKLRALKSRRQPRSATGALLEGPSAKRINRTPLGNL
[361] 'XP_023963106.1-8479-Chrysemys_picta-Metazoa'
GELKGRLYFATLRNKPKSTVNTHYFCTDEELVYENFYADFGPLNLAMLYRYCCKLNKKLK
SFSLSRKKIVHYTSFDQRKRANAAFLIGSYAVIYLKKTPEEAYRALLSGSNPPYLPFRDA
SFGNCTYNLTILDCLQGIKKAFQHGFFDFKTFDVDEYEHYERVENGDFNWIVPGKFLAFS
GPHPKTKIENGYPLHAPEAYFPYFRKHNVTSIIRLNKKIYEAKRFTDAGFEHYDLFFIDG
STPSDNIVRRFLNICENADGAIAVHCKAGLGRTGTLIACYIMKHYRFTHGEVIAWIRICR
PGSIIGPQQHFLEEKQAALWIQGDFYRSKQKQQSVDGPVNKILSGLDDLSISGSFSKNLD
DFEDNAELESKNGMTQGDKLRALKSQRQPRSATGALLQGPSAKRISRSPLKTL
[362] 'XP_023963105.1-8479-Chrysemys_picta-Metazoa'
GELKGRLYFATLRNKPKSTVNTHYFCTDEELVYENFYADFGPLNLAMLYRYCCKLNKKLK
SFSLSRKKIVHYTSFDQRKRANAAFLIGSYAVIYLKKTPEEAYRALLSGSNPPYLPFRDA
SFGNCTYNLTILDCLQGIKKAFQHGFFDFKTFDVDEYEHYERVENGDFNWIVPGKFLAFS
GPHPKTKIENGYPLHAPEAYFPYFRKHNVTSIIRLNKKIYEAKRFTDAGFEHYDLFFIDG
STPSDNIVRRFLNICENADGAIAVHCKAGLGRTGTLIACYIMKHYRFTHGEVIAWIRICR
PGSIIGPQQHFLEEKQAALWIQGDFYRSKQKQQSVDGPVNKILSGLDDLSISGSFSKNLD
DFEDNAELESKNGMTQGDKLRALKSQRQPRSATGALLQGPSAKRISRSPLGNL
[363] 'XP_007062674.1-8469-Chelonia_mydas-Metazoa'
GELKDRLYFATLRNKPKSTVNTHYFCTDEELVYENFYADFGPLNLAMLYRYCCKLNKKLK
SFSLSRKKIVHYTSFDQRKRANAAFLIGSYAVIYLKKTPEEAYRALLSGSNPPYLPFRDA
SFGNCTYNLTILDCLQGIKKAFQHGFFDFKTFDVDEYEHYERVENGDFNWIVPGKFLAFS
GPHPKTKIENGYPLHAPEAYFPYFRKHNVTSIIRLNKKIYEAKRFTDAGFEHYDLFFIDG
STPSDHIVRRFLNICENAEGAIAVHCKAGLGRTGTLLACYIMKHYRFTHAEVIAWIRICR
PGSIIGPQQHFLEEKQAVLWIQGDFCRSKQKQRSADGTVNKILSSLDDLSVSGSFSKNLD
DFEDNAELESKNGMTQGDKLRALKSQRQPRSATGALLQVPSAKRISRSPLGNL
[364] 'XP_014427385.1-13735-Pelodiscus_sinensis-Metazoa'
GELKDRLYFATLRNKPKSTVNTHYFCTDEELVYENFYADFGPLNLAMLYRYCCKLNKKLK
SFSLSRKKIVHYTTFDQRKRANAALLIGSYVVIYLKKTPEEAYRALLSGSNPPYLPFRDA
SFGNCTYNLKILDCLQGIKKAFQHGFFDFKTFDVDEYEHYERVENGDFNWIVPGKFLAFS
GPHPKTKIENGYPLHAPEAYFPYFRKHNVTSIVRLNKKIYEGKRFTDAGFEHYDLFFIDG
STPSDSIVRRFLNICENAEGAIAVHCKAGLGRTGTLIACYIMKHYRFTHAEVIAWVRICR
PGSIIGPQQHFLEEKQATLWIQD------------DGTVNKILSSLDDLSIS--------
DNEGSAELESKNGMTQGDKLRALKSQRQPRSATGALLQGPSAKRISKSPLGNL
[365] 'XP_005482094.2-44394-Zonotrichia_albicollis-Metazoa'
GEVKDRLYFATLSTKPKSTVNTHYFCTDEELVYENFYGDFGPLNLAMLYRYCCKLNKKLK
YFSLSRKKIVYYTSFDQRKRANAAFLIGSYAVIYLKKTPEEAYRTLVSGSNPPYLPYRDA
SFGSSTYNLTILDCLQGVNKALQHGFFDFKTFDVDEYEHYERVENGDFNWIIPGKFLAFS
GPHPKSKLENGYPLHAPEAYFPYFKKHNITTVIRLNKKIYEAKRFTDAGFEHYDLFFIDG
STPSDSIVQRFLNICENADGAIAVHCKAGLGRTGTLIACYIMKHYKFRHGEAIAWIRICR
PGSIIGPQQNFLEEKQEMLWREGELIRSKQKQGVINGNINRVLSGLNDISITDNLNKDLN
DSEDK-DVDAEKGMTQGDKLNALKSRRHPSSATGALLEGPSADRISRIALGNL
[366] 'XP_026646294.1-44394-Zonotrichia_albicollis-Metazoa'
GEVKDRLYFATLSTKPKSTVNTHYFCTDEELVYENFYGDFGPLNLAMLYRYCCKLNKKLK
YFSLSRKKIVYYTSFDQRKRANAAFLIGSYAVIYLKKTPEEAYRTLVSGSNPPYLPYRDA
SFGSSTYNLTILDCLQGVNK---------------------RVENGDFNWIIPGKFLAFS
GPHPKSKLENGYPLHAPEAYFPYFKKHNITTVIRLNKKIYEAKRFTDAGFEHYDLFFIDG
STPSDSIVQRFLNICENADGAIAVHCKAGLGRTGTLIACYIMKHYKFRHGEAIAWIRICR
PGSIIGPQQNFLEEKQEMLWREGELIRSKQKQGVINGNINRVLSGLNDISITDNLNKDLN
DSEDK-DVDAEKGMTQGDKLNALKSRRHPSSATGALLEGPSADRISRIALGNL
[367] 'XP_016848597.1-28377-Anolis_carolinensis-Metazoa'
GELKDRLYFATLRNRPKSTVNTHYFCTDEELVYENFYADFGPLNLAMLYRFCCKLNKKLK
SFSLSRKKIVYYTNFDQRKRANAAFLIGAYAVIYLKKTPEETYRILLSGSNPPYVPFRDA
SFGNCTYNLTILDCLQGIKKALQHGFVDFKTFDADEYEHYERVENGDFNWIVPGKFLAFS
GPHPKTKIENGYPLHAPEAYFPYFRKHNVTTVIRLNKKIYEAKRFTDGGFEHYDLFFIDG
STPSDSILRQFLSICEEAEGAIAVHCKAGLGRTGTLIACYIMKHYRFTHSEAIAWIRMCR
PGSIIGPQQHFLEEKQSMLWVQGDIFRAKQKPKGVEDSVNKVLSGFDDISISGTLSKNMD
DLEDNAEVETKNGMTQGDKLRALKLRRQPRSATGALLEGPAAKRINRHTLGNL
[368] 'XP_026527580.1-8663-Notechis_scutatus-Metazoa'
GELKDRLYFATLRNRPKSTVNTHYFCTDEEFVYENFYADFGPLNLALVYRFCCKLNKKLK
SFSLSRKKIVYYTSFDQRKRANAAFLIGAYAVVYLKKTPEEAYRILLSGSNPPYLPFRDA
SFGNCTYNLSILDCLQGLKKALQHGFVDFKTFDADEYEHYERVENGDFNWIVPGKFLAFS
GPHPKTKIENGYPLHAPEAYFPYFRKHNITTIIRLNKKIYEAKRFTDGGFEHYDLFFIDG
STPSDSILQQFLNICEEAEGAIAVHCKAGLGRTGTLIACYIIKHYKFTHSEAIAWIRMCR
PGSIIGPQQHFLEEKQSILWVHGDIFRTKQKTKEVEDSFSKVLSDLDDISISGTSNRNLD
GLEEDS--EAKNDMTQGDQLCALKLQRQPRSATGALLQGPTAKRINRHA----
[369] 'XP_026556187.1-8673-Pseudonaja_textilis-Metazoa'
GELKDRLYFATLRNRPKSTVNTHYFCTDEEFVYENFYADFGPLNLALVYRFCCKLNKKLK
SFSLSRKKIVYYTSFDQRKRANAAFLIGAYAVVYLKKTPEEAYRILLSGSNPPYLPFRDA
SFGNCTYNLSILDCLQGLKKALQHGFVDFKTFDADEYEHYERVENGDFNWIVPGKFLAFS
GPHPKTKIENGYPLHAPEAYFPYFRKHNITTIIRLNKKIYEAKRFTDGGFEHYDLFFIDG
STPSDSILQQFLNICEEAEGAIAVHCKAGLGRTGTLIACYIIKHYKFTHSEAIAWIRMCR
PGSIIGPQQHFLEEKQSILWVHGDIFRTKQKTKEVEDSFSKVLSDFDDISISGTSNRNLD
GLEEDS--EAKNDMTQGDQLCALKLQRQPRSATGALLQGPTAKRINRHA----
[370] 'XP_026527579.1-8663-Notechis_scutatus-Metazoa'
GELKDRLYFATLRNRPKSTVNTHYFCTDEEFVYENFYADFGPLNLALVYRFCCKLNKKLK
SFSLSRKKIVYYTSFDQRKRANAAFLIGAYAVVYLKKTPEEAYRILLSGSNPPYLPFRDA
SFGNCTYNLSILDCLQGLKKALQHGFVDFKTFDADEYEHYERVENGDFNWIVPGKFLAFS
GPHPKTKIENGYPLHAPEAYFPYFRKHNITTIIRLNKKIYEAKRFTDGGFEHYDLFFIDG
STPSDSILQQFLNICEEAEGAIAVHCKAGLGRTGTLIACYIIKHYKFTHSEAIAWIRMCR
PGSIIGPQQHFLEEKQSILWVHGDIFRTKQKTKEVEDSFSKVLSDLDDISISGTSNRNLD
GLEEDS--EAKNDMTQGDQLCALKLQRQPRSATGALLQGPTAKRINRHALGNL
[371] 'XP_026556186.1-8673-Pseudonaja_textilis-Metazoa'
GELKDRLYFATLRNRPKSTVNTHYFCTDEEFVYENFYADFGPLNLALVYRFCCKLNKKLK
SFSLSRKKIVYYTSFDQRKRANAAFLIGAYAVVYLKKTPEEAYRILLSGSNPPYLPFRDA
SFGNCTYNLSILDCLQGLKKALQHGFVDFKTFDADEYEHYERVENGDFNWIVPGKFLAFS
GPHPKTKIENGYPLHAPEAYFPYFRKHNITTIIRLNKKIYEAKRFTDGGFEHYDLFFIDG
STPSDSILQQFLNICEEAEGAIAVHCKAGLGRTGTLIACYIIKHYKFTHSEAIAWIRMCR
PGSIIGPQQHFLEEKQSILWVHGDIFRTKQKTKEVEDSFSKVLSDFDDISISGTSNRNLD
GLEEDS--EAKNDMTQGDQLCALKLQRQPRSATGALLQGPTAKRINRHALGNL
[372] 'XP_015687089.1-103944-Protobothrops_mucrosquama-Metazoa'
GELKDRLYFATLRNRPKSTANTHYFCTDEEFVYENFYADFGPLNLALVYRFCCKLNKKLK
SFSLSRKKIVYYTSFDQRKRANAAFLIGAYAVAYLKKTPEEAYRMLLSGSNPPYLSFRDA
SFGNCTYNLSILDCLQGLKKALQHGFVDFKTFDADEYEHYERVENGDFNWIVPGKFLAFS
GPHPKTKIENGYPLHAPEAYFPYFRKHNITTVIRLNKKIYEAKRFTDGGFDHYDLFFIDG
STPSDSILQQFLNICEEAEGAIAVHCKAGLGRTGTLIACYIIKHYKFTHSEAIAWIRMCR
PGSIIGPQQHFLEEKQSMLWIHGDIFRTKQKTKEVEDSLSKVLSGFDEISISGTSTRNLD
DLEEDS--ETKSDLTQGDQLRALKLQRQPRSATGALLQGPAAKRINRHALGNL
[373] 'XP_025019911.1-176946-Python_bivittatus-Metazoa'
-EEENRLYFATLRNRPKSTVNTHYFCTDEEFVYENFYADFGPLNLALVYRFCCKLNKKLK
SFGLSRKKIVYYTSFDQRKRANAAFLIGAYAVVYLKKTPEEAYRILLSGSNPPYLPFRDA
SFGNCTYSLSILDCLQGLKKALQHGFVDFKTFDADEYEHYERVENGDFNWIVPGKFLAFS
GPHPKTKIENGYPLHAPEAYFPYFRKHNITTVIRLNKKIYEAKRFTDGGFEHYDLFFIDG
STPSESILQQFLNICEEAEGAIAVHCKAGLGRTGTLIACYIMKHYKFTHSEAIAWIRMCR
PGSIIGPQQHFLEEKQSMLWVQGDIFRTKQKSREVEDSVIKVLSGLDDISISGTSSRNLD
DLEDDAEVEVKNGMTQGDQLRALKLRRQPRSATGALLQGPAAKRINRHSLGNL
[374] 'XP_028588500.1-64176-Podarcis_muralis-Metazoa'
GELKDRLYFATLRNRPRSTVNTHYFCTDEELVYENFYADFGPLNVALVHRFCCKLNKKLK
SFSLSRKKIVYYTSFDQRKRANAAFLIGAYAVISLKKTPEEAYRILLSGSNPPYLPFRDA
SFGNSTYNLTILDCLQGIKKALQHGFIDFKTFDADEYEHYERVENGDFNWIVPGKFLAFS
GPHPKTKIENGYPLHAPEAYFPYFRKHNITTVIRLNKKIYEAKRFTDGGFDHYDLFFIDG
STPSDSILQQFLTISEEAEGAIAVHCKAGLGRTGTLIACYIMKHYRFTHSEAIAWIRMCR
PGSIIGPQQHFLEEKQSMLWLQGDLFRSRQKPRLVEDSMSRILSGFDDISISGTLNKNLD
ELEDTSEQEIKNGMTQGDKLRALKLRRQPRSATGTLLQGPAAKRISRSSLGNL
[375] 'XP_020644360.1-103695-Pogona_vitticeps-Metazoa'
PLSADRLYFATLRNRPKSTANTHYFCTDEELVYENFYADFGPLNLAQLYRFCCKLNKKLK
SFSLSRKKIIYYTSFDQRKRANAAFLIGAYAVMYLKKTPEEAYRILLSGSNPPYLPFRDA
SFGNCTYNLTILDCLQGIKKALQHGFVDFKTFDVDEYEHYERVENGDFNWIVPGKFLAFS
GPHPKTKIENGYPLHAPEAYFPYFRKHNVTTVVRLNKKIYEAKRFTDGGFEHYDLFFIDG
STPSDSILRQFLSICEEAEGAIAVHCKAGLGRTGTLIACYIMKHYRFTHSEAIAWVRICR
PGSIIGPQQHFLEEKQPMLWVQGDIFRSKQKPRGVEDSVNRVLSGLEDISISGTWNKNMD
DLEDNAEIETKNGMTQGDKLRALKLRRQPRSATGALLQGPAAKRINRHSLGNL
[376] 'XP_015263233.1-146911-Gekko_japonicus-Metazoa'
G-ALDRLYFATLRNRPKSTINTHYFCTDEELVYENFYADFGPLNLAMLYRYCCKLNKKLK
SFSLSRKKIVHYTSFDQRKRANAAFLIGAYSVIYLKKTPEEVYRILLSGSNPPYLPFRDA
SFGNCTYNLTILDCLQGIKKALQHGFFDFRTFDADEYEHYERVENGDFNWIVPGKFLAFS
GPHPKTKIENGYPLHAPEAYFPYFRKHNITTVIRLNKKIYEAKRFTDGGFEHNDLFFIDG
STPSDNIVRRFLNICENAEGAIAVHCKAGLGRTGTLIACYIMKHYRFSHSEAIAWIRMCR
PGSIIGPQQHFLEEKQKPLWIQGDICRSRLKPR-VEESMCKVMSSFDDISISGT----LE
DVEDNAEVEAKNGMTQGDKLRALKLRRQPRSATGALLQGPTAKRINRNSLGNL
[377] 'XP_029473656.1-194408-Rhinatrema_bivittatum-Metazoa'
GEIKDRLYFATLRNKPKSTVNTHYFCTDEELVYENFYADFGPLNLAMLYRFCCKLNKKLK
SFSLSRKKIVYYTSFDQRKRANSAFLIGAYAVIYLKKTPEESYRALLSGSNPPYLPFRDA
SFGNCAYNLTILDCLQGIRKALQHGFFSFETFDVDEYEHYERVENGDFNWIVPGKFLAFS
GPHPKSKVENGYPLHAPEAYFPYFRKHNITTVIRLNKKIYDAKRFTDAGFEHWDLFFVDG
STPSDSIVQRFLTLCESAPGAVAVHCKAGLGRTGSLIACYIMKHYRFTHAEAIAWIRICR
PGSIIGPQQHFLEEKQTSLWIQGDIQRSKQKSRLFEGSMTRILSDFEDISLNENLNRTVD
GCEEDADMDCRTGLTQGDKLRALKSQRQPRSATGALLQGASAKRISRSPLGNL
[378] 'XP_028918683.1-9258-Ornithorhynchus_anatinus-Metazoa'
GELQDRLYFATLRNKPKSTVNTHYFCIDEELVYENFYADFGPLNLAMVYRYCCKLNKKLK
SFSLSRKKIVHYTSFDQRKRANAAFLIGAYAVIYLKKTPEDAYRALLSGSNPPYLPFRDA
SFGNCTYNLTVLDCLQGIQKGLQHGFFDFETFDVEEYEHYERVENGDFNWIIPGKFLAFS
GPHPKSKIENGYPLHAPEAYFPYFRKHNVTSIIRLNKRIYEAKRFTDAGFEHHDLFFVDG
STPSDNIVRRFLNICENTEGAIAVHCKAGLGRTGTLIACYAMKHYRFTHAEIIAWIRICR
PGSIIGPQQHFLEEKQTLLWVQGDILRTKQKQRPEEGGINKILSSFDDMSICGSFTKNLD
DFEEERDLEPKNGVTQGDKLRALKSRRQPRSITGMLLPGASAKRISRCPLGNL
[379] 'XP_028918685.1-9258-Ornithorhynchus_anatinus-Metazoa'
GELQDRLYFATLRNKPKSTVNTHYFCIDEELVYENFYADFGPLNLAMVYRYCCKLNKKLK
SFSLSRKKIVHYTSFDQRKRANAAFLIGAYAVIYLKKTPEDAYRALLSGSNPPYLPFRDA
SFGNCTYNLTVLDCLQGIQK---------------------RVENGDFNWIIPGKFLAFS
GPHPKSKIENGYPLHAPEAYFPYFRKHNVTSIIRLNKRIYEAKRFTDAGFEHHDLFFVDG
STPSDNIVRRFLNICENTEGAIAVHCKAGLGRTGTLIACYAMKHYRFTHAEIIAWIRICR
PGSIIGPQQHFLEEKQTLLWVQGDILRTKQKQRPEEGGINKILSSFDDMSICGSFTKNLD
DFEEERDLEPKNGVTQGDKLRALKSRRQPRSITGMLLPGASAKRISRCPLGNL
[380] 'XP_027724068.1-29139-Vombatus_ursinus-Metazoa'
GELKDRLYFATLRNRPKSTINTHYFSTDEELVYENFYADFGPLNLAMVYRYCCKLNKKLK
SYSLSRKKIVHYTSFDQRKRANAAFLIGSYAVIYLKKTPEEAYRALIAGSNPPYLPFRDA
SFGNCTYNLTILDCLQGIRKGLQHGFFDFESFDVEEYEHYERVENGDFNWIVPGKFLAFS
GPHPKSKIENGYPLHAPEAYFPYFKKNNVTTIIRLNKKIYEAKRFTDAGFEHYDLFFIDG
STPSDNIVRRFLNICENTEGAVAVHCKAGLGRTGTLIACYVMKHYRFTHAEIIAWIRICR
PGSIIGPQQHFLEEKQASLWVQGDIYRSRLKNRPSEGSINKILSSLDELSIGGSYSKTLD
SIDDDVDLEIKNSMTQGDKLRALKNQRQPRSSANV--QGASAKRINRSSLGNL
[381] 'XP_027724073.1-29139-Vombatus_ursinus-Metazoa'
GELKDRLYFATLRNRPKSTINTHYFSTDEELVYENFYADFGPLNLAMVYRYCCKLNKKLK
SYSLSRKKIVHYTSFDQRKRANAAFLIGSYAVIYLKKTPEEAYRALIAGSNPPYLPFRDA
SFGNCTYNLTILDCLQGIRKGLQHGFFDFESFDVEEYEHYERVENGDFNWIVPGKFLAFS
GPHPKSKIENGYPLHAPEAYFPYFKKNNVTTIIRLNKKIYEAKRFTDAGFEHYDLFFIDG
STPSDNIVRRFLNICENTEGAVAVHCKAGLGRTGTLIACYVMKHYRFTHAEIIAWIRICR
PGSIIGPQQHFLEEKQASLWVQGDIYRSRLKNRPSEGSINKILSSLDELSIGGSYSKTLD
SIDDDVDLEIKNSMTQGDKLRALKNQRQPRSSANV--QGASAKRINRSSLGNL
[382] 'XP_020855572.1-38626-Phascolarctos_cinereus-Metazoa'
GELKDRLYFATLRNRPKSTINTHYFSTDEELVYENFYADFGPLNLAMVYRYCCKLNKKLK
SYSLSRKKIVHYTSFDQRKRANAAFLIGSYAVIYLKKTPEEAYRALIAGSNPPYLPFRDA
SFGNCTYNLTILDCLQGIRKGLQHGFFDFESFDVEEYEHYERVENGDFNWIVPGKFLAFS
GPHPKSKIENGYPLHAPEAYFPYFKKNNVTAIIRLNKKIYEAKRFTDAGFEHYDLFFIDG
STPSDNIVRRFLNICENTEGAIAVHCKAGLGRTGTLIACYVMKHYRFTHAEIIAWIRICR
PGSIIGPQQHFLEEKQASLWVQGDIYRSKLKNRPSEGSINKILSSLDELSIGGSYSKTLD
SIDDDVDLEIKNSMTQGDKLRALKNQRQPRSSANT--QGASAKRINRGLLGNL
[383] 'XP_023359170.1-9305-Sarcophilus_harrisii-Metazoa'
--VEDRLYFATLRNRPKSTINTHYFSTDEELVYENFYADFGPLNLAMVYRYCCKLNKKLK
SYSLSRKKIVHYTSFDQRKRANAAFLIGSYAVIYLKKTPEEAYRALIAGSNPPYLPFRDA
SFGNCTYNLTILDCLQGIRKGLQHGFFDFESFDVEEYEHYERVENGDFNWIVPGKFLAFS
GPHPKSKIENGYPLHAPEAYFPYFKKNNVTTIIRLNKKIYEAKRFTDAGFEHYDLFFIDG
STPSDNIVRRFLNICENTEGAIAVHCKAGLGRTGTLIACYVMKHYRFTHAEIIAWIRICR
PGSIIGPQQHFLEEKQASLWVQGDIYRSKLKNRPSEGSINKILSSLDELSIGGNYSKTLD
STDDDVDLEIKTAMTQGDKLRALKNQRQPRSSASVLLQGASAKRINRGSLGNL
[384] 'XP_016284531.1-13616-Monodelphis_domestica-Metazoa'
GLRRDRLYFATLRNRPKSTINTHYFSTDEELVYENFYADFGPLNLAMVYRYCCKLNKKLK
SYSLSRKKIVHYTSFDQRKRANAAFLIGSYAVIYLKKTPEEAYRALIAGSNPPYLPFRDA
SFGNCTYNLTILDCLQGIRKGLQHGFFDFESFDVEEYEHYERVENGDFNWIVPGKFLAFS
GPHPKSKIENGYPLHAPEAYFPYFKKNNVTTIIRLNKKIYEAKRFTDAGFEHYDLFFIDG
STPSDNIVRRFLNICENTEGAIAVHCKAGLGRTGTLIACYVMKHYRFTHAEIIAWIRICR
PGSIIGPQQHFLEEKQASLWVQGDIYRSKLKNRPAEGSINKILSGLDELSIGGGLSKTLD
STDDDVELDIKNSMTQGDKLRALKNQRQPRTSSSVLLQGASAKRINRSSLGNL
[385] 'XP_016284533.1-13616-Monodelphis_domestica-Metazoa'
GLRRDRLYFATLRNRPKSTINTHYFSTDEELVYENFYADFGPLNLAMVYRYCCKLNKKLK
SYSLSRKKIVHYTSFDQRKRANAAFLIGSYAVIYLKKTPEEAYRALIAGSNPPYLPFRDA
SFGNCTYNLTILDCLQGIRKGLQHGFFDFESFDVEEYEHYERVENGDFNWIVPGKFLAFS
GPHPKSKIENGYPLHAPEAYFPYFKKNNVTTIIRLNKKIYEAKRFTDAGFEHYDLFFIDG
STPSDNIVRRFLNICENTEGAIAVHCKAGLGRTGTLIACYVMKHYRFTHAEIIAWIRICR
PGSIIGPQQHFLEEKQASLWVQGDIYRSKLKNRPAEGSINKILSGLDELSIGGGLSKTLD
STDDDVELDIKNSMTQGDKLRALKNQRQPRTSSSVLLQGASAKRINRSS-PTF
[386] 'XP_021051275.1-10093-Mus_pahari-Metazoa'
GEMKDRLYFATLRNRPKSTINIHYFSIDEELVYENFYADFGPLNLAMVYRYCCKLNKKLK
SYSLSRKKIVHYTSFDQRKRANAAFLIGAYAVIYLKKTPEEAYRALLSGSNPPYLPFRDA
SFGNCTYNLTVLDCLQGIRKGLQHGFFDFETFDAEEYEHYERVENGDFNWIVPGKFLAFS
GPHPKSKIENGYPLHAPEAYFPYFKKNNVTTIVRLNKKIYEAKRFTDAGFEHYDLFFIDG
STPSDNIVRRFLNICENTEGAVAVHCKAGLGRTGTLIACYVMKHYRFTHAEIIAWIRICR
PGSIIGPQQHFLEEKQASLWVQGDIFRSKLKNRPSEGSITKIISTLDDMSIGANLSKSTE
NF-EDEDMEIKNNVTQGDKLRALKSQRQPRSSSCAFSQPVTAKRISRGSLGNL
[387] 'XP_006501482.1-10090-Mus_musculus-Metazoa'
GEMKDRLYFATLRNRPKSTINIHYFSIDEELVYENFYADFGPLNLAMVYRYCCKLNKKLK
SYSLSRKKIVHYTSFDQRKRANAAFLIGAYAVIYLKKTPEEAYRALLSGSNPPYLPFRDA
SFGNCTYNLTVLDCLQGIRKGLQHGFFDFETFDAEEYEHYERVENGDFNWIVPGKFLAFS
GPHPKSKIENGYPLHAPEAYFPYFKKNNVTTIVRLNKKIYEAKRFTDAGFEHYDLFFIDG
STPSDNIVRRFLNICENTEGAIAVHCKAGLGRTGTLIACYVMKHYRFTHAEIIAWIRICR
PGSIIGPQQHFLKEKQASLWVQGDIFRSKLKNRPSEGSITKIISTLDDMSIGANLSKSTE
NF-EDEDMEIKNNVTQGDKLRALKSQRHPRSSSCAFSQPVTAKKISRGSLGNL
[388] 'XP_028613219.1-491861-Grammomys_surdaster-Metazoa'
GEMKDRLYFATLRNRPKSTINIHYFSIDEELVYENFYADFGPLNLAMVYRYCCKLNKKLK
SYSLSRKKIVHYTSFDQRKRANAAFLIGAYAVIYLKKTPEEAYRALLSGSNPPYLPFRDA
SFGNCTYNLTVLDCLQGIRKGLQHGFFDFETFDADEYEHYERVENGDFNWIVPGKFLAFS
GPHPKSKIENGYPLHAPEAYFPYFKKNNVTTIVRLNKKIYEAKRFTDAGFEHYDLFFIDG
STPSDNIVRRFLNICENTEGAIAVHCKAGLGRTGTLIACYVMKHYRFTHAEIIAWIRICR
PGSIIGPQQHFLEEKQASLWVQGDIFRSKLKNRPSEGSITKIISSLDDMSIGANLSKSTE
NF-EDEDMEIKNNLTQGDKLRALKSQRQPRSSSCAFSQPVTAKRISRGSLGNL
[389] 'XP_021014361.1-10089-Mus_caroli-Metazoa'
GEMKDRLYFATLRNRPKSTINIHYFSIDEELVYENFYADFGPLNLAMVYRYCCKLNKKLK
SYSLSRKKIVHYTSFDQRKRANAAFLIGAYAVIYLKKTPEEAYRALLSGSNPPYLPFRDA
SFGNCTYNLTVLDCLQGIRKGLQHGFFDFETFDAEEYEHYERVENGDFNWIVPGKFLAFS
GPHPKSKIENGYPLHAPEAYFPYFKKNNVTTIVRLNKKIYEAKRFTDAGFEHYDLFFIDG
STPSDNIVRRFLNICENTEGAIAVHCKAGLGRTGTLIACYVMKHYRFTHAEIIAWIRICR
PGSIIGPQQHFLEEKQASLWVQGDIFRSKLKNRPSEGSITKIISTLDDMSIGANLSKSTE
NF-EDEDMEIKNNVTQGDKLRALKSQRHPRSSSCAFSQPVTAKRISRGSLGNL
[390] 'NP_001167024.1-10090-Mus_musculus-Metazoa'
GEMKDRLYFATLRNRPKSTINIHYFSIDEELVYENFYADFGPLNLAMVYRYCCKLNKKLK
SYSLSRKKIVHYTSFDQRKRANAAFLIGAYA-----------------------------
--------------------GLQHGFFDFETFDAEEYEHYERVENGDFNWIVPGKFLAFS
GPHPKSKIENGYPLHAPEAYFPYFKKNNVTTIVRLNKKIYEAKRFTDAGFEHYDLFFIDG
STPSDNIVRRFLNICENTEGAIAVHCKAGLGRTGTLIACYVMKHYRFTHAEIIAWIRICR
PGSIIGPQQHFLKEKQASLWVQGDIFRSKLKNRPSEGSITKIISTLDDMSIGANLSKSTE
NF-EDEDMEIKNNVTQGDKLRALKSQRHPRSSSCAFSQPVTAKKISRGSLGNL
[391] 'XP_017446421.1-10116-Rattus_norvegicus-Metazoa'
GEMKDRLYFATLRNRPKSTINIHYFSIDEELVYENFYADFGPLNLAMVYRYCCKLNKKLK
SYSLSRKKIVHYTSFDQRKRANAAFLIGAYAVIYLKKTPEEAYRALLSGSNPPYLPFRDA
SFGNCTYNLTVLDCLQGIRKGLQHGFFDFETFDADEYEHYERVENGDFNWIVPGKFLAFS
GPHPKSKIENGYPLHAPEAYFPYFKKNNVTTIVRLNKKIYEAKRFTDAGFEHYDLFFIDG
STPSDNIVRRFLNICENTEGAIAVHCKAGLGRTGTLIACYVMKHYRFTHAEIIAWIRICR
PGSIIGPQQHFLEEKQASLWVQGDIFRSKLKNRPSEGSITKIISSLDDMSIAGNLSKSTE
NF-EDEDMEIKNNVTQGDKLRALKSQRQPRSSSCAFSQPVTAKRISRGSLGNL
[392] 'XP_005077161.1-10036-Mesocricetus_auratus-Metazoa'
GEMKDRLYFATLRNRPKSTVNTHYFSIDEELVYENFYADFGPLNLAMVYRYCCKLNKKLK
SYSLSRKKIVHYTCFDQRKRANAAFLIGAYAVIYLKKTPEEAYRALLSGSNPPYLPFRDA
SFGNCTYNLTILDCLQGIRKGLQHGFFDFETFDVEEYEHYERVENGDFNWIVPGKFLAFS
GPHPKSKIENGYPLHAPEAYFPYFKKNNVTAIVRLNKKIYEAKRFTDAGFEHYDLFFIDG
STPSDNIVRRFLNICENTEGAIAVHCKAGLGRTGTLIACYVMKHYRFTHAEIIAWIRICR
PGSIIGPQQHFLEEKQASLWVQGDIFRSKLKNRPSEGSINKIISSLDDMSIGGNLSKNVE
NL-EDEDVEMKSNVTQGDKLRALKSQRQPRSSSCAFSQPATAKRINRGSLGNL
[393] 'XP_005357240.1-79684-Microtus_ochrogaster-Metazoa'
GEMKDRLYFATLRNRPKSTINTHYFSIDEELVYENFYADFGPLNLAMVYRYCCKLNKKLK
SYSLSRKKIVHYTCFDQRKRANAAFLIGAYAVIYLKKTPEEAYRALLSGSNPPYLPFRDA
SFGNCTYNLTILDCLQGIRKGLQHGFFDFETFDVDEYEHYERVENGDFNWIVPGKFLAFS
GPHPKSKIENGYPLHAPEAYFPYFKKNNVTAIVRLNKKIYEAKRFTDAGFEHYDLFFIDG
STPSDNIVRRFLNICENTEGAIAVHCKAGLGRTGTLIACYVMKHYRFTHAEIIAWIRICR
PGSIIGPQQHFLEEKQASLWVQGDIFRSKLKNRPSEGSINKIISSLDDMSIGGNLSKSVE
NF-EDEDVEMKNNVTQGDKLRALKSQRQPRSSSCAFSQPATAKRINRGSLGNL
[394] 'XP_026639914.1-79684-Microtus_ochrogaster-Metazoa'
GEMKDRLYFATLRNRPKSTINTHYFSIDEELVYENFYADFGPLNLAMVYRYCCKLNKKLK
SYSLSRKKIVHYTCFDQRKRANAAFLIGAYAVIYLKKTPEEAYRALLSGSNPPYLPFRDA
SFGNCTYNLTILDCLQGIRK---------------------RVENGDFNWIVPGKFLAFS
GPHPKSKIENGYPLHAPEAYFPYFKKNNVTAIVRLNKKIYEAKRFTDAGFEHYDLFFIDG
STPSDNIVRRFLNICENTEGAIAVHCKAGLGRTGTLIACYVMKHYRFTHAEIIAWIRICR
PGSIIGPQQHFLEEKQASLWVQGDIFRSKLKNRPSEGSINKIISSLDDMSIGGNLSKSVE
NF-EDEDVEMKNNVTQGDKLRALKSQRQPRSSSCAFSQPATAKRINRGSLGNL
[395] 'XP_027251381.1-10029-Cricetulus_griseus-Metazoa'
GEMKDRLYFATLRNRPKSTINTHYFSIDEELVYENFYADFGPLNLAMVYRYCCKLNKKLK
SYSLSRKKIVHYTCFDQRKRANAAFLIGAYAVIYLKKTPEEAYRILLSGSTPPYLPFRDA
SFGNCTYNLTILDCLQGIRKGLQHGFFDFETFDVDEYEHYERVENGDFNWIVPGKFLAFS
GPHPKSKIENGYPLHAPEAYFPYFKKNNVTAIVRLNKKIYEAKRFTDAGFEHYDLFFIDG
STPSDNIVRRFLNICENTEGAIAVHCKAGLGRTGTLIACYVMKHYRFTHAEIIAWIRICR
PGSIIGPQQHFLEEKQASLWVQGDIFRSKLKNRPSEGSINKIISSLDDMSIGGNLSKSME
NL-EDEDVEMKSSITQGDKLRALKSQRQPRSSSCAFSQPATAKRISRGSLGNL
[396] 'XP_006977884.1-10042-Peromyscus_maniculatus-Metazoa'
GEMKDRLYFATLRNRPKSTINTHYFSIDEELVYENFYADFGPLNLAMVYRYCCKLNKKLK
SYSLSRKKIVHYTCFDQRKRANAAFLIGAYAVIYLKKTPEEAYRALLSGSNPPYLPFRDA
SFGNCTYNLTILDCLQGIRKGLQHGFFDFETFDVDEYEHYERVENGDFNWIVPGKFLAFS
GPHPKSKIENGYPLHAPEAYFPYFKKNNVTAIVRLNKKIYEAKRFTDAGFEHYDLFFIDG
STPSDNIVRRFLNICENTEGAIAVHCKAGLGRTGTLIACYVMKHYRFTHAEIIAWIRICR
PGSIIGPQQHFLEEKQASLWVQGDIFRSKLKNRPSEGSINKIISSLDDMSIGGNLTKSAE
HL-EDEDVEMKNNVTQGDKLRALKSQRQPRSSSCAFSQPATAKRINRGSLGNL
[397] 'XP_028745979.1-10041-Peromyscus_leucopus-Metazoa'
GEMKDRLYFATLRNRPKSTINTHYFSIDEELVYENFYADFGPLNLAMVYRYCCKLNKKLK
SYSLSRKKIVHYTCFDQRKRANAAFLIGAYAVIYLKKTPEEAYRALLSGSNPPYLPFRDA
SFGNCTYNLTILDCLQGIRKGLQHGFFDFETFDVDEYEHYERVENGDFNWIVPGKFLAFS
GPHPKSKIENGYPLHAPEAYFPYFKKNNVTAIVRLNKKIYEAKRFTDAGFEHYDLFFIDG
STPSDNIVRRFLNICENTEGAIAVHCKAGLGRTGTLIACYVMKHYRFTHAEIIAWIRICR
PGSIIGPQQHFLEEKQASLWVQGDIFRSKLKNRPSEGSINKIISTLDDMSIGGNLTKSAE
HL-EDEDVEMKNNVTQGDKLRALKSQRQPRSSSCAFSQPATAKRINRGSLGNL
[398] 'XP_021498389.1-10047-Meriones_unguiculatus-Metazoa'
GEMKDRLYFATLRNRPKSTVNTHYFSIDEELVYENFYADFGPLNLAMLYRYCCKLNKKLK
SYSLSRKKIIHYTCFDQRKRANAAFLIGAYAVIYLKKTPEEAYRALLSGSNPPYLPFRDA
SFGNCTYNLTILDCLQGIRKGLQHGFFDFETFDVEEYEHYERVENGDFNWIVPGKFLAFS
GPHPKSKIENGYPLHAPEAYFPYFKKNNVTAVVRLNKKIYEAKRFTDAGFEHYDLFFIDG
STPSDNIVRRFLNICENTEGAIAVHCKAGLGRTGTLIACYVMKHYRFTHAEIIAWIRICR
PGSIIGPQQHFLEEKQASLWVQGDIFRSKLKNRPTEGSMNKIISSLDGMSIGGNLSKNTE
NL-EDEDVEMKTNISQGDKLRALKSQRQPRSSSCAFSQPATAKRINRGSLGNL
[399] 'XP_029424016.1-1026970-Nannospalax_galili-Metazoa'
GEMKDRLYFATLRNRPKSTVNTHYFSIDEELVYENFYADFGPLNLAMVYRYCCKVNKKLK
SYSLSRKKIVHYTCFDQRKRANAAFLIGAYAVIYLKKTPEEAYRALLSGSNPPYLPFRDA
SFGNCTYNLTILDCLQGIRKGLQHGFFDFETFDVDEYEHYERVENGDFNWIVPGKFLAFS
GPHPKSKIENGYPLHAPEAYFPYFKKHNVTAIVRLNKKIYEAKRFTDAGFEHYDLFFIDG
STPSDNIVRRFLNICENTEGAIAVHCKAGLGRTGTLIACYVMKHYRFTHAEIIAWIRICR
PGSIIGPQQHFLEEKQASLWVQGDIFQSKLKNRPSEGSINKIISSLDDMSIGGNLPKSLE
NL-EDEDVEMKSSVTQGDKLRALKSQRQPRSSSCAFSQSATAKRINRGSLGNL
[400] 'XP_017656021.1-1026970-Nannospalax_galili-Metazoa'
GEMKDRLYFATLRNRPKSTVNTHYFSIDEELVYENFYADFGPLNLAMVYRYCCKVNKKLK
-------------------------------VIYLKKTPEEAYRALLSGSNPPYLPFRDA
SFGNCTYNLTILDCLQGIRKGLQHGFFDFETFDVDEYEHYERVENGDFNWIVPGKFLAFS
GPHPKSKIENGYPLHAPEAYFPYFKKHNVTAIVRLNKKIYEAKRFTDAGFEHYDLFFIDG
STPSDNIVRRFLNICENTEGAIAVHCKAGLGRTGTLIACYVMKHYRFTHAEIIAWIRICR
PGSIIGPQQHFLEEKQASLWVQGDIFQSKLKNRPSEGSINKIISSLDDMSIGGNLPKSLE
NL-EDEDVEMKSSVTQGDKLRALKSQRQPRSSSCAFSQSATAKRINRGSLGNL
[401] 'XP_017656022.1-1026970-Nannospalax_galili-Metazoa'
GEMKDRLYFATLRNRPKSTVNTHYFSIDEELVYE--------------------------
---------------------------------------------------------KDA
SFGNCTYNLTILDCLQGIRKGLQHGFFDFETFDVDEYEHYERVENGDFNWIVPGKFLAFS
GPHPKSKIENGYPLHAPEAYFPYFKKHNVTAIVRLNKKIYEAKRFTDAGFEHYDLFFIDG
STPSDNIVRRFLNICENTEGAIAVHCKAGLGRTGTLIACYVMKHYRFTHAEIIAWIRICR
PGSIIGPQQHFLEEKQASLWVQGDIFQSKLKNRPSEGSINKIISSLDDMSIGGNLPKSLE
NL-EDEDVEMKSSVTQGDKLRALKSQRQPRSSSCAFSQSATAKRINRGSLGNL
[402] 'XP_004775237.1-9668-Mustela_putorius-Metazoa'
GEMKDRLYFATLRNRPKSTVNTHYFSIDEELVYENFYADFGPLNLAMVYRYCCKLNKKLK
SYSLSRKKIVHYTCFDQRKRANAAFLIGAYAVIYLKKTPEEAYRALLSGSNSPYLPFRDA
SFGNCTYNLTILDCLQGIRKGLQHGFFDFETFDVDEYEHYERVENGDFNWIVPGKFLAFS
GPHPKSKIENGYPLHAPEAYFPYFKKHNVTAVVRLNKKIYEAKRFTDAGFEHYDLFFIDG
STPSDNIVRRFLNICENTDGAIAVHCKAGLGRTGTLIACYVMKHYRFTHAEIIAWIRICR
PGSIIGPQQHFLEEKQASLWVQGDIFRSKLKNRPSEGNINKILSSLDDMSIGGNLSKNVD
NLEEDEDVEMKNSITQGDKLRALKSQRQPRSSSCAFLQGATAKRINRGS----
[403] 'XP_022352100.1-34882-Enhydra_lutris-Metazoa'
GEMKDRLYFATLRNRPKSTVNTHYFSIDEELVYENFYADFGPLNLAMVYRYCCKLNKKLK
SYSLSRKKIVHYTCFDQRKRANAAFLIGAYAVIYLKKTPEEAYRALLSGSNSPYLPFRDA
SFGNCTYNLTILDCLQGIRKGLQHGFFDFETFDVDEYEHYERVENGDFNWIVPGKFLAFS
GPHPKSKIENGYPLHAPEAYFPYFKKHNVTAVVRLNKKIYEAKRFTDAGFEHYDLFFIDG
STPCDNIVRRFLNICENTDGAIAVHCKAGLGRTGTLIACYVMKHYRFTHAEIIAWIRICR
PGSIIGPQQHFLEEKQASLWVQGDIFRSKLKNRPSEGNINKILSSLDDMSIGGNLSKNVD
NLEEDEDVEMKNSITQGDKLRALKSQRQPRSSSCAFLQGATAKRINRGSLGNL
[404] 'XP_004775235.1-9668-Mustela_putorius-Metazoa'
GEMKDRLYFATLRNRPKSTVNTHYFSIDEELVYENFYADFGPLNLAMVYRYCCKLNKKLK
SYSLSRKKIVHYTCFDQRKRANAAFLIGAYAVIYLKKTPEEAYRALLSGSNSPYLPFRDA
SFGNCTYNLTILDCLQGIRKGLQHGFFDFETFDVDEYEHYERVENGDFNWIVPGKFLAFS
GPHPKSKIENGYPLHAPEAYFPYFKKHNVTAVVRLNKKIYEAKRFTDAGFEHYDLFFIDG
STPSDNIVRRFLNICENTDGAIAVHCKAGLGRTGTLIACYVMKHYRFTHAEIIAWIRICR
PGSIIGPQQHFLEEKQASLWVQGDIFRSKLKNRPSEGNINKILSSLDDMSIGGNLSKNVD
NLEEDEDVEMKNSITQGDKLRALKSQRQPRSSSCAFLQGATAKRINRGSLGNL
[405] 'XP_025728078.1-34884-Callorhinus_ursinus-Metazoa'
GEMKDRLYFATLRNRPKSTVNTHYFSIDEELVYENFYADFGPLNLAMVYRYCCKLNKKLK
SYSLSRKKIVHYTCFDQRKRANAAFLIGAYAVIYLKKTPEEAYRALLSGSNPPYLPFRDA
SFGNCTYNLTILDCLQGIRKGLQHGFFDFETFDVDEYEHYERVENGDFNWIVPGKFLAFS
GPHPKSKIENGYPLHAPEAYFPYFKKHNVTAVVRLNKKIYEAKRFTDAGFEHYDLFFIDG
STPSDNIVRRFLNICENTDGAIAVHCKAGLGRTGTLIACYVMKHYRFTHAEIIAWIRICR
PGSIIGPQQHFLEEKQPSLWVQGDIFRSKLKNRPSEGSINKILSSLDDMSIGANLSKNVE
NLEEDEDVEMKNSITQGDKLRALKSQRQPRSSSCAFLQGATAKRINRGSLGNL
[406] 'XP_027469031.1-9704-Zalophus_californianus-Metazoa'
GEMKDRLYFATLRNRPKSTVNTHYFSIDEELVYENFYADFGPLNLAMVYRYCCKLNKKLK
SYSLSRKKIVHYTCFDQRKRANAAFLIGAYAVIYLKKTPEEAYRALLSGSNPPYLPFRDA
SFGNCTYNLTILDCLQGIRKGLQHGFFDFETFDVDEYEHYERVENGDFNWIVPGKFLAFS
GPHPKSKIENGYPLHAPEAYFPYFKKHNVTAVVRLNKKIYEAKRFTDAGFEHYDLFFIDG
STPSDNIVRRFLNICENTDGAIAVHCKAGLGRTGTLIACYVMKHYRFTHAEIIAWIRICR
PGSIIGPQQHFLEEKQPSLWVQGDIFRSKLKNRPSEGSINKILSSLDDMSIGANLSKNVE
NLEEDEDVEMKNSITQGDKLRALKSQRQPRSSSCAFLQGATAKRINRGSLGNL
[407] 'XP_027957714.1-34886-Eumetopias_jubatus-Metazoa'
GEMKDRLYFATLRNRPKSTVNTHYFSIDEELVYENFYADFGPLNLAMVYRYCCKLNKKLK
SYSLSRKKIVHYTCFDQRKRANAAFLIGAYAVIYLKKTPEEAYRALLSGSNPPYLPFRDA
SFGNCTYNLTILDCLQGIRKGLQHGFFDFETFDVDEYEHYERVENGDFNWIVPGKFLAFS
GPHPKSKIENGYPLHAPEAYFPYFKKHNVTAVVRLNKKIYEAKRFTDAGFEHYDLFFIDG
STPSDNIVRRFLNICENTDGAIAVHCKAGLGRTGTLIACYVMKHYRFTHAEIIAWIRICR
PGSIIGPQQHFLEEKQPSLWVQGDIFRSKLKNRPSEGSINKILSSLDDMSIGANLSKNVE
NLEEDEDVEMKNSITQGDKLRALKSQRQPRSSSCAFLQGATAKRINRGSLGNL
[408] 'XP_004401527.1-9707-Odobenus_rosmarus-Metazoa'
GEMKDRLYFATLRNRPKSTVNTHYFSIDEELVYENFYADFGPLNLAMVYRYCCKLNKKLK
SYSLSRKKIVHYTCFDQRKRANAAFLIGAYAVIYLKKTPEEAYRALLSGSNPPYLPFRDA
SFGNCTYNLTILDCLQGIRKGLQHGFFDFETFDVDEYEHYERVENGDFNWIVPGKFLAFS
GPHPKSKIENGYPLHAPEAYFPYFKKHNVTAVVRLNKKIYEAKRFTDAGFEHYDLFFIDG
STPSDNIVRRFLNICENTDGAIAVHCKAGLGRTGTLIACYVMKHYRFTHAEIIAWIRICR
PGSIIGPQQHFLEEKQPSLWVQGDIFRSKLKNRPSEGSINKILSSLDDMSIGGNLSKNVE
NLEEDEDVEMKNSITQGDKLRALKSQRQPRSSSCAFLQGATAKRINRGSLGNL
[409] 'XP_006732876.1-9713-Leptonychotes_weddellii-Metazoa'
GEMKDRLYFATLRNRPKSTVNTHYFSIDEELVYENFYADFGPLNLAMVYRYCCKLNKKLK
SYSLSRKKIVHYTCFDQRKRANAAFLIGAYAVIYLKKTPEEAYRALLSGSNPPYLPFRDA
SFGNCTYNLTILDCLQGIRKGLQHGFFDFETFDVDEYEHYERVENGDFNWIVPGKFLAFS
GPHPKSKIENGYPLHAPEAYFPYFKKHNVTTVVRLNKKIYEAKRFTDAGFEHYDLFFIDG
STPSDNIVRRFLNICENTDGAIAVHCKAGLGRTGTLIACYVMKHYRFTHAEIIAWIRICR
PGSIIGPQQHFLEEKQASLWVQGDIFRSKLKNRPSEGSINKILSSLDDMSIGGNLSKNVE
NLEEDEDVEMKNSITQGDKLRALKSQRQPRSSSCAFLQGVTAKRINRGSLGNL
[410] 'XP_021545680.1-29088-Neomonachus_schauinslandi-Metazoa'
GEMKDRLYFATLRNRPKSTVNTHYFSIDEELVYENFYADFGPLNLAMVYRYCCKLNKKLK
SYSLSRKKIVHYTCFDQRKRANAAFLIGAYAVIYLKKTPEEAYRALLSGSNPPYLPFRDA
SFGNCTYNLTILDCLQGIRKGLQHGFFDFETFDVDEYEHYERVENGDFNWIVPGKFLAFS
GPHPKSKIENGYPLHAPEAYFPYFKKHNVTAVVRLNKKIYEAKRFTDAGFEHYDLFFIDG
STPSDNIVRRFLNICENTDGAIAVHCKAGLGRTGTLIACYVMKHYRFTHAEIIAWIRICR
PGSIIGPQQHFLEEKQASLWVQGDIFRSKLKNRPSEGNINKILSSLDDMSIGGNLSKNVE
NLEEDEDVEMKNSITQGDKLRALKSQRQPRSSSCAFLQGVTAKRINRGSLGNL
[411] 'XP_008695875.1-29073-Ursus_maritimus-Metazoa'
GEMKDRLYFATLRNRPKSTVNTHYFSIDEELVYENFYADFGPLNLAMVYRYCCKLNKKLK
SYSLSRKKIVHYTCFDQRKRANAAFLIGAYAVIYLKKTPEEAYRALLSGSNPPYLPFRDA
SFGNCTYNLTILDCLQGIRKGLQHGFFDFETFDVDEYEHYERVENGDFNWIVPGKFLAFS
GPHPKSKVENGYPLHAPEAYFPYFKKHNVTAIVRLNKKIYEAKRFTDAGFEHYDLFFIDG
STPSDNIVRRFLNICENTDGAIAVHCKAGLGRTGTLIACYVMKHYRFTHAEIIAWIRICR
PGSIIGPQQHFLEEKQASLWVQGDIFRSKLKNRPSEGSINKILSSLDDLSIGGNLSKNVE
NLEEDEDVEMKNSITQGDKLRALKSQRQPRSSSCA--QGATAKRINRGSLGNL
[412] 'XP_026353311.1-9644-Ursus_arctos-Metazoa'
GEMKDRLYFATLRNRPKSTVNTHYFSIDEELVYENFYADFGPLNLAMVYRYCCKLNKKLK
SYSLSRKKIVHYTCFDQRKRANAAFLIGAYAVIYLKKTPEEAYRALLSGSNPPYLPFRDA
SFGNCTYNLTILDCLQGIRKGLQHGFFDFETFDVDEYEHYERVENGDFNWIVPGKFLAFS
GPHPKSKVENGYPLHAPEAYFPYFKKHNVTAIVRLNKKIYEAKRFTDAGFEHYDLFFIDG
STPSDNIVRRFLNICENTDGAIAVHCKAGLGRTGTLIACYVMKHYRFTHAEIIAWIRICR
PGSIIGPQQHFLEEKQASLWVQGDIFRSKLKNRPSEGSINKILSSLDDLSIGGNLSKNVE
NLEEDEDVEMKNSITQGDKLRALKSQRQPRSSSCAFLQGAMAKRINRGSLGNL
[413] 'XP_008695878.1-29073-Ursus_maritimus-Metazoa'
GEMKDRLYFATLRNRPKSTVNTHYFSIDEELVYENFYADFGPLNLAMVYRYCCKLNKKLK
SYSLSRKKIVHYTCFDQRKRANAAFLIGAYAVIYLKKTPEEAYRALLSGSNPPYLPFRDA
SFGNCTYNLTILDCLQGIRKGLQHGFFDFETFDVDEYEHYE-------------------
--------------------------HNVTAIVRLNKKIYEAKRFTDAGFEHYDLFFIDG
STPSDNIVRRFLNICENTDGAIAVHCKAGLGRTGTLIACYVMKHYRFTHAEIIAWIRICR
PGSIIGPQQHFLEEKQASLWVQGDIFRSKLKNRPSEGSINKILSSLDDLSIGGNLSKNVE
NLEEDEDVEMKNSITQGDKLRALKSQRQPRSSSCA--QGATAKRINRGSLGNL
[414] 'XP_027469109.1-9704-Zalophus_californianus-Metazoa'
GEMKDRLYFATLRNRPKSTVNTHYFSIDEELVYENFYADFGPLNLAMVYRYCCKLNKKLK
SYSLSRKKIVHYTCFDQRKRANAAFLIGAYAVIYLKKTPEEAYRALLSGSNPPYLPFRDA
SFGNCTYNLTILDCLQGIRKGLQHGFFDFETFDVDEYEHYERVENGDFNWIVPGKFLAFS
GPHPKSKIEN--------------------------------------------------
---------------------------AGLGRTGTLIACYVMKHYRFTHAEIIAWIRICR
PGSIIGPQQHFLEEKQPSLWVQGDIFRSKLKNRPSEGSINKILSSLDDMSIGANLSKNVE
NLEEDEDVEMKNSITQGDKLRALKSQRQPRSSSCAFLQGATAKRINRGSLGNL
[415] 'XP_019656851.1-9646-Ailuropoda_melanoleuca-Metazoa'
GEMKDRLYFATLRNRPKSTVNTHYFSIDEELVYENFYADFGPLNLAMVYRYCCKLNKKLK
SYSLSRKKIVHYTCFDQRKRANAAFLIGAYAVIYLKKTPEEAYRALLSGSNPPYLPFRDA
SFGNCTYNLTILDCLQGIRKGLQHGFFDFETFDVDEYEHYERVENGDFNWIVPGKFLAFS
GPHPKSKIENGYPLHAPEAYFPYFKKHNVMAVVRLNKKIYEAKRFTDAGFEHYDLFFIDG
STPSDNIVRRFLNICENTDGAIAVHCKAGLGRTGTLIACYVMKHYRFTHAEIIAWIRICR
PGSIIGPQQHFLEEKQASLWVQGDIFRSKLKNRPSEGSINKILSSLDDLSIGGNLSKNVE
NLEEDEDVEMKNSITQGDKLRALKSQRQPRSSSCA--QGATAKRINRGSLGNL
[416] 'XP_005621923.2-9612-Canis_lupus-Metazoa'
GSLGDRLYFATLRNRPKSTVNTHYFSIDEELVYENFYADFGPLNLAMVYRYCCKLNKKLK
SYSLSRKKIVHYTCFDQRKRANAAFLIGAYAVIYLKKTPEEAYRALLSGSNPPYLPFRDA
SFGNCTYNLTILDCLQGIRKGLQHGFFDFETFDVDEYEHYERVENGDFNWIVPGKFLAFS
GPHPKSKIENGYPLHAPEAYFPYFKKHNVTAVVRLNKKIYEAKRFIDAGFEHYDLFFIDG
STPSDNIVRRFLNICENTDGAIAVHCKAGLGRTGTLIACYVMKHYRFTHAEIIAWIRICR
PGSIIGPQQHFLEEKQASLWVQGDIFRSKLKNRPSEGSINKILSGLDDMSIGGNLSKNVE
NLEEDEDVEMKNSITQGDKLRALKSQRQPRSSSCAFLQGAMAKRINRSSLGNL
[417] 'XP_025852354.1-9627-Vulpes_vulpes-Metazoa'
----------------------------------------------MVYRYCCKLNKKLK
SYSLSRKKIVHYTCFDQRKRANAAFLIGAYAVIYLKKTPEEAYRALLSGSNPPYLPFRDA
SFGNCTYNLTILDCLQGIRKGLQHGFFDFETFDVDEYEHYERVENGDFNWIVPGKFLAFS
GPHPKSKIENGYPLHAPEAYFPYFKKHNVTAVVRLNKKIYEAKRFIDAGFEHYDLFFIDG
STPSDNIVRRFLNICENTDGAIAVHCKAGLGRTGTLIACYVMKHYRFTHAEIIAWIRICR
PGSIIGPQQHFLEEKQASLWVQGDIFRSKLKNRPSEGSINKILSGLDDMSIGGNLSKNVE
NLEEDEDVEMKNSITQGDKLRALKSQRQPRSSSCAFLQGATAKRINRGSLGNL
[418] 'XP_004420834.1-9807-Ceratotherium_simum-Metazoa'
GEMKDRLYFATLRNRPKSTVNTHYFSIDEELVYENFYADFGPLNLAMVYRYCCKLNKKLK
SYSLSRKKIVHYTCFDQRKRANAAFLIGAYAVIYLKKTPEEAYRALLSGSNPPYLPFRDA
SFGNCTYNLTILDCLQGIRKGLQHGFFDFETFDVDEYEHYERVENGDFNWIVPGKFLAFS
GPHPKSKIENGYPLHAPEAYFSYFKKHNVTAIVRLNKKIYEAKRFTDAGFEHYDLFFIDG
STPSDNIVRRFLNICENTEGAIAVHCKAGLGRTGTLIACYVMKHYRFTHAEIIAWIRICR
PGSIIGPQQHFLEEKQASLWVQGDIFRSKLKNRPSEGSINKILSSLDDMCIGGNLSKNVE
NFEEDEDVEMKNSITQGDKLRALKSQRQPRSSSCAFLQGATAKRINRGSLGNL
[419] 'XP_027798951.1-93162-Marmota_flaviventris-Metazoa'
GEMKDRLYFATLRNRPKSTVNTHYFSIDEELVYENFYADFGPLNLAMVYRYCCKLNKKLK
SYSLSRKKIVHYTCFDQRKRANAAFLIGAYAVIYLKKTPEEAYRALLSGSNPPYLPFRDA
SFGNCTYNLTILDCLQGIRKGLQHGFFDFETFDVEEYEHYERVENGDFNWIVPGKFLAFS
GPHPKSKIENGYPLHAPEAYFPYFKKHNVTAVVRLNKKIYEAKRFTDAGFEHYDLFFIDG
STPSDNIVRRFLNICENTEGAIAVHCKAGLGRTGTLIACYVMKHYRFTHAEIIAWIRICR
PGSIIGPQQHFLEEKQASLWVQGDIFRSKLKNRPSEGSINKILSSLDDMSISGSLSKNME
NLEEDEDVEMKNNITQGDKLRALKSQRQPRSSTCAFSQGATAKRISRGSLGNL
[420] 'XP_015358097.1-9993-Marmota_marmota-Metazoa'
GEMKDRLYFATLRNRPKSTVNTHYFSIDEELVYENFYADFGPLNLAMVYRYCCKLNKKLK
SYSLSRKKIVHYTCFDQRKRANAAFLIGAYAVIYLKKTPEEAYRALLSGSNPPYLPFRDA
SFGNCTYNLTILDCLQGIRKGLQHGFFDFETFDVEEYEHYERVENGDFNWIVPGKFLAFS
GPHPKSKIENGYPLHAPEAYFPYFKKHNVTAVVRLNKKIYEAKRFTDAGFEHYDLFFIDG
STPSDNIVRRFLNICENTEGAIAVHCKAGLGRTGTLIACYVMKHYRFTHAEIIAWIRICR
PGSIIGPQQHFLEEKQASLWVQGDIFRSKLKNRPSEGSINKILSSLDDMSISGSLSKNME
NLEEDEDVEMKNNITQGDKLRALKSQRQPRSSTCAFSQGATAKRISRGSLGNL
[421] 'XP_026235189.1-9999-Urocitellus_parryii-Metazoa'
GEMKDRLYFATLRNRPKSTVNTHYFSIDEELVYENFYADFGPLNLAMVYRYCCKLNKKLK
SYSLSRKKIVHYTCFDQRKRANAAFLIGAYAVIYLKKTPEEAYRALLSGSNPPYLPFRDA
SFGNCTYNLTILDCLQGIRKGLQHGFFDFETFDVEEYEHYERVENGDFNWIVPGKFLAFS
GPHPKSKIENGYPLHAPEAYFPYFKKHNVTAVVRLNKKIYEAKRFTDAGFEHYDLFFIDG
STPSDNIVRRFLNICENTEGAIAVHCKAGLGRTGTLIACYVMKHYRFTHAEIIAWIRICR
PGSIIGPQQHFLEEKQASLWVQGDIFRSKLKNRPSEGSINKILSSLDDMSISGSLSKNME
NLEEDEDVEMKNNITQGDKLRALKSQRQPRSSTCAFSQGATAKRISRGSLGNL
[422] 'XP_004659144.1-51337-Jaculus_jaculus-Metazoa'
GEIKDRLYFATLRTRPKSTVNTHYFSIDEELVYENFYADFGPLNLAMVYRYCCKLNKKLK
SYSLSRKKIVHYTCFDQRKRANAAFLIGAYAVIYLKKTPEEAYRALLSGSNPPYLPFRDA
SFGNCTYNLTILDCLQGIRKGLQHGFFDFETFDVDEYEHYERVENGDFNWIVPGKFLAFS
GPHPKSKIENGYPLHAPEAYFPYFKKHNVTAVVRLNKKVYEAKRFTDAGFEHYDLFFLDG
STPSDSIVRRFLSICESAGGAIAVHCKAGLGRTGTLIACYVMKHYRFTHAEIIAWIRICR
PGSIIGPQQHFLEEKQASLWVQGDIFRSKLKNRPSEGSINSILSSLDDMSISGSFSKNME
SFPR----E-----------------------------------I--------
[423] 'XP_013220369.1-43179-Ictidomys_tridecemlineatu-Metazoa'
GEMKDRLYFATLRNRPKSTVNTHYFSIDEELVYENFYADFGPLNLAMVYRYCCKLNKKLK
SYSLSRKKIVHYTCFDQRKRANAAFLIGAYAVIYLKKTPEEAYRALLSGSNPPYLPFRDA
SFGNCTYNLTILDCLQGIRKGLQHGFFDFETFDVEEYEHYERVENGDFNWIVPGKFLAFS
GPHPKSKIENGYPLHAPEAYFPYFKKHNVTAVVRLNKKIYEAKRFTDAGFEHYDLFFIDG
STPSDNIVRRFLNICENTEGAIAVHCKAGLGRTGTLIACYVMKHYRFTHAEIIAWIRICR
PGSIIGPQQHFLEEKQASLWVQGDIFRSKLKNRPSEGSINKILSSLDDMSISGSLSKNME
SFPQEDSISIR-LI-------------------CIF-----------------
[424] 'XP_021575354.1-43179-Ictidomys_tridecemlineatu-Metazoa'
GEMKDRLYFATLRNRPKSTVNTHYFSIDEELVYENFYADFGPLNLAMVYRYCCKLNKKLK
-------------------------------VIYLKKTPEEAYRALLSGSNPPYLPFRDA
SFGNCTYNLTILDCLQGIRKGLQHGFFDFETFDVEEYEHYERVENGDFNWIVPGKFLAFS
GPHPKSKIENGYPLHAPEAYFPYFKKHNVTAVVRLNKKIYEAKRFTDAGFEHYDLFFIDG
STPSDNIVRRFLNICENTEGAIAVHCKAGLGRTGTLIACYVMKHYRFTHAEIIAWIRICR
PGSIIGPQQHFLEEKQASLWVQGDIFRSKLKNRPSEGSINKILSSLDDMSISGSLSKNME
SFPQEDSISIR-LI-------------------CIF-----------------
[425] 'XP_028344880.1-9755-Physeter_catodon-Metazoa'
GEMKDRLYFATLRNRPKSTVNTHYFSIDEELVYENFYADFGPLNLAMVYRYCCKLNKKLK
SYSLSRKKIVHYTCFDQRKRANAAFLIGAYAVIYLKKTPEEAYRALLSGSNPPYLPFRDA
SFGNCTYNLTILDCLHGIRKGLQHGFFDFETFDVDEYEHYERVENGDFNWIVPGKFLAFS
GPHPKSKIENGYPLHAPEAYFPYFKKHNVTAIVRLNKKIYEAKRFTDAGFEHYDLFFIDG
STPSDNIVRRFLNICENTEGAIAVHCKAGLGRTGTLIACYVMKHYRFTHAEIIAWIRICR
PGSIIGPQQHFLEEKQASLWVQGDIFRSKLKNRPSEGSINKILSSLDDMSIGGNLSKNVE
NLEEDEDVEMKNNITQGDKLRALKSQRQPRSSSCAFLQGVMAKRINRGSLGNL
[426] 'XP_023975675.1-9755-Physeter_catodon-Metazoa'
GEMKDRLYFATLRNRPKSTVNTHYFSIDEELVYENFYADFGPLNLAMVYRYCCKLNKKLK
SYSLSRKKIVHYTCFDQRKRANAAFLIGAYAVIYLKKTPEEAYRALLSGSNPPYLPFRDA
SFGNCTYNLTILDCLHGIRKGLQHGFFDFETFDVDEYEHYERVENGDFNWIVPGKFLAFS
GPHPKSKIENGYPLHAPEAYFPYFKKHNVTAIVRLNKKIYEAKRFTDAGFEHYDLFFIDG
STPSDNIVRRFLNICENTEGAIAVHCKAGLGRTGTLIACYVMKHYRFTHAEIIAWIRICR
PGSIIGPQQHFLEEKQASLWVQGDIFRSKLKNRPSEGSINKILSSLDDMSIGGNLSKNVE
NLEEDEDVEMKNNITQGDKLRALKSQRQPRSSSCAFLQGVMAKRINRGSLGNL
[427] 'XP_028344877.1-9755-Physeter_catodon-Metazoa'
GEMKDRLYFATLRNRPKSTVNTHYFSIDEELVYENFYADFGPLNLAMVYRYCCKLNKKLK
SYSLSRKKIVHYTCFDQRKRANAAFLIGAYAVIYLKKTPEEAYRALLSGSNPPYLPFRDA
SFGNCTYNLTILDCLHGIRKGLQHGFFDFETFDVDEYEHYERVENGDFNWIVPGKFLAFS
GPHPKSKIENGYPLHAPEAYFPYFKKHNVTAIVRLNKKIYEAKRFTDAGFEHYDLFFIDG
STPSDNIVRRFLNICENTEGAIAVHCKAGLGRTGTLIACYVMKHYRFTHAEIIAWIRICR
PGSIIGPQQHFLEEKQASLWVQGDIFRSKLKNRPSEGSINKILSSLDDMSIGGNLSKNVE
NLEEDEDVEMKNNITQGDKLRALKSQRQPRSSSCAFLQGVMAKRINRGSLGNL
[428] 'XP_028344873.1-9755-Physeter_catodon-Metazoa'
GEMKDRLYFATLRNRPKSTVNTHYFSIDEELVYENFYADFGPLNLAMVYRYCCKLNKKLK
SYSLSRKKIVHYTCFDQRKRANAAFLIGAYAVIYLKKTPEEAYRALLSGSNPPYLPFRDA
SFGNCTYNLTILDCLHGIRKGLQHGFFDFETFDVDEYEHYERVENGDFNWIVPGKFLAFS
GPHPKSKIENGYPLHAPEAYFPYFKKHNVTAIVRLNKKIYEAKRFTDAGFEHYDLFFIDG
STPSDNIVRRFLNICENTEGAIAVHCKAGLGRTGTLIACYVMKHYRFTHAEIIAWIRICR
PGSIIGPQQHFLEEKQASLWVQGDIFRSKLKNRPSEGSINKILSSLDDMSIGGNLSKNVE
NLEEDEDVEMKNNITQGDKLRALKSQRQPRSSSCAFLQGVMAKRINRGSLGNL
[429] 'XP_028344875.1-9755-Physeter_catodon-Metazoa'
GEMKDRLYFATLRNRPKSTVNTHYFSIDEELVYENFYADFGPLNLAMVYRYCCKLNKKLK
SYSLSRKKIVHYTCFDQRKRANAAFLIGAYAVIYLKKTPEEAYRALLSGSNPPYLPFRDA
SFGNCTYNLTILDCLHGIRKGLQHGFFDFETFDVDEYEHYERVENGDFNWIVPGKFLAFS
GPHPKSKIENGYPLHAPEAYFPYFKKHNVTAIVRLNKKIYEAKRFTDAGFEHYDLFFIDG
STPSDNIVRRFLNICENTEGAIAVHCKAGLGRTGTLIACYVMKHYRFTHAEIIAWIRICR
PGSIIGPQQHFLEEKQASLWVQGDIFRSKLKNRPSEGSINKILSSLDDMSIGGNLSKNVE
NLEEDEDVEMKNNITQGDKLRALKSQRQPRSSSCAFLQGVMAKRINRGSLGNL
[430] 'XP_007449674.1-118797-Lipotes_vexillifer-Metazoa'
GEMKDRLYFATLRNRPKSTVNTHYFSIDEELVYENFYADFGPLNLAMVYRYCCKLNKKLK
SYSLSRKKIVHYTCFDQRKRANAAFLIGAYAVIYLKKTPEEAYRALLSGSNPPYLPFRDA
SFGNCTYNLTILDCLHGIRKGLQHGFFDFETFDVDEYEHYERVENGDFNWIVPGKFLAFS
GPHPKSKIENGYPLHAPEAYFPYFKKHNVTAIVRLNKKIYEAKRFTDAGFEHYDLFFIDG
STPSDNIVRRFLNICENTEGAIAVHCKAGLGRTGTLIACYVMKHYRFTHAEIIAWIRICR
PGSIIGPQQHFLEEKQASLWVQGDIFRSKLKNRPSEGSINKILSSLDDMSIGGNLSKNVE
NLEEDEDVEMKNNITQGDKLRALKSQRQPRSSSCAFLQGVMAKRINRGSLGNL
[431] 'XP_026970276.1-90247-Lagenorhynchus_obliquiden-Metazoa'
GEMKDRLYFATLRNRPKSTVNTHYFSIDEELVYENFYADFGPLNLAMVYRYCCKLNKKLK
SYSLSRKKIVHYTCFDQRKRANAAFLIGAYAVIYLKKTPEEAYRALLSGSNPPYLPFRDA
SFGNCTYNLTILDCLHGIRKGLQHGFFDFETFDVDEYEHYERVENGDFNWIVPGKFLAFS
GPHPKSKIENGYPLHAPEAYFPYFKKHNVTAIVRLNKKIYEAKRFTDAGFEHYDLFFIDG
STPSDNIVRRFLNICENTEGAIAVHCKAGLGRTGTLIACYVMKHYRFTHAEIIAWIRICR
PGSIIGPQQHFLEEKQASLWVQGDIFRSKLKNRPSEGSINKILSSLDDMSIGGNLSKNVE
NLEEDEDVEMKNNITQGDKLRALKSQRQPRSSSCAFLQGVMAKRINRGSLGNL
[432] 'XP_004263129.1-9733-Orcinus_orca-Metazoa'
GEMKDRLYFATLRNRPKSTVNTHYFSIDEELVYENFYADFGPLNLAMVYRYCCKLNKKLK
SYSLSRKKIVHYTCFDQRKRANAAFLIGAYAVIYLKKTPEEAYRALLSGSNPPYLPFRDA
SFGNCTYNLTILDCLHGIRKGLQHGFFDFETFDVDEYEHYERVENGDFNWIVPGKFLAFS
GPHPKSKIENGYPLHAPEAYFPYFKKHNVTAIVRLNKKIYEAKRFTDAGFEHYDLFFIDG
STPSDNIVRRFLNICENTEGAIAVHCKAGLGRTGTLIACYVMKHYRFTHAEIIAWIRICR
PGSIIGPQQHFLEEKQASLWVQGDIFRSKLKNRPSEGSINKILSSLDDMSIGGNLSKNVE
NLEEDEDVEMKNNITQGDKLRALKSQRQPRSSSCAFLQGVMAKRINRGSLGNL
[433] 'XP_019775588.1-9739-Tursiops_truncatus-Metazoa'
GEMKDRLYFATLRNRPKSTVNTHYFSIDEELVYENFYADFGPLNLAMVYRYCCKLNKKLK
SYSLSRKKIVHYTCFDQRKRANAAFLIGAYAVIYLKKTPEEAYRALLSGSNPPYLPFRDA
SFGNCTYNLTILDCLHGIRKGLQHGFFDFETFDVDEYEHYERVENGDFNWIVPGKFLAFS
GPHPKSKIENGYPLHAPEAYFPYFKKHNVTAIVRLNKKIYEAKRFTDAGFEHYDLFFIDG
STPSDNIVRRFLNICENTEGAIAVHCKAGLGRTGTLIACYVMKHYRFTHAEIIAWIRICR
PGSIIGPQQHFLEEKQASLWVQGDIFRSKLKNRPSEGSINKILSSLDDMSIGGNLSKNVE
NLEEDEDVEMKNNITQGDKLRALKSQRQPRSSSCAFLQGVMAKRINRGSLGNL
[434] 'XP_022439932.1-9749-Delphinapterus_leucas-Metazoa'
GEMKDRLYFATLRNRPKSTVNTHYFSIDEELVYENFYADFGPLNLAMVYRYCCKLNKKLK
SYSLSRKKIVHYTCFDQRKRANAAFLIGAYAVIYLKKTPEEAYRALLSGSNPPYLPFRDA
SFGNCTYNLTILDCLHGIRKGLQHGFFDFETFDVDEYEHYERVENGDFNWIVPGKFLAFS
GPHPKSKIENGYPLHAPEAYFPYFKKHNVTAIVRLNKKIYEAKRFTDAGFEHYDLFFIDG
STPSDNIVRRFLNICENTEGAIAVHCKAGLGRTGTLIACYVMKHYRFTHAEIIAWIRICR
PGSIIGPQQHFLEEKQASLWVQGDIFRSKLKNRPSEGSINKILSSLDDMSIGGNLSKNVE
NLEEDEDVEMKNNITQGDKLRALKSQRQPRSSSCAFLQGVMAKRINRGSLGNL
[435] 'XP_029083621.1-40151-Monodon_monoceros-Metazoa'
GEMKDRLYFATLRNRPKSTVNTHYFSIDEELVYENFYADFGPLNLAMVYRYCCKLNKKLK
SYSLSRKKIVHYTCFDQRKRANAAFLIGAYAVIYLKKTPEEAYRALLSGSNPPYLPFRDA
SFGNCTYNLTILDCLHGIRKGLQHGFFDFETFDVDEYEHYERVENGDFNWIVPGKFLAFS
GPHPKSKIENGYPLHAPEAYFPYFKKHNVTAIVRLNKKIYEAKRFTDAGFEHYDLFFIDG
STPSDNIVRRFLNICENTEGAIAVHCKAGLGRTGTLIACYVMKHYRFTHAEIIAWIRICR
PGSIIGPQQHFLEEKQASLWVQGDIFRSKLKNRPSEGSINKILSSLDDMSIGGNLSKNVE
NLEEDEDVEMKNNITQGDKLRALKSQRQPRSSSCAFLQGVMAKRINRGSLGNL
[436] 'XP_024607001.1-189058-Neophocaena_asiaeoriental-Metazoa'
GEMKDRLYFATLRNRPKSTVNTHYFSIDEELVYENFYADFGPLNLAMVYRYCCKLNKKLK
SYSLSRKKIVHYTCFDQRKRANAAFLIGAYAVIYLKKTPEEAYRALLSGSNPPYLPFRDA
SFGNCTYNLTILDCLHGIRKGLQHGFFDFETFDVDEYEHYERVENGDFNWIVPGKFLAFS
GPHPKSKIENGYPLHAPEAYFPYFKKHNVTAIVRLNKKIYEAKRFTDAGFEHYDLFFIDG
STPSDNIVRRFLTICENTDGAIAVHCKAGLGRTGTLIACYVMKHYRFTHAEIIAWIRICR
PGSIIGPQQHFLEEKQASLWVQGDIFRSKLKNRPSEGSINKILSSLDDMSIGGNLSKNVE
NLEEDEDVEMKNNITQGDKLRALKSQRQPRSSSCAFLQGVMAKRINRGSLGNL
[437] 'XP_028019171.1-9767-Balaenoptera_acutorostrat-Metazoa'
GEMKDRLYFATLRNRPKSTVNTHYFSIDEELVYENFYADFGPLNLAMVYRYCCKLNKKLK
SYSLSRKKIVHYTCFDQRKRANAAFLIGAYAVIYLKKTPEEAYRALLSGSNPPYLPFRDA
SFGNCTYNLTILDCLQGIRKGLQHGFFDFETFDVDEYEHYERVENGDFNWIVPGKFLAFS
GPHPKSKIENGYPLHAPEAYFPYFKKHNVTAIVRLNKKIYEAKRFTDAGFEHYDLFFIDG
STPSDNIVRRFLNICENTEGAIAVHCKAGLGRTGTLIACYVMKHYRFTHAEIIAWIRICR
PGSIIGPQQHFLEEKQASLWVQGDIFRSKLKNRPSEGSINKILSSLDDMSIGGNLSKNLE
NLEEDEDVEMKNNITQGDKLRALKSQRQPRSSSCAFLQGVMAKRINRGSLGNL
[438] 'XP_020761730.1-9874-Odocoileus_virginianus-Metazoa'
GEMKDRLYFATLRNRPKSTVNTHYFSIDEELVYENFYADFGPLNLAMVYRYCCKLNKKLK
SYSLSRKKIVHYTCFDQRKRANAAFLIGAYAVIYLKKTPEEAYRALLSGSNPPYLPFRDA
SFGNCTYNLTILDCLQGIRKGLQHGFFDFETFDVDEYEHYERVENGDFNWIVPGKFLAFS
GPHPKSKIENGYPLHAPEAYFPYFKKHNVTAVVRLNKKIYEAKRFTDAGFEHYDLFFIDG
STPSDNIVRRFLNICENTEGAIAVHCKAGLGRTGTLIACYVMKHYRFTHAEIIAWIRICR
PGSIIGPQQHFLEEKQASLWVQGDIFRSKLKNRPSEGSINKILSSLDDMSIGGNLSKNME
NLEEDEDVEMKNSITQGDKLRALKSQRQPRTSSCAFLQGAMAKRINRGPLGNL
[439] 'XP_017901312.1-9925-Capra_hircus-Metazoa'
GEMKDRLYFATLRNRPKSTVNTHYFSIDEELVYENFYADFGPLNLAMVYRYCCKLNKKLK
SYSLSRKRIVHYTCFDQRKRANAAFLIGAYAVIYLKKTPEEAYRALLSGSTPPYLPFRDA
SFGNCTYNLTILDCLQGIRKGLQHGFFDFETFDVDEYEHYERVENGDFNWIVPGKFLAFS
GPHPKSKIENGYPLHAPEAYFPYFKKHNVTAVVRLNKKIYEAKRFTDAGFEHYDLFFIDG
STPSDNIVRRFLNICENTEGAIAVHCKAGLGRTGTLIACYVMKHYRFTHAEIIAWIRICR
PGSIIGPQQHFLEEKQASLWVQGDIFRSKLKNRPSEGSINKILSSLDDMSIGGNLSKNME
NLEEDEDVEMKNSITQGDKLRALKSQRQPRTSSCPFLQGVMAKRINRGSLGNL
[440] 'XP_025143992.1-89462-Bubalus_bubalis-Metazoa'
GEMKDRLYFATLRNRPKSTVNTHYFSIDEELVYENFYADFGPLNLAMVYRYCCKLNKKLK
SYSLSRKRIVHYTCFDQRKRANAAFLIGAYAVIYLKKTPEEAYRALLSGSNPPYLPFRDA
SFGNCTYNLTILDCLQGIRKGLQHGFFDFETFDVDEYEHYERVENGDFNWIVPGKFLAFS
GPHPKSKIENGYPLHAPEAYFPYFKKHNVTAVVRLNKKIYEAKRFTDAGFEHYDLFFIDG
STPSDNIVRRFLNICENTEGAIAVHCKAGLGRTGTLIACYVMKHYRFTHAEIIAWIRICR
PGSIIGPQQHFLEEKQASLWVQGDIFRSKLKNRPSEGSINKILSSLDDMSIGGNLSKNME
NLEEDEDVEMKNSITQGDKLRALKSQRQPRTSSCAFLQGVTAKRINRGSLGNL
[441] 'XP_002686214.1-9913-Bos_taurus-Metazoa'
GEMKDRLYFATLRNRPKSTVNTHYFSIDEELVYENFYADFGPLNLAMVYRYCCKLNKKLK
SYSLSRKRIVHYTCFDQRKRANAAFLIGAYAVIYLKKTPEEAYRALLSGSNPPYLPFRDA
SFGNCTYNLTILDCLQGIRKGLQHGFFDFETFDVDEYEHYERVENGDFNWIVPGKFLAFS
GPHPKSKIENGYPLHAPEAYFPYFKKHNVTAVVRLNKKIYEAKRFTDAGFEHYDLFFIDG
STPSDNIVRRFLNICENTEGAIAVHCKAGLGRTGTLIACYVMKHYRFTHAEIIAWIRICR
PGSIIGPQQHFLEEKQASLWVQGDIFRSKLKNRPSEGSINKILSSLDDMSIGGNLSKNME
NLEEDEDVEMKNNITQGDKLRALKSQRQPRTSSCAFLQGVTAKRINRGSLGNL
[442] 'XP_027392199.1-30522-Bos_indicus_x_Bos_taurus-Metazoa'
GEMKDRLYFATLRNRPKSTVNTHYFSIDEELVYENFYADFGPLNLAMVYRYCCKLNKKLK
SYSLSRKRIVHYTCFDQRKRANAAFLIGAYAVIYLKKTPEEAYRALLSGSNPPYLPFRDA
SFGNCTYNLTILDCLQGIRKGLQHGFFDFETFDVDEYEHYERVENGDFNWIVPGKFLAFS
GPHPKSKIENGYPLHAPEAYFPYFKKHNVTAVVRLNKKIYEAKRFTDAGFEHYDLFFIDG
STPSDNIVRRFLNICENTEGAIAVHCKAGLGRTGTLIACYVMKHYRFTHAEIIAWIRICR
PGSIIGPQQHFLEEKQASLWVQGDIFRSKLKNRPSEGSINKILSSLDDMSIGGNLSKNME
NLEEDEDVEMKNNITQGDKLRALKSQRQPRTSSCAFLQGVTAKRINRGSLGNL
[443] 'XP_005906423.1-72004-Bos_mutus-Metazoa'
GEMKDRLYFATLRNRPKSTVNTHYFSIDEELVYENFYADFGPLNLAMVYRYCCKLNKKLK
SYSLSRKRIVHYTCFDQRKRANAAFLIGAYAVIYLKKTPEEAYRALLSGSNPPYLPFRDA
SFGNCTYNLTILDCLQGIRKGLQHGFFDFETFDVDEYEHYERVENGDFNWIVPGKFLAFS
GPHPKSKIENGYPLHAPEAYFPYFKKHNVTAVVRLNKKIYEAKRFTDAGFEHYDLFFIDG
STPSDNIVRRFLNICENTEGAIAVHCKAGLGRTGTLIACYVMKHYRFTHAEIIAWIRICR
PGSIIGPQQHFLEEKQASLWVQGDIFRSKLKNRPSEGSINKILSSLDDMSIGGNLSKNME
NLEEDEDVEMKNNITQGDKLRALKSQRQPRTSSCAFLQGVTAKRINRGSLGNL
[444] 'XP_003585910.2-9913-Bos_taurus-Metazoa'
SSLGDRLYFATLRNRPKSTVNTHYFSIDEELVYENFYADFGPLNLAMVYRYCCKLNKKLK
SYSLSRKRIVHYTCFDQRKRANAAFLIGAYAVIYLKKTPEEAYRALLSGSNPPYLPFRDA
SFGNCTYNLTILDCLQGIRKGLQHGFFDFETFDVDEYEHYERVENGDFNWIVPGKFLAFS
GPHPKSKIENGYPLHAPEAYFPYFKKHNVTAVVRLNKKIYEAKRFTDAGFEHYDLFFIDG
STPSDNIVRRFLNICENTEGAIAVHCKAGLGRTGTLIACYVMKHYRFTHAEIIAWIRICR
PGSIIGPQQHFLEEKQASLWVQGDIFRSKLKNRPSEGSINKILSSLDDMSIGGNLSKNME
NLEEDEDVEMKNNITQGDKLRALKSQRQPRTSSCAFLQGVTAKRINRGSLGNL
[445] 'XP_027392192.1-30522-Bos_indicus_x_Bos_taurus-Metazoa'
SSLGDRLYFATLRNRPKSTVNTHYFSIDEELVYENFYADFGPLNLAMVYRYCCKLNKKLK
SYSLSRKRIVHYTCFDQRKRANAAFLIGAYAVIYLKKTPEEAYRALLSGSNPPYLPFRDA
SFGNCTYNLTILDCLQGIRKGLQHGFFDFETFDVDEYEHYERVENGDFNWIVPGKFLAFS
GPHPKSKIENGYPLHAPEAYFPYFKKHNVTAVVRLNKKIYEAKRFTDAGFEHYDLFFIDG
STPSDNIVRRFLNICENTEGAIAVHCKAGLGRTGTLIACYVMKHYRFTHAEIIAWIRICR
PGSIIGPQQHFLEEKQASLWVQGDIFRSKLKNRPSEGSINKILSSLDDMSIGGNLSKNME
NLEEDEDVEMKNNITQGDKLRALKSQRQPRTSSCAFLQGVTAKRINRGSLGNL
[446] 'XP_010829279.1-9901-Bison_bison-Metazoa'
SSLGDRLYFATLRNRPKSTVNTHYFSIDEELVYENFYADFGPLNLAMVYRYCCKLNKKLK
SYSLSRKRIVHYTCFDQRKRANAAFLIGAYAVIYLKKTPEEAYRALLSGSNPPYLPFRDA
SFGNCTYNLTILDCLQGIRKGLQHGFFDFETFDVDEYEHYERVENGDFNWIVPGKFLAFS
GPHPKSKIENGYPLHAPEAYFPYFKKHNVTAVVRLNKKIYEAKRFTDAGFEHYDLFFIDG
STPSDNIVRRFLNICENTEGAIAVHCKAGLGRTGTLIACYVMKHYRFTHAEIIAWIRICR
PGSIIGPQQHFLEEKQASLWVQGDIFRSKLKNRPSEGSINKILSSLDDMSIGGNLSKNME
NLEEDEDVEMKNNITQGDKLRALKSQRQPRTSSCAFLQGVTAKRINRGSLGNL
[447] 'XP_004689793.1-143302-Condylura_cristata-Metazoa'
GEIKDRLYFATLRNRPKSTVNTHYFSIDEELVYENFYADFGPLNLAMVYRYCCKLNKKLK
SYSLSRKKIVHYTCFDQRKRANAAYLIGAYAVIYLKKTPEEAYRALLSGSNPPYLPFRDA
SFGNCTYNLTILDCLQGIRKGLQHGFFDFETFDVDEYEHYERVENGDFNWIVPGKFLAFS
GPHPKSKIENGYPLHAPEAYFPYFKKHNVTAIVRLNKKIYEAKRFTDAGFEHYDLFFIDG
STPSDNIVRRFLNICENTEGAIAVHCKAGLGRTGTLIACYVMKHYRFTHAEIIAWIRICR
PGSIIGPQQHFLEEKQASLWVQGDIFRSKLKNRPSEGSINKILSSLDDMSISGNLSKNVE
NLEKDEDVEMKNSITQGDKLRALKSQRQPRSLACAFLQGATAKRISRGSLGNL
[448] 'XP_012321886.1-37293-Aotus_nancymaae-Metazoa'
GEMKDRLYFATLRNRPKSTVNTHYFSIDEELVYENFYADFGPLNLAMVYRYCCKLNKKLK
SYSLSRKKIVHYTCFDQRKRANAAFLIGAYAVIYLKKTPEEAYRALLSGSNPPYLPFRDA
SFGNCTYNLTILDCLQGIRKGLQHGFFDFETFDVDEYEHYERVENGDFNWIVPGKFLAFS
GPHPKSKIENGYPLHAPEAYFPYFKKHNVTAVVRLNKKIYEAKRFTDAGFEHYDLFFIDG
STPSDNIVRRFLNICENTEGAIAVHCKAGLGRTGTLIACYVMKHYRFTHGEIIAWIRICR
PGSIIGPQQHFLEEKQASLWVQGDIFRSKLKNRQSEGSINKILSSLDDMSIGGNLSKNME
NLEDDEDVEMKNGITQGDKLRALKSQRQPRTSSCAFLQGATAKRINRTSLGNL
[449] 'XP_010342112.1-27679-Saimiri_boliviensis-Metazoa'
GEMKDRLYFATLRNRPKSTVNTHYFSIDEELVYENFYADFGPLNLAMVYRYCCKLNKKLK
SYSLSRKKIVHYTCFDQRKRANAAFLIGAYAVIYLKKTPEEAYRALLSGSNPPYLPFRDA
SFGNCTYNLTILDCLQGIRKGLQHGFFDFETFDVDEYEHYERVENGDFNWIVPGKFLAFS
GPHPKSKIENGYPLHAPEAYFPYFKKHNVAAVVRLNKKIYEAKRFTDAGFEHYDLFFIDG
STPSDNIVRRFLNICENTEGAIAVHCKAGLGRTGTLIACYVMKHYRFTHGEIIAWIRICR
PGSIIGPQQHFLEEKQASLWVQGDIFRSKLKNRQSEGSINKILSSLDDMSIGGNLSKNLE
NLEDDEDVEMKNGITQGDKLRALKSQRQPRTSACAFLQGATAKRINRTSLGNL
[450] 'XP_017403104.1-9516-Cebus_capucinus-Metazoa'
GEMKDRLYFATLRNRPKSTVNTHYFSIDEELVYENFYADFGPLNLAMVYRYCCKLNKKLK
SYSLSRKKIVHYTCFDQRKRANAAFLIGAYAVIYLKKTPEEAYRALLSGSNPPYLPFRDA
SFGNCTYNLTILDCLQGIRKGLQHGFFDFETFDVDEYEHYERVENGDFNWIVPGKFLAFS
GPHPKSKIENGYPLHAPEAYFPYFKKHNVTAVVRLNKKIYEAKRFTDAGFEHYDLFFIDG
STPSDNIVRRFLNICENTEGAIAVHCKAGLGRTGTLIACYVMKHYRFTHGEIIAWIRICR
PGSIIGPQQHFLEEKQASLWVQGDIFRSKLKNRQSEGSINKILSSLDDMSIGGNLSKNME
NLEDDEDVEMKNGITQGDKLRALKSQRQPRTSACAFLQGATAKRINRTSLGNL
[451] 'XP_011847919.1-9568-Mandrillus_leucophaeus-Metazoa'
GEMKDRLYFATLRNRPKSTVNTHYFSIDEELVYENFYADFGPLNLAMVYRYCCKLNKKLK
SYSLSRKKIVHYTCFDQRKRANAAFLIGAYAVIYLKKTPEEAYRALLSGSTPPYLPFRDA
SFGNCTYNLTILDCLQGIRKGLQHGFFDFETFDVDEYEHYERVENGDFNWIVPGKFLAFS
GPHPKSKIENGYPLHAPEAYFPYFKKHNVTAVVRLNKKIYEAKRFTDAGFEHYDLFFIDG
STPSDNIVRRFLNICENTEGAIAVHCKAGLGRTGTLIACYVMKHYRFTHAEIIAWIRICR
PGSIIGPQQHFLEEKQASLWVQGDIFRSKLKNRPSEGSINKILSSLDDMSIGGNLSKNVE
NLEDDEDVEMKNGITQGDKLRALKSQRQPRTSSCAFSQGATAKRINRTSLGNL
[452] 'XP_011924765.1-9531-Cercocebus_atys-Metazoa'
GEMKDRLYFATLRNRPKSTVNTHYFSIDEELVYENFYADFGPLNLAMVYRYCCKLNKKLK
SYSLSRKKIVHYTCFDQRKRANAAFLIGAYAVIYLKKTPEEAYRALLSGSTPPYLPFRDA
SFGNCTYNLTILDCLQGIRKGLQHGFFDFETFDVDEYEHYERVENGDFNWIVPGKFLAFS
GPHPKSKIENGYPLHAPEAYFPYFKKHNVTAVVRLNKKIYEAKRFTDAGFEHYDLFFIDG
STPSDNIVRRFLNICENTEGAIAVHCKAGLGRTGTLIACYVMKHYRFTHAEIIAWIRICR
PGSIIGPQQHFLEEKQASLWVQGDIFRSKLKNRPSEGSINKILSSLDDMSIGGNLSKNVE
NLEDDEDVEMKNGITQGDKLRALKSQRQPRTSSCAFSQGATAKRINRTSLGNL
[453] 'XP_025221208.1-9565-Theropithecus_gelada-Metazoa'
GEMKDRLYFATLRNRPKSTVNTHYFSIDEELVYENFYADFGPLNLAMVYRYCCKLNKKLK
SYSLSRKKIVHYTCFDQRKRANAAFLIGAYAVIYLKKTPEEAYRALLSGSTPPYLPFRDA
SFGNCTYNLTILDCLQGIRKGLQHGFFDFETFDVDEYEHYERVENGDFNWIVPGKFLAFS
GPHPKSKIENGYPLHAPEAYFPYFKKHNVTAVVRLNKKIYEAKRFTDAGFEHYDLFFIDG
STPSDNIVRRFLNICENTEGAIAVHCKAGLGRTGTLIACYVMKHYRFTHAEIIAWIRICR
PGSIIGPQQHFLEEKQASLWVQGDIFRSKLKNRPSEGSINKILSSLDDMSIGGNLSKNVE
NLEDDEDVEMKNGITQGDKLRALKSQRQPRTSSCAFSQGATAKRINRTSLGNL
[454] 'XP_010375543.1-61622-Rhinopithecus_roxellana-Metazoa'
GEMKDRLYFATLRNRPKSTVNTHYFSIDEELVYENFYADFGPLNLAMVYRYCCKLNKKLK
SYSLSRKKIVHYTCFDQRKRANAAFLIGAYAVIYLKKTPEEAYRALLSGSTPPYLPFRDA
SFGNCTYNLTILDCLQGIRKGLQHGFFDFETFDVDEYEHYERVENGDFNWIVPGKFLAFS
GPHPKSKIENGYPLHAPEAYFPYFKKHNVTAVVRLNKKIYEAKRFTDAGFEHYDLFFIDG
STPSDNIVRRFLNICENTEGAIAVHCKAGLGRTGTLIACYVMKHYRFTHAEIIAWIRICR
PGSIIGPQQHFLEEKQASLWVQGDIFRSKLKNRPSEGSINKILSSLDDMSIGGNLSKNVE
NLEDDEDVERKNGITQGDKLRALKSQRQPRTSSCAFSQGATAKRINRTSLGNL
[455] 'XP_023047061.1-591936-Piliocolobus_tephrosceles-Metazoa'
GEMKDRLYFATLRNRPKSTVNTHYFSIDEELVYENFYADFGPLNLAMVYRYCCKLNKKLK
SYSLSRKKIVHYTCFDQRKRANAAFLIGAYAVIYLKKTPEEAYRALLSGSTPPYLPFRDA
SFGNCTYNLTILDCLQGIRKGLQHGFFDFETFDVDEYEHYERVENGDFNWIVPGKFLAFS
GPHPKSKIENGYPLHAPEAYFPYFKKHNVTAVVRLNKKIYEAKRFTDAGFEHYDLFFIDG
STPSDNIVRRFLNICENTEGAIAVHCKAGLGRTGTLIACYVMKHYRFTHAEIIAWIRICR
PGSIIGPQQHFLEEKQASLWVQGDIFRSKLKNRPSEGSINKILSSLDDMSIGGNLSKNME
NLEDDEDVERKNGITQGDKLRALKSRRQPRTSSCAFSQGATAKRINRTSLGNL
[456] 'XP_017720655.1-61621-Rhinopithecus_bieti-Metazoa'
GEMKDRLYFATLRNRPKSTVNTHYFSIDEELVYENFYADFGPLNLAMVYRYCCKLNKKLK
SYSLSRKKIVHYTCFDQRKRANAAFLIGAYAVIYLKKTPEEAYRALLSGSTPPYLPFRDA
SFGNCTYNLTILDCLQGIRKGLQHGFFDFETFDVDEYEHYEVFENGDFNWIVPGKFXAFS
GPHPKSKIENGYPLHAPEAYFPYFKKHNVTAVVRLNKKIYEAKRFTDAGFEHYDLFFIDG
STPSDNIVRRFLNICENTEGAIAVHCKAGLGRTGTLIACYVMKHYRFTHAEIIAWIRICR
PGSIIGPQQHFLEEKQASLWVQGDIFRSKLKNRPSEGSINKILSSLDDMSIGGNLSKNVE
NLEDDEDVERKNGITQGDKLRALKSQRQPRTSSCAFSQGATAKRINRTSLGNL
[457] 'XP_011790569.1-54131-Colobus_angolensis-Metazoa'
GEMKDRLYFATLRNRPKSTVNTHYFSIDEELVYENFYADFGPLNLAMVYRYCCKLNKKLK
SYSLSRKKIVHYTCFDQRKRANAAFLIGAYAVIYLKKTPEEAYRALLSGSMPPYLPFRDA
SFGNCTYNLTILDCLQGIRKGLQHGFFDFETFDVDEYEHYERVENGDFNWIVPGKFLAFS
GPHPKSKIENGYPLHAPEAYFPYFKKHNVTAVVRLNKKIYEAKRFTDAGFEHYDLFFIDG
STPSDNIVRRFLNICENTEGAIAVHCKAGLGRTGTLIACYVMKHYRFTHAEIIAWIRICR
PGSIIGPQQHFLEEKQASLWVQGDIFRSKLKNRPSEGSINKILSSLDDMSIGGNLSKNVE
NLEDDEDVERKNGITQGDKLRALKSQRQPRTSSCAFSQGATAKRINRTSLGNL
[458] 'XP_008958810.1-9597-Pan_paniscus-Metazoa'
GEMKDRLYFATLRNRPKSTVNTHYFSIDEELVYENFYADFGPLNLAMVYRYCCKLNKKLK
SYSLSRKKIVHYTCFDQRKRANAAFLISAYAVIYLKKTPEEAYRALLSGSNPPYLPFRDA
SFGNCTYNLTILDCLQGIRKGLQHGFFDFETFDVDEYEHYERVENGDFNWIVPGKFLAFS
GPHPKSKIENGYPLHAPEAYFPYFKKHNVTAVVRLNKKIYEAKRFTDAGFEHYDLFFIDG
STPSDNIVRRFLNICENTEGAIAVHCKAGLGRTGTLIACYVMKHYRFTHAEIIAWIRICR
PGSIIGPQQHFLEEKQASLWVQGDIFRSKLKNRPSEGSINKILSGLHDMSIGGNLSKNME
NLEDD-DVEMKNGITQGDKLRALKSQRQPRTSSCAFSQGATAKRINRTSLGNL
[459] 'XP_012355781.1-61853-Nomascus_leucogenys-Metazoa'
GEMKDRLYFATLRNRPKSTVNTHYFSIDEELVYENFYADFGPLNLAMVYRYCCKLNKKLK
SYSLSRKKIVHYTCFDQRKRANAAFLIGAYAVIYLKKTPEEAYRALLSGSNPHYLPFRDA
SFGNCTYNLTILDCLQGIRKGLQHGFFDFETFDVDEYEHYERVENGDFNWIVPGKFLAFS
GPHPKSKIENGYPLHAPEAYFPYFKKHNVTAVVRLNKKIYEAKRFTDAGFEHYDLFFIDG
STPSDNIVRRFLNICENTEGAIAVHCKAGLGRTGTLIACYVMKHYRFTHAEIIAWIRICR
PGSIIGPQQHFLEEKQASLWVQGDIFRSKLKNRPSEGSINKILSSLDDMSIGGNLSKNME
NLEDD-DVEMKNGITQGDKLRALKSQRQPRTSSCAFSQGATAKRINRTALGNL
[460] 'XP_007976006.1-60711-Chlorocebus_sabaeus-Metazoa'
G-FSDRLYFATLRNRPKSTVNTHYFSIDEELVYENFYADFGPLNLAMVYRYCCKLNKKLK
SYSLSRKKIVHYTCFDQRKRANAAFLIGAYAVIYLKKTPEEAYRALLSGSTPPYLPFRDA
SFGNCTYNLTILDCLQGIRKGLQHGFFDFETFDVDEYEHYERVENGDFNWIVPGKFLAFS
GPHPKSKIENGYPLHAPEAYFPYFKKHNVTAVVRLNKKIYEAKRFTDAGFEHYDLFFIDG
STPSDNIVRRFLNICENTEGAIAVHCKAGLGRTGTLIACYVMKHYRFTHTEIIAWIRICR
PGSIIGPQQHFLEEKQASLWVQGDIFRSKLKNRPSEGSINKILSSLDDMSIGGNLSKNVE
NLEDDEDVEMKNGITQGDKLRALKSQRQPRTSSCAFSQGATAKRINRTSLGNL
[461] 'XP_011746152.1-9545-Macaca_nemestrina-Metazoa'
G-FSDRLYFATLRNRPKSTVNTHYFSIDEELVYENFYADFGPLNLAMVYRYCCKLNKKLK
SYSLSRKKIVHYTCFDQRKRANAAFLIGAYAVIYLKKTPEEAYRALLSGSTPPYLPFRDA
SFGNCTYNLTILDCLQGIRKGLQHGFFDFETFDVDEYEHYERVENGDFNWIVPGKFLAFS
GPHPKSKIENGYPLHAPEAYFPYFKKHNVTAVVRLNKKIYEAKRFTDAGFEHYDLFFIDG
STPSDNIVRRFLNICENTEGAIAVHCKAGLGRTGTLIACYVMKHYRFTHAEIIAWIRICR
PGSIIGPQQHFLEEKQASLWVQGDIFRSKLKNRPSEGSINKILSSLDDMSIGGNLSKNVE
NLEDDEDVEMKNGITQGDKLRALKSQRQPRTSSCAFSQGATAKRINRTSLGNL
[462] 'XP_015001402.2-9544-Macaca_mulatta-Metazoa'
G-FSDRLYFATLRNRPKSTVNTHYFSIDEELVYENFYADFGPLNLAMVYRYCCKLNKKLK
SYSLSRKKIVHYTCFDQRKRANAAFLIGAYAVIYLKKTPEEAYRALLSGSTPPYLPFRDA
SFGNCTYNLTILDCLQGIRKGLQHGFFDFETFDVDEYEHYERVENGDFNWIVPGKFLAFS
GPHPKSKIENGYPLHAPEAYFPYFKKHNVTAVVRLNKKIYEAKRFTDAGFEHYDLFFIDG
STPSDNIVRRFLNICENTEGAIAVHCKAGLGRTGTLIACYVMKHYRFTHAEIIAWIRICR
PGSIIGPQQHFLEEKQASLWVQGDIFRSKLKNRPSEGSINKILSSLDDMSIGGNLSKNVE
NLEDDEDVEMKNGITQGDKLRALKSQRQPRTSSCAFSQGATAKRINRTSLGNL
[463] 'XP_021776950.1-9555-Papio_anubis-Metazoa'
G-FSDRLYFATLRNRPKSTVNTHYFSIDEELVYENFYADFGPLNLAMVYRYCCKLNKKLK
SYSLSRKKIVHYTCFDQRKRANAAFLIGAYAVIYLKKTPEEAYRALLSGSTPPYLPFRDA
SFGNCTYNLTILDCLQGIRKGLQHGFFDFETFDVDEYEHYERVENGDFNWIVPGKFLAFS
GPHPKSKIENGYPLHAPEAYFPYFKKHNVTAVVRLNKKIYEAKRFTDAGFEHYDLFFIDG
STPSDNIVRRFLNICENTEGAIAVHCKAGLGRTGTLIACYVMKHYRFTHAEIIAWIRICR
PGSIIGPQQHFLEEKQASLWVQGDIFRSKLKNRPSEGSINKILSSLDDMSIGGNLSKNVE
NLEDDEDVEMKNGITQGDKLRALKSQRQPRTSSCAFSQGATAKRINRTSLGNL
[464] 'XP_015287620.1-9541-Macaca_fascicularis-Metazoa'
G-FSDRLYFATLRNRPKSTVNTHYFSIDEELVYENFYADFGPLNLAMVYRYCCKLNKKLK
SYSLSRKKIVHYTCFDQRKRANAAFLIGAYAVIYLKKTPEEAYRALLSGSTPPYLPFRDA
SFGNCTYNLTILDCLQGIRKGLQHGFFDFETFDVDEYEHYERVENGDFNWIVPGKFLAFS
GPHPKSKIENGYPLHAPEAYFPYFKKHNVTAIVRLNKKIYEAKRFTDAGFEHYDLFFIDG
STPSDNIVRRFLNICENTEGAIAVHCKAGLGRTGTLIACYVMKHYRFTHAEIIAWIRICR
PGSIIGPQQHFLEEKQASLWVQGDIFRSKLKNRPSEGSINKILSSLDDMSIGGNLSKNVE
NLEDDEDVEMKNGITQGDKLRALKSQRQPRTSSCAFSQGATAKRINRTSLGNL
[465] 'XP_011746156.1-9545-Macaca_nemestrina-Metazoa'
G-FSDRLYFATLRNRPKSTVNTHYFSIDEELVYENFYADFGPLNLAMVYRYCCKLNKKLK
-------------------------------VIYLKKTPEEAYRALLSGSTPPYLPFRDA
SFGNCTYNLTILDCLQGIRKGLQHGFFDFETFDVDEYEHYERVENGDFNWIVPGKFLAFS
GPHPKSKIENGYPLHAPEAYFPYFKKHNVTAVVRLNKKIYEAKRFTDAGFEHYDLFFIDG
STPSDNIVRRFLNICENTEGAIAVHCKAGLGRTGTLIACYVMKHYRFTHAEIIAWIRICR
PGSIIGPQQHFLEEKQASLWVQGDIFRSKLKNRPSEGSINKILSSLDDMSIGGNLSKNVE
NLEDDEDVEMKNGITQGDKLRALKSQRQPRTSSCAFSQGATAKRINRTSLGNL
[466] 'XP_015001422.2-9544-Macaca_mulatta-Metazoa'
G-FSDRLYFATLRNRPKSTVNTHYFSIDEELVYENFYADFGPLNLAMVYRYCCKLNKKLK
-------------------------------VIYLKKTPEEAYRALLSGSTPPYLPFRDA
SFGNCTYNLTILDCLQGIRKGLQHGFFDFETFDVDEYEHYERVENGDFNWIVPGKFLAFS
GPHPKSKIENGYPLHAPEAYFPYFKKHNVTAVVRLNKKIYEAKRFTDAGFEHYDLFFIDG
STPSDNIVRRFLNICENTEGAIAVHCKAGLGRTGTLIACYVMKHYRFTHAEIIAWIRICR
PGSIIGPQQHFLEEKQASLWVQGDIFRSKLKNRPSEGSINKILSSLDDMSIGGNLSKNVE
NLEDDEDVEMKNGITQGDKLRALKSQRQPRTSSCAFSQGATAKRINRTSLGNL
[467] 'XP_016812203.1-9598-Pan_troglodytes-Metazoa'
G-LSDRLYFATLRNRPKSTVNTHYFSIDEELVYENFYADFGPLNLAMVYRYCCKLNKKLK
SYSLSRKKIVHYTCFDQRKRANAAFLIGAYAVIYLKKTPEEAYRALLSGSNPPYLPFRDA
SFGNCTYNLTILDCLQGIRKGLQHGFFDFETFDVDEYEHYERVENGDFNWIVPGKFLAFS
GPHPKSKIENGYPLHAPEAYFPYFKKHNVTAVVRLNKKIYEAKRFTDAGFEHYDLFFIDG
STPSDNIVRRFLNICENTEGAIAVHCKAGLGRTGTLIACYVMKHYRFTHAEIIAWIRICR
PGSIIGPQQHFLEEKQASLWVQGDIFRSKLKNRPSEGSINKILSGLHDMSIGGNLSKNME
NLEDD-DVEMKNGITQGDKLHALKSQRQPRTSSCAFSQGATAKRINRTSLGNL
[468] 'XP_016812336.1-9598-Pan_troglodytes-Metazoa'
G-LSDRLYFATLRNRPKSTVNTHYFSIDEELVYENFYADFGPLNLAMVYRYCCKLNKKLK
SYSLSRKKIVHYTCFDQRKRANAAFLIGAYAVIYLKKTPEEAYRALLSGSNPPYLPFRDA
SFGNCTYNLTILDCLQGIRK---------------------RVENGDFNWIVPGKFLAFS
GPHPKSKIENGYPLHAPEAYFPYFKKHNVTAVVRLNKKIYEAKRFTDAGFEHYDLFFIDG
STPSDNIVRRFLNICENTEGAIAVHCKAGLGRTGTLIACYVMKHYRFTHAEIIAWIRICR
PGSIIGPQQHFLEEKQASLWVQGDIFRSKLKNRPSEGSINKILSGLHDMSIGGNLSKNME
NLEDD-DVEMKNGITQGDKLHALKSQRQPRTSSCAFSQGATAKRINRTSLGNL
[469] 'XP_005271351.1-9606-Homo_sapiens-Metazoa'
G-LSDRLYFATLRNRPKSTVNTHYFSIDEELVYENFYADFGPLNLAMVYRYCCKLNKKLK
SYSLSRKKIVHYTCFDQRKRANAAFLIGAYAVIYLKKTPEEAYRALLSGSNPPYLPFRDA
SFGNCTYNLTILDCLQGIRKGLQHGFFDFETFDVDEYEHYERVENGDFNWIVPGKFLAFS
GPHPKSKIENGYPLHAPEAYFPYFKKHNVTAVVRLNKKIYEAKRFTDAGFEHYDLFFIDG
STPSDNIVRRFLNICENTEGAIAVHCKAGLGRTGTLIACYVMKHYRFTHAEIIAWIRICR
PGSIIGPQQHFLEEKQASLWVQGDIFRSKLKNRPSEGSINKILSGLDDMSIGGNLSKNME
NLEDD-DVEMKNGITQGDKLRALKSQRQPRTSSCAFSQGATAKRINRTSLGNL
[470] 'XP_024093279.1-9601-Pongo_abelii-Metazoa'
G-LSDRLYFATLRNRPKSTVNTHYFSIDEELVYENFYADFGPLNLAMVYRYCCKLNKKLK
SYSLSRKKIVHYTCFDQRKRANAAFLIGAYAVIYLKKTPEEAYRALLSGSNAPYLPFRDA
SFGNCTYNLTILDCLQGIRKGLQHGFFDFETFDVDEYEHYERVENGDFNWIVPGKFLAFS
GPHPKSKIENGYPLHAPEAYFPYFKKHNVTAVVRLNKKIYEAKRFTDAGFEHYDLFFIDG
STPSDNIVRRFLNICENTKGAIAVHCKAGLGRTGTLIACYVMKHYRFTHAEIIAWIRICR
PGSIIGPQQHFLEEKQASLWVQGDIFRSKLKNRPSEGSINKILSSLDDMSIGGNLSKNME
NLEDD-DVEMKNGITQGDKLRALKSQRQPRTSSCAFSQGATAKRINRTSLGNL
[471] 'XP_015001433.2-9544-Macaca_mulatta-Metazoa'
GEMKDRLYFATLRNRPKSTVNTHYFSIDEELVYENFYADFGPLNLAMVYRYCCKLNKKLK
SYSLSRKKIVHYTCFDQRKRANAAFLIGAYAVIYLKKTPEEAYRALLSGSTPPYLPFRDA
SFGNCTYNLTILDCLQGIRKGLQHGFFDFETFDVDEYEHYERVENGDFNWIVPGKFLAFS
GPHPKSKIENGYPLHAPEAYFPYFKKHNVTAVVRLNKKIYEAKRFTDAGFEHYDLFFIDG
STPSDNIVRRFLNICENTEGAIAVHCKAGLGRTGTLIACYVMKHYRFTHAEIIAWIRICR
PGSIIGPQQHFLEEKQASLWVQGDIFRSKLKNRPSEGSINKILSSLDDMSIGGNLSKNVE
NLEDDEDVEMKNGITQGDKLRALKSQRQPRTSSCAFSQGATAKRINRTSLGNL
[472] 'XP_021776975.1-9555-Papio_anubis-Metazoa'
GEMKDRLYFATLRNRPKSTVNTHYFSIDEELVYENFYADFGPLNLAMVYRYCCKLNKKLK
SYSLSRKKIVHYTCFDQRKRANAAFLIGAYAVIYLKKTPEEAYRALLSGSTPPYLPFRDA
SFGNCTYNLTILDCLQGIRKGLQHGFFDFETFDVDEYEHYERVENGDFNWIVPGKFLAFS
GPHPKSKIENGYPLHAPEAYFPYFKKHNVTAVVRLNKKIYEAKRFTDAGFEHYDLFFIDG
STPSDNIVRRFLNICENTEGAIAVHCKAGLGRTGTLIACYVMKHYRFTHAEIIAWIRICR
PGSIIGPQQHFLEEKQASLWVQGDIFRSKLKNRPSEGSINKILSSLDDMSIGGNLSKNVE
NLEDDEDVEMKNGITQGDKLRALKSQRQPRTSSCAFSQGATAKRINRTSLGNL
[473] 'XP_024649747.1-9545-Macaca_nemestrina-Metazoa'
GEMKDRLYFATLRNRPKSTVNTHYFSIDEELVYENFYADFGPLNLAMVYRYCCKLNKKLK
SYSLSRKKIVHYTCFDQRKRANAAFLIGAYAVIYLKKTPEEAYRALLSGSTPPYLPFRDA
SFGNCTYNLTILDCLQGIRKGLQHGFFDFETFDVDEYEHYERVENGDFNWIVPGKFLAFS
GPHPKSKIENGYPLHAPEAYFPYFKKHNVTAVVRLNKKIYEAKRFTDAGFEHYDLFFIDG
STPSDNIVRRFLNICENTEGAIAVHCKAGLGRTGTLIACYVMKHYRFTHAEIIAWIRICR
PGSIIGPQQHFLEEKQASLWVQGDIFRSKLKNRPSEGSINKILSSLDDMSIGGNLSKNVE
NLEDDEDVEMKNGITQGDKLRALKSQRQPRTSSCAFSQGATAKRINRTSLGNL
[474] 'XP_005542644.1-9541-Macaca_fascicularis-Metazoa'
GEMKDRLYFATLRNRPKSTVNTHYFSIDEELVYENFYADFGPLNLAMVYRYCCKLNKKLK
SYSLSRKKIVHYTCFDQRKRANAAFLIGAYAVIYLKKTPEEAYRALLSGSTPPYLPFRDA
SFGNCTYNLTILDCLQGIRKGLQHGFFDFETFDVDEYEHYERVENGDFNWIVPGKFLAFS
GPHPKSKIENGYPLHAPEAYFPYFKKHNVTAIVRLNKKIYEAKRFTDAGFEHYDLFFIDG
STPSDNIVRRFLNICENTEGAIAVHCKAGLGRTGTLIACYVMKHYRFTHAEIIAWIRICR
PGSIIGPQQHFLEEKQASLWVQGDIFRSKLKNRPSEGSINKILSSLDDMSIGGNLSKNVE
NLEDDEDVEMKNGITQGDKLRALKSQRQPRTSSCAFSQGATAKRINRTSLGNL
[475] 'NP_001306139.1-9606-Homo_sapiens-Metazoa'
GEMKDRLYFATLRNRPKSTVNTHYFSIDEELVYENFYADFGPLNLAMVYRYCCKLNKKLK
SYSLSRKKIVHYTCFDQRKRANAAFLIGAYAVIYLKKTPEEAYRALLSGSNPPYLPFRDA
SFGNCTYNLTILDCLQGIRKGLQHGFFDFETFDVDEYEHYERVENGDFNWIVPGKFLAFS
GPHPKSKIENGYPLHAPEAYFPYFKKHNVTAVVRLNKKIYEAKRFTDAGFEHYDLFFIDG
STPSDNIVRRFLNICENTEGAIAVHCKAGLGRTGTLIACYVMKHYRFTHAEIIAWIRICR
PGSIIGPQQHFLEEKQASLWVQGDIFRSKLKNRPSEGSINKILSGLDDMSIGGNLSKNME
NLEDD-DVEMKNGITQGDKLRALKSQRQPRTSSCAFSQGATAKRINRTSLGNL
[476] 'XP_016812308.1-9598-Pan_troglodytes-Metazoa'
GEMKDRLYFATLRNRPKSTVNTHYFSIDEELVYENFYADFGPLNLAMVYRYCCKLNKKLK
SYSLSRKKIVHYTCFDQRKRANAAFLIGAYAVIYLKKTPEEAYRALLSGSNPPYLPFRDA
SFGNCTYNLTILDCLQGIRKGLQHGFFDFETFDVDEYEHYERVENGDFNWIVPGKFLAFS
GPHPKSKIENGYPLHAPEAYFPYFKKHNVTAVVRLNKKIYEAKRFTDAGFEHYDLFFIDG
STPSDNIVRRFLNICENTEGAIAVHCKAGLGRTGTLIACYVMKHYRFTHAEIIAWIRICR
PGSIIGPQQHFLEEKQASLWVQGDIFRSKLKNRPSEGSINKILSGLHDMSIGGNLSKNME
NLEDD-DVEMKNGITQGDKLHALKSQRQPRTSSCAFSQGATAKRINRTSLGNL
[477] 'XP_017830463.1-9483-Callithrix_jacchus-Metazoa'
GEMKDRLYFATLRNRPKSTVNTHYFSIDEELVYENFYADFGPLNLAMVYRYCCKLNKKLK
SYSLSRKKIVHYTCFDQRKRANAAFLIGAYAVIYLKKTPEEAYRALLSGSNPPYLPFRDA
SFGNCTYNLTILDCLQGIRKGLQHGFFDFETFDVDEYEHYERVENGDFNWIVPGKFLAFS
GPHPKSKIENGYPLHAPEAYFPYFKKHNVTAVVRLNKKIYEAKRFTDAGFEHYDLFFIDG
STPSDNIVRRFLNICENTEGAIAVHCKAGLGRTGTLIACYVMKHYRFTHGEIIAWIKICR
PGSIIGPQQHFLEEKQASLWVQGDIFRSKLKNRQSEGSINKILSSLDDMSIGGNLSKNME
NLEDDEDVEMKNGITQGDKLRALKSQRQPRTSSCAFLQGATAKRINRASLGNL
[478] 'XP_006830977.1-185453-Chrysochloris_asiatica-Metazoa'
GEMKDRLYFATLRNRPKSTVNTHYFSVDEELVYENFYADFGPLNLAMVYRYCCKLNKKLK
SYSLSRKKIVHYTCFDQRKRANAAFLIGAYAVIYLKKTPEEAYRLLLSGSNPPYLPFRDA
SFGYCTYNLTILDCLQGIRKGLQHGFFDFESFDVDEYEHYERVENGDFNWIVPGKFLAFS
GPHPKSKIENGYPLHAPEAYFPYFKKHNVTAVVRLNKKIYEAKRFTDAGFEHYDLFFIDG
STPSDNIVRRFLNICENTDGAIAVHCKAGLGRTGTLIACYVMKHYRFTHAEIIAWIRICR
PGSIIGPQQHFLEEKQASLWVQGDIFRSKLKNRPSEGSINKILSSLDDMSIGGNLSKNME
NLEEDEDVEMKNGITQGDKLRALKSQRQPRSSSCAFLQVATAKRINRGSLGNL
[479] 'XP_007934293.1-9818-Orycteropus_afer-Metazoa'
GEMKDRLYFATLRNRPKSTVNTHYFSIDEELVYENFYADFGPLNLAMVYRYCCKLNKKLK
SYSLSRKKIVHYTSFDQRKRANAAFLIGAYAVIYLKKTPEEAYRLLLSGSNPPYLPFRDA
SFGYCTYNLTILDCLQGIRKGLQHGFFDFETFDVDEYEHYERVENGDFNWIVPGKFLAFS
GPHPKSKIENGYPLHAPEAYFPYFKKHNVTAVVRLNKKIYEAKRFTDAGFEHYDLFFIDG
STPSDNIVRRFLNICENTDGAIAVHCKAGLGRTGTLIACYVMKHYRFTHAEIIAWIRICR
PGSIIGPQQHFLEEKQASLWVQGDIFRSKLKNRPSEGNINKIISSLDDMSIGGNLSKNME
NLEEDDDLEMKNGITQGDKLRALKSQRQPRSSSCAFFQGVTAKRINRGSLGNL
[480] 'XP_004385777.1-9778-Trichechus_manatus-Metazoa'
GEMKDRLYFATLRNRPKSTVNTHYFSIDEELVYENFYADFGPLNLAMVYRYCCKLNKKLK
SYSLSRKKIVHYTCFDQRKRANAAFLIGAYAVIYLKKTPEEAYRLLLSGSNCPYLPFRDA
SFGNCTYNLTILDCLQGIRKGLQHGFFDFETFDVDEYEHYERVENGDFNWIVPGKFLAFS
GPHPKSKIENGYPLHAPEAYFPYFKKHNVTAVVRLNKKIYEAKRFTDAGFEHYDLFFIDG
STPSDNIVRRFLNICENTDGAIAVHCKAGLGRTGTLIACYVMKHYRFTHAEIIAWIRICR
PGSIIGPQQHFLEEKQASLWVQGDIFRSKLKNRPSEGSINKILSSLDDMSISGNLSKNVE
NFEEDEDVEMKNGITQGDKLRALKSQRQPRSSSCAFLQGATAKRINRGSLGNL
[481] 'XP_023403184.1-9785-Loxodonta_africana-Metazoa'
-ELGDRLYFATLRNRPKSTVNTHYFSIDEELVYENFYADFGPLNLAMVYRYCCKLNKKLK
SYSLSRKKIVHYTCFDQRKRANAAFLIGAYAVIYLKKTPEEAYRLLLSGSNPPYLPFRDA
SFGNCTYNLTILDCLQGIRKGLQHGFFDFETFDVDEYEHYERVENGDFNWIVPGKFLAFS
GPHPKSKIENGYPLHAPEAYFPYFKKHNVTAVVRLNKKIYEAKRFTDAGFEHYDLFFIDG
STPSDNIVRRFLNICENTDGAIAVHCKAGLGRTGTLIACYVMKHYRFTHAEIIAWIRICR
PGSIIGPQQHFLEEKQASLWVQGDIFRSKLKNRPSEGSINKILSSLDDMSISGNLSKNME
NLEEDEDVEMKNGITQGDKLRALKSQRQPRSSSCAFLQGVTAKRINRGPLGNL
[482] 'XP_023403186.1-9785-Loxodonta_africana-Metazoa'
-ELGDRLYFATLRNRPKSTVNTHYFSIDEELVYENFYADFGPLNLAMVYRYCCKLNKKLK
-------------------------------VIYLKKTPEEAYRLLLSGSNPPYLPFRDA
SFGNCTYNLTILDCLQGIRKGLQHGFFDFETFDVDEYEHYERVENGDFNWIVPGKFLAFS
GPHPKSKIENGYPLHAPEAYFPYFKKHNVTAVVRLNKKIYEAKRFTDAGFEHYDLFFIDG
STPSDNIVRRFLNICENTDGAIAVHCKAGLGRTGTLIACYVMKHYRFTHAEIIAWIRICR
PGSIIGPQQHFLEEKQASLWVQGDIFRSKLKNRPSEGSINKILSSLDDMSISGNLSKNME
NLEEDEDVEMKNGITQGDKLRALKSQRQPRSSSCAFLQGVTAKRINRGPLGNL
[483] 'XP_014706980.1-9793-Equus_asinus-Metazoa'
GEMKDRLYFATLRNRPKSTVNTHYFSIDEELVYENFYADFGPLNLAMVYRYCCKLNKKLK
SYSLSRKKIVHYTCFDQRKRANAAFLIGAYAVIYLKKTPEEAYRALLSGSTAPYLPFRDA
SFGNCSYNLTILDCLQGIRKGLQHGFFDFETFDVDEYEHYERVENGDFNWIVPGKFLAFS
GPHPKSKIENGYPLHAPEAYFPYFKKNNVTAIVRLNKKIYEAKRFTDAGFEHYDLFFIDG
STPSDNIVRRFLNICENTEGAIAVHCKAGLGRTGTLIACYVMKHYRFTHAEIIAWIRICR
PGSIIGPQQHFLEEKQASLWVQGDIFRSKLKNRPSDGSINKILSSLDDMCIGGNLSKNVE
NFEEDEDVEMKNSITQGDKLRALKSQRQPRSSSCAFLQGATAKRISRGSLGNL
[484] 'XP_008517020.1-9798-Equus_przewalskii-Metazoa'
SSLGDRLYFATLRNRPKSTVNTHYFSIDEELVYENFYADFGPLNLAMVYRYCCKLNKKLK
SYSLSRKKIVHYTCFDQRKRANAAFLIGAYAVIYLKKTPEEAYRALLSGSTAPYLPFRDA
SFGNCSYNLTILDCLQGIRKGLQHGFFDFETFDVDEYEHYERVENGDFNWIVPGKFLAFS
GPHPKSKIENGYPLHAPEAYFPYFKKNNVTAIVRLNKKIYEAKRFTDAGFEHYDLFFIDG
STPSDNIVRRFLNICENTEGAIAVHCKAGLGRTGTMIACYVMKHYRFTHAEIIAWIRICR
PGSIIGPQQHFLEEKQASLWVQGDIFRSKLKNRPSDGSINKILSSLDDMCIGGNLSKNVE
NFEEDEDVEMKNSITQGDKLRALKSQRQPRSSSCAFLQGATAKRISRGSLGNL
[485] 'XP_023497315.1-9796-Equus_caballus-Metazoa'
SSLGDRLYFATLRNRPKSTVNTHYFSIDEELVYENFYADFGPLNLAMVYRYCCKLNKKLK
SYSLSRKKIVHYTCFDQRKRANAAFLIGAYAVIYLKKTPEEAYRALLSGSTAPYLPFRDA
SFGNCSYNLTILDCLQGIRKGLQHGFFDFETFDVDEYEHYERVENGDFNWIVPGKFLAFS
GPHPKSKIENGYPLHAPEAYFPYFKKNNVTAIVRLNKKIYEAKRFTDAGFEHYDLFFIDG
STPSDNIVRRFLNICENTEGAIAVHCKAGLGRTGTMIACYVMKHYRFTHAEIIAWIRICR
PGSIIGPQQHFLEEKQASLWVQGDIFRSKLKNRPSDGSINKILSSLDDMCIGGNLSKNVE
NFEEDEDVEMKNSITQGDKLRALKSQRQPRSSSCAFLQGATAKRISRGSLGNL
[486] 'XP_023497321.1-9796-Equus_caballus-Metazoa'
SSLGDRLYFATLRNRPKSTVNTHYFSIDEELVYENFYADFGPLNLAMVYRYCCKLNKKLK
-------------------------------VIYLKKTPEEAYRALLSGSTAPYLPFRDA
SFGNCSYNLTILDCLQGIRKGLQHGFFDFETFDVDEYEHYERVENGDFNWIVPGKFLAFS
GPHPKSKIENGYPLHAPEAYFPYFKKNNVTAIVRLNKKIYEAKRFTDAGFEHYDLFFIDG
STPSDNIVRRFLNICENTEGAIAVHCKAGLGRTGTMIACYVMKHYRFTHAEIIAWIRICR
PGSIIGPQQHFLEEKQASLWVQGDIFRSKLKNRPSDGSINKILSSLDDMCIGGNLSKNVE
NFEEDEDVEMKNSITQGDKLRALKSQRQPRSSSCAFLQGATAKRISRGSLGNL
[487] 'XP_005610454.1-9796-Equus_caballus-Metazoa'
GEMKDRLYFATLRNRPKSTVNTHYFSIDEELVYENFYADFGPLNLAMVYRYCCKLNKKLK
SYSLSRKKIVHYTCFDQRKRANAAFLIGAYAVIYLKKTPEEAYRALLSGSTAPYLPFRDA
SFGNCSYNLTILDCLQGIRKGLQHGFFDFETFDVDEYEHYERVENGDFNWIVPGKFLAFS
GPHPKSKIENGYPLHAPEAYFPYFKKNNVTAIVRLNKKIYEAKRFTDAGFEHYDLFFIDG
STPSDNIVRRFLNICENTEGAIAVHCKAGLGRTGTMIACYVMKHYRFTHAEIIAWIRICR
PGSIIGPQQHFLEEKQASLWVQGDIFRSKLKNRPSDGSINKILSSLDDMCIGGNLSKNVE
NFEEDEDVEMKNSITQGDKLRALKSQRQPRSSSCAFLQGATAKRISRGSLGNL
[488] 'XP_012510313.1-379532-Propithecus_coquereli-Metazoa'
GEMKDRLYFATLRNRPKSTVNTHYFSIDEELVYENFYTDFGPLNLAMVYRYCCKLNKKLK
SYSLSRKKIVHYTCFDQRKRANAAFLIGAYAVIYLKKTPEEAYRALLSDSKPPYLPFRDA
SFGNCTYNLTILDCLQGIRKGLQHGFFDFETFDVDEYEHYERVENGDFNWIVPGKFLAFS
GPHPKSKIENGYPLHAPEAYFPYFKKHNVTAIVRLNKKIYEAKRFTDAGFEHYDLFFIDG
STPSDNIVRRFLNICENTEGAIAVHCKAGLGRTGTLIACYVMKHYRFTHAEIIAWIRICR
PGSIIGPQQHFLEEKQASLWVQGDIFRSKLKNRPSEGSINKILSSLDDMSIGGNLSKNME
NLEEDEDVEMKNSITQGDKLRALKSQRQPRTSSCAFSQGATAKRINRGSLGNL
[489] 'XP_006882507.1-28737-Elephantulus_edwardii-Metazoa'
GEMKDRLYFATLRNRPKSTVNTHYFSIDEELVYENFYADFGPLNLAMVYRYCCKLNKKLK
SYSLSRKKIVHYTCFDQRKRANAAFLIGAYAVIYLKKTPEEAYRLLLSGSNPPYLPFRDA
SFGYCTYNLTILDCLQGIRKGLQHGFFDFETFDVDEYEHYERVENGDFNWIVPGKFLAFS
GPHPKSKIENGYPLHAPEAYFPYFKKHNVTAIVRLNKKIYEAKRFTDAGFEHYDLFFIDG
STPSDNIVRRFLNICENTDGAIAVHCKAGLGRTGTLIACYVMKHYRFTHAEIIAWIRICR
PGSIIGPQQHFLEEKQASLWVQGDIFRSKMKNRPSEGSINKILSSLDEMTIGANLSKNVE
NLDEDEDVEMKNGITQGDKLRALKSQRQPRSSSCAFLQGATAKRINRGSLGNL
[490] 'XP_021103496.1-10181-Heterocephalus_glaber-Metazoa'
GETKDRLYFATLRNRPKSTVHTHYFSIDEELVYENFYADFGPLNLAMVYRYCCKLNKKLK
SYSLSRKKIVHYTCFDQRKRANAAFLIGAYAVIYLKKTPEEAYRALLSGSNPPYLPFRDA
SFGNCTYNLTILNCLQGIRKGLQHGFFDFETFDVDEYEHYERVENGDFNWIVPGKFLAFS
GPHPKSKIENGYPLHAPEAYFPYFKKHNVTAIVRLNKKIYEAKRFTDAGFEHYDLFFIDG
STPSDNIVQRFLNICENTEGAIAVHCKAGLGRTGTLIACYVMKHYRFTHAEIIAWIRICR
PGSIIGPQQHFLEEKQASLWVQGDIFRSKLKNRPSEGSINKILSSLDDMSIGGNISKNME
NLEEDEDVEVKYNITQGDKLRALKSQRQPRSSSCAFSQGATAKRINRGSLGNL
[491] 'XP_021571536.1-1868482-Carlito_syrichta-Metazoa'
----------------------------------------------MVYRYCCKLNKKLK
SYSLSRKKIVHYTCFDQRKRANAAFLIGAYAVIYLKKTPEEAYRTLLSGSTPPYLPFRDA
SFGNCTYNLTILDCLQGIRKGLQHGFFDFETFDVDEYEHYERVENGDFNWIVPGKFLAFS
GPHPKSKIENGYPLHAPEAYFPYFKKHNVTAVVRLNKKIYEAKRFTDAGFQHHDLFFIDG
STPSDAIVRRFLSICENTAGAVAVHCKAGLGRTGTLIACYVMKHYRFTHAEIIAWIRICR
PGSIIGPQQHFLEEKQASLWVQGDIFRSKLKSRPPEGSINKILSSLDDMSIGGNLSKNME
NLEEDEDVEMKNGITQGDKLRALKSQRQPRTSSCAFS----------------
[492] 'XP_010637376.1-885580-Fukomys_damarensis-Metazoa'
GEMKDRLYFATLRNRPKSTVHTHYFSIDEELVYENFYADFGPLNLAMMYRYCCKLNKKLK
SYSLSRKKIVHYTCFDQRKRANAAFLIGAYAVIYLKKTPEEAYRALLSGSNPPYLPFRDA
SFGNCTYNLTILDCLQGIRKGLQHGFFDFETFDVDEYEHYERVENGDFNWIVPGKFLAFS
GPHPKSKIENGYPLHAPEAYFPYFKKHNVTAIVRLNKKIYEAKRFTDAGFEHYDLFFIDG
STPSDNIVRRFLNICENTEGAIAVHCKAGLGRTGTLIACYVMKHYRFTHAEIIAWIRICR
PGSIIGPQQHFLEEKQASLWVQGDIFRSKLKNRPFEGSINKILSSLDDMSIGGDVSKNME
NLEEDDDVEMKNNITQGDKLRALKSQRQPRSSSCAFSQGATAKRINRGSLGNL
[493] 'XP_023392054.1-132908-Pteropus_vampyrus-Metazoa'
GEMKDRLYFATLRNRPKSTVNIHYFSIDEELVYENFYADFGPLNLAMVYRYCCKLNKKLK
SYSLSRKKIVHYTCFDQRKRANAAFLIGAYAVIYLKKTPEEAYRALLSGSNSPYLPFRDA
SFGNCTYNLTILDCLQGIRKGLQHGFFDFETFDVDEYEHYERVENGDFNWIVPGKFLAFS
GPHPKSKIENGYPLHAPEAYFPYFKKHNVMAIVRLNKKIYEAKRFTDAGFEHYDLFFIDG
STPSDTIVRRFLNICENTEGAIAVHCKAGLGRTGTLIACYVMKHYRFTHAEIIAWIRICR
PGSIIGPQQHFLEEKQASLWVQGDIFRSKLKSRPSEGSINKILSSLDDMSIGGNLSKNVE
SFKKDNQSGLKMHFLQGQRMGTAELIFQPCE----------------------
[494] 'XP_024907990.1-9402-Pteropus_alecto-Metazoa'
GEMKDRLYFATLRNRPKSTVNIHYFSIDEELVYENFYADFGPLNLAMVYRYCCKLNKKLK
SYSLSRKKIVHYTCFDQRKRANAAFLIGAYAVIYLKKTPEEAYRALLSGSNSPYLPFRDA
SFGNCTYNLTILDCLQGIRKGLQHGFFDFETFDVDEYEHYERVENGDFNWIVPGKFLAFS
GPHPKSKIENGYPLHAPEAYFPYFKKHNVMAIVRLNKKIYEAKRFTDAGFEHYDLFFIDG
STPSDTIVRRFLNICENTEGAIAVHCKAGLGRTGTLIACYVMKHYRFTHAEIIAWIRICR
PGSIIGPQQHFLEEKQASLWVQGDIFRSKLKSRPSEGSINKILSSLDDMSIGGNLSKNVE
SFKKDNQSDLKMHFLQGQRMGTAELIFQPRE----------------------
[495] 'XP_003479222.1-10141-Cavia_porcellus-Metazoa'
GEMKDRLYFATLRNRPKSTVHTHYFSIDEELVYENFYADFGPLNLAMVYRYCCKLNKKLK
SYSLSRKKIVHYTCFDQRKRANAAFLIGAYAVIYLKKTPEEAYRALLSGSNPPYLPFRDA
SFGNCTYNLTILDCLQGIRKGLQHGFFDFETFDVDEYEHYERVENGDFNWIVPGKFLAFS
GPHPKSKIENGYPLHAPEAYFPYFKKHNVTAIVRLNKKIYEAKRFTDAGFEHYDLFFIDG
STPSDNIVRRFLNICENTEGAIAVHCKAGLGRTGTLIACYVMKHYRFTHAEIIAWIRICR
PGSIIGPQQHFLEEKQASLWVQGDIFRSKLKNRPSEGSINKILSSLDDMTIGGNISKSME
NLEEDEDVEVKNNITQGDKLRALKSQRQPRSSSSAFAQGVTAKRINRGALGNL
[496] 'XP_011366619.1-132908-Pteropus_vampyrus-Metazoa'
GEMKDRLYFATLRNRPKSTVNIHYFSIDEELVYENFYADFGPLNLAMVYRYCCKLNKKLK
SYSLSRKKIVHYTCFDQRKRANAAFLIGAYAVIYLKKTPEEAYRALLSGSNSPYLPFRDA
SFGNCTYNLTILDCLQGIRKGLQHGFFDFETFDVDEYEHYERVENGDFNWIVPGKFLAFS
GPHPKSKIENGYPLHAPEAYFPYFKKHNVMAIVRLNKKIYEAKRFTDAGFEHYDLFFIDG
STPSDTIVRRFLNICENTEGAIAVHCKAGLGRTGTLIACYVMKHYRFTHAEIIAWIRICR
PGSIIGPQQHFLEEKQASLWVQGDIFRSKLKSRPSEGSINKILSSLDDMSIGGNLSKNVE
NLEEDEDVEMKNSITQGDKLRALKSQRQPRSSSSAFLQGVTAKRINRGSLGNL
[497] 'XP_006919627.1-9402-Pteropus_alecto-Metazoa'
GEMKDRLYFATLRNRPKSTVNIHYFSIDEELVYENFYADFGPLNLAMVYRYCCKLNKKLK
SYSLSRKKIVHYTCFDQRKRANAAFLIGAYAVIYLKKTPEEAYRALLSGSNSPYLPFRDA
SFGNCTYNLTILDCLQGIRKGLQHGFFDFETFDVDEYEHYERVENGDFNWIVPGKFLAFS
GPHPKSKIENGYPLHAPEAYFPYFKKHNVMAIVRLNKKIYEAKRFTDAGFEHYDLFFIDG
STPSDTIVRRFLNICENTEGAIAVHCKAGLGRTGTLIACYVMKHYRFTHAEIIAWIRICR
PGSIIGPQQHFLEEKQASLWVQGDIFRSKLKSRPSEGSINKILSSLDDMSIGGNLSKNVE
NLEEDEDVEMKNSITQGDKLRALKSQRQPRSSSSAFLQGVTAKRINRGSLGNL
[498] 'XP_023392051.1-132908-Pteropus_vampyrus-Metazoa'
GEMKDRLYFATLRNRPKSTVNIHYFSIDEELVYENFYADFGPLNLAMVYRYCCKLNKKLK
SYSLSRKKIVHYTCFDQRKRANAAFLIGAYAVIYLKKTPEEAYRALLSGSNSPYLPFRDA
SFGNCTYNLTILDCLQGIRKGLQHGFFDFETFDVDEYEHYERVENGDFNWIVPGKFLAFS
GPHPKSKIEN--------------------------------------------------
---------------------------AGLGRTGTLIACYVMKHYRFTHAEIIAWIRICR
PGSIIGPQQHFLEEKQASLWVQGDIFRSKLKSRPSEGSINKILSSLDDMSIGGNLSKNVE
NLEEDEDVEMKNSITQGDKLRALKSQRQPRSSSSAFLQGVTAKRINRGSLGNL
[499] 'XP_015451042.1-9402-Pteropus_alecto-Metazoa'
GEMKDRLYFATLRNRPKSTVNIHYFSIDEELVYENFYADFGPLNLAMVYRYCCKLNKKLK
SYSLSRKKIVHYTCFDQRKRANAAFLIGAYAVIYLKKTPEEAYRALLSGSNSPYLPFRDA
SFGNCTYNLTILDCLQGIRKGLQHGFFDFETFDVDEYEHYERVENGDFNWIVPGKFLAFS
GPHPKSKIEN--------------------------------------------------
---------------------------AGLGRTGTLIACYVMKHYRFTHAEIIAWIRICR
PGSIIGPQQHFLEEKQASLWVQGDIFRSKLKSRPSEGSINKILSSLDDMSIGGNLSKNVE
NLEEDEDVEMKNSITQGDKLRALKSQRQPRSSSSAFLQGVTAKRINRGSLGNL
[500] 'XP_015989023.1-9407-Rousettus_aegyptiacus-Metazoa'
GEMKDRLYFATLRNRPKSTVNIHYFSIDEELVYENFYADFGPLNLAMVYRYCCKLNKKLK
SYSLSRKKIVHYTCFDQRKRANAAFLIGAYAVIYLKKTPEEAYRALLSGSNSPYLPFRDA
SFGNCTYNLTILDCLQGIRKGLQHGFFDFETFDVDEYEHYERVENGDFNWIVPGKFLAFS
GPHPKSKIENGYPLHAPEAYFPYFKKHNVTAIVRLNKKIYEAKRFTDAGFEHYDLFFIDG
STPSDTIVRRFLNICENTEGAIAVHCKAGLGRTGTLIACYVMKHYRFTHAEIIAWIRICR
PGSIIGPQQHFLEEKQASLWVQGDIFRSKLKSRPSEGSINKILSSLDDMSIGGNLSKNVE
NLEEDEDVEMKNSITQGDKLRALKSQRQPRSSSSAFLQGVTAKRINRASLGNL
[501] 'XP_015989025.1-9407-Rousettus_aegyptiacus-Metazoa'
GEMKDRLYFATLRNRPKSTVNIHYFSIDEELVYENFYADFGPLNLAMVYRYCCKLNKKLK
-------------------------------VIYLKKTPEEAYRALLSGSNSPYLPFRDA
SFGNCTYNLTILDCLQGIRKGLQHGFFDFETFDVDEYEHYERVENGDFNWIVPGKFLAFS
GPHPKSKIENGYPLHAPEAYFPYFKKHNVTAIVRLNKKIYEAKRFTDAGFEHYDLFFIDG
STPSDTIVRRFLNICENTEGAIAVHCKAGLGRTGTLIACYVMKHYRFTHAEIIAWIRICR
PGSIIGPQQHFLEEKQASLWVQGDIFRSKLKSRPSEGSINKILSSLDDMSIGGNLSKNVE
NLEEDEDVEMKNSITQGDKLRALKSQRQPRSSSSAFLQGVTAKRINRASLGNL
[502] 'XP_006191005.1-419612-Camelus_ferus-Metazoa'
GEMKDRLYFATLRNRPKSTVNTHYFSIDEELVYENFYADFGPLNLAMVYRYCCKLNKKLK
SYSLSRKKIVHYTCFDQRKRANAAFLIGAYAVIYLKKTPEEAYRALLSGSDAPYLPFRDA
SFGNCTYNLTILDCLQGIRKGLQHGFFDFETFDVDEYEHYERVENGDFNWIVPGKFLAFS
GPHPKSKIENGYPLHAPEAYFPYFKKHNVTAIVRLNKKIYEAKRFTDAGFEHYDLFFIDG
STPSDSIVRRFLSICENAEGAIAVHCKAGLGRTGTLIACYVMKHYRFTHAEIIAWIRICR
PGSIIGPQQHFLEEKQASLWVQGDIFRSKLKNRPSEGSINKILSSLDDMSIGGNLPKNVE
NLEEDEDVEMKNNITQGDKLRALKSQRQPRSSSCAFLQGVTAKRINRGSLGNL
[503] 'XP_010948752.1-9837-Camelus_bactrianus-Metazoa'
GEMKDRLYFATLRNRPKSTVNTHYFSIDEELVYENFYADFGPLNLAMVYRYCCKLNKKLK
SYSLSRKKIVHYTCFDQRKRANAAFLIGAYAVIYLKKTPEEAYRALLSGSDAPYLPFRDA
SFGNCTYNLTILDCLQGIRKGLQHGFFDFETFDVDEYEHYERVENGDFNWIVPGKFLAFS
GPHPKSKIENGYPLHAPEAYFPYFKKHNVTAIVRLNKKIYEAKRFTDAGFEHYDLFFIDG
STPSDSIVRRFLSICENAEGAIAVHCKAGLGRTGTLIACYVMKHYRFTHAEIIAWIRICR
PGSIIGPQQHFLEEKQASLWVQGDIFRSKLKNRPSEGSINKILSSLDDMSIGGNLPKNVE
NLEEDEDVEMKNNITQGDKLRALKSQRQPRSSSCAFLQGVTAKRINRGSLGNL
[504] 'XP_006197427.1-30538-Vicugna_pacos-Metazoa'
GEMKDRLYFATLRNRPKSTVNTHYFSIDEELVYENFYADFGPLNLAMVYRYCCKLNKKLK
SYSLSRKKIVHYTCFDQRKRANAAFLMGAYAVIYLKKTPEEAYRALLSGSDAPYLPFRDA
SFGNCTYNLTILDCLQGIRKGLQHGFFDFETFDVDEYEHYERVENGDFNWIVPGKFLAFS
GPHPKSKIENGYPLHAPEAYFPYFKKHNVTAIVRLNKKIYEAKRFTDAGFEHYDLFFIDG
STPSDSIVRRFLSICENAEGAIAVHCKAGLGRTGTLIACYVMKHYRFTHAEIIAWIRICR
PGSIIGPQQHFLEEKQASLWVQGDIFRSKLKNRPSEGSINKILSSLDDMSICGNLPKNVE
NLEEDEDVEMKNNITQGDKLRALKSQRQPRSSSCAFLQGVTAKRINRGSLGNL
[505] 'XP_004582064.1-9978-Ochotona_princeps-Metazoa'
GEMKDRLYFATLRNRPKSTVNTHYFSIDEELVYENFYADFGPLNLAMVYRYCCKLNKKLK
SYSLSRKKIVHYTCFDQRKRANAAFLIGAYAIIYLYMGPEELHRGLLVNVKFIYI-YRDA
SFGNCTYNLTILDCLQGIRKGLQHGFFDFETFDVDEYEHYERVENGDFNWIVPGKFLAFS
GPHPKSKIENGYPLHAPEAYFPYFKKHNVTAIVRLNKKIYEAKRFTDAGFEHYDLFFIDG
STPSDNIVRRFLTICENTEGAIAVHCKAGLGRTGTLIACYVMKHYRFTHAEIIAWIRICR
PGSIIGPQQHFLEEKQASLWVQGDIFRSKLKNRPSEGSINKILSSLDDMSIGGNLSKNME
NLEDDEDVEMKNNITQGDKLRALKSQRQPRSSSCAFSQGATAKRINRGTLGNL
[506] 'XP_012781496.1-9978-Ochotona_princeps-Metazoa'
GEMKDRLYFATLRNRPKSTVNTHYFSIDEELVYENFYADFGPLNLAMVYRYCCKLNKKLK
SYSLSRKKIVHYTCFDQRKRANAAFLIGAYA-----------------------------
--------------------GLQHGFFDFETFDVDEYEHYERVENGDFNWIVPGKFLAFS
GPHPKSKIENGYPLHAPEAYFPYFKKHNVTAIVRLNKKIYEAKRFTDAGFEHYDLFFIDG
STPSDNIVRRFLTICENTEGAIAVHCKAGLGRTGTLIACYVMKHYRFTHAEIIAWIRICR
PGSIIGPQQHFLEEKQASLWVQGDIFRSKLKNRPSEGSINKILSSLDDMSIGGNLSKNME
NLEDDEDVEMKNNITQGDKLRALKSQRQPRSSSCAFSQGATAKRINRGTLGNL
[507] 'XP_002715878.2-9986-Oryctolagus_cuniculus-Metazoa'
GEMKDRLYFATLRNRPKSTVNTHYFSIDEELVYENFYADFGPLNLAMVYRYCCKLNKKLK
SYSLSRKKIVHYTCFDQRKRANAAFLIGAYAVIYLKKTPEEAYRALLSGSNNSYLPFRDA
SFGNCTYNLTILDCLQGIRKGLQHGFFDFETFDVDEYEHYERVENGDFNWIVPGKFLAFS
GPHPKSKIENGYPLHAPEAYFPYFKKHNVTAVVRLNKKIYEAKRFTDAGFEHYDLFFIDG
STPSDNIVRRFLNICENTEGAIAVHCKAGLGRTGTLIACYVMKHYRFTHAEIIAWIRICR
PGSIIGPQQHFLEEKQASLWVQGDIFRSKLKNRPSEGSINKILSSLDDMSIGGNLSKNME
NLEEDEDVEMKNNITQGDKLRALKSQRQPRSSSCAFSQGATAKRINRGTLGNL
[508] 'XP_026914295.1-32536-Acinonyx_jubatus-Metazoa'
GEMKDRLYFATLRNRPKSTVNTHYFSIDEELVYENFYADFGPLNLAMVYRYCCKLNKKLK
SYSLSRKKIVHYTCFDQRKRANAAFLIGAYAVIYLKKTPEEAYRALLSGSNPPYLPFRDA
SFGNCTYNLTILDCLQGIRKGLQHGFFDFETFDVDEYEHYERVENGDFNWIVPGKFLAFS
GPHPKSKIENGYPLHAPEAYFPYFKKHNVTAVVRLNKKIYEAKRFTDAGFEHYDLFFIDG
STPSDNIVRRFLNICENTDGAIAVHCKAGLGRTGTLIACYVMKHYRFTHAEIIAWIRICR
PGSIIGPQQHFLEEKQASLWVQGDIFRSKLKNRPSEGSINKILSSLDDMSIGGNLSKNVE
NLEEDEDVEVKNSITQGDKLRALKSQRQPRSSSCAFLQGATAKRINRSS----
[509] 'XP_026914289.1-32536-Acinonyx_jubatus-Metazoa'
GEMKDRLYFATLRNRPKSTVNTHYFSIDEELVYENFYADFGPLNLAMVYRYCCKLNKKLK
SYSLSRKKIVHYTCFDQRKRANAAFLIGAYAVIYLKKTPEEAYRALLSGSNPPYLPFRDA
SFGNCTYNLTILDCLQGIRKGLQHGFFDFETFDVDEYEHYERVENGDFNWIVPGKFLAFS
GPHPKSKIENGYPLHAPEAYFPYFKKHNVTAVVRLNKKIYEAKRFTDAGFEHYDLFFIDG
STPSDNIVRRFLNICENTDGAIAVHCKAGLGRTGTLIACYVMKHYRFTHAEIIAWIRICR
PGSIIGPQQHFLEEKQASLWVQGDIFRSKLKNRPSEGSINKILSSLDDMSIGGNLSKNVE
NLEEDEDVEVKNSITQGDKLRALKSQRQPRSSSCAFLQGATAKRINRSSLGNL
[510] 'XP_019313173.1-9691-Panthera_pardus-Metazoa'
GSLGDRLYFATLRNRPKSTVNTHYFSIDEELVYENFYADFGPLNLAMVYRYCCKLNKKLK
SYSLSRKKIVHYTCFDQRKRANAAFLIGAYAVIYLKKTPEEAYRALLSGSNPPYLPFRDA
SFGNCTYNLTILDCLQGIRKGLQHGFFDFETFDVDEYEHYERVENGDFNWIVPGKFLAFS
GPHPKSKIENGYPLHAPEAYFPYFKKHNVTAVVRLNKKIYEAKRFTDAGFEHYDLFFIDG
STPSDNIVRRFLNICENTDGAIAVHCKAGLGRTGTLIACYVMKHYRFTHAEIIAWIRICR
PGSIIGPQQHFLEEKQASLWVQGDIFRSKMKNRPSEGSINKILSSLDDMSIGGNLSKNVE
NLEEDEDVEMKNSITQGDKLRALKSQRQPRSSSCAFLQGATAKRINRSSLGNL
[511] 'XP_007093693.1-9694-Panthera_tigris-Metazoa'
----------------------------------------------MVYRYCCKLNKKLK
SYSLSRKKIVHYTCFDQRKRANAAFLIGAYAVIYLKKTPEEAYRALLSGSNPPYLPFRDA
SFGNCTYNLTILDCLQGIRKGLQHGFFDFETFDVDEYEHYERVENGDFNWIVPGKFLAFS
GPHPKSKIENGYPLHAPEAYFPYFKKHNVTAVVRLNKKIYEAKRFTDAGFEHYDLFFIDG
STPSDNIVRRFLNICENTDGAIAVHCKAGLGRTGTLIACYVMKHYRFTHAEIIAWIRICR
PGSIIGPQQHFLEEKQASLWVQGDIFRSKMKNRPSEGSINKILSSLDDMSIGGNLSKNVE
NLEEDEDVEMKNSITQGDKLRALKSQRQPRSSSCAFLQGATAKRINRSSLGNL
[512] 'XP_026914294.1-32536-Acinonyx_jubatus-Metazoa'
GEMKDRLYFATLRNRPKSTVNTHYFSIDEELVYENFYADFGPLNLAMVYRYCCKLNKKLK
-------------------------------VIYLKKTPEEAYRALLSGSNPPYLPFRDA
SFGNCTYNLTILDCLQGIRKGLQHGFFDFETFDVDEYEHYERVENGDFNWIVPGKFLAFS
GPHPKSKIENGYPLHAPEAYFPYFKKHNVTAVVRLNKKIYEAKRFTDAGFEHYDLFFIDG
STPSDNIVRRFLNICENTDGAIAVHCKAGLGRTGTLIACYVMKHYRFTHAEIIAWIRICR
PGSIIGPQQHFLEEKQASLWVQGDIFRSKLKNRPSEGSINKILSSLDDMSIGGNLSKNVE
NLEEDEDVEVKNSITQGDKLRALKSQRQPRSSSCAFLQGATAKRINRSSLGNL
[513] 'XP_025783376.1-9696-Puma_concolor-Metazoa'
G-VSDRLYFATLRNRPKSTVNTHYFSIDEELVYENFYADFGPLNLAMVYRYCCKLNKKLK
SYSLSRKKIVHYTCFDQRKRANAAFLIGAYAVIYLKKTPEEAYRALLSGSNPPYLPFRDA
SFGNCTYNLTILDCLQGIRKGLQHGFFDFETFDVDEYEHYERVENGDFNWIVPGKFLAFS
GPHPKSKIENGYPLHAPEAYFPYFKKHNVTAVVRLNKKIYEAKRFTDAGFEHYDLFFIDG
STPSDNIVRRFLNICENTDGAIAVHCKAGLGRTGTLIACYVMKHYRFTHAEIIAWIRICR
PGSIIGPQQHFLEEKQASLWVQGDIFRSKLKNRPSEGSINKILSSLDDMSIGGNLSKNVE
NLEEDEDVEVKNCITQGDKLRALKSQRQPRSSSCAFLQGATAKRINRSSLGNL
[514] 'XP_023113604.1-9685-Felis_catus-Metazoa'
GSLGDRLYFATLRNRPKSTVNTHYFSIDEELVYENFYADFGPLNLAMVYRYCCKLNKKLK
SYSLSRKKIVHYTCFDQRKRANAAFLIGAYAVIVLFEYSECTFLVLFVFVCVCVCIYRDA
SFGNCTYNLTILDCLQGIRKGLQHGFFDFETFDVDEYEHYERVENGDFNWIVPGKFLAFS
GPHPKSKIENGYPLHAPEAYFPYFKKHNVTAVVRLNKKIYEAKRFTDAGFEHYDLFFIDG
STPSDNIVRRFLNICENTDGAIAVHCKAGLGRTGTLIACYVMKHYRFTHAEIIAWIRICR
PGSIIGPQQHFLEEKQASLWVQGDIFRSKLKNRPSEGSINKILSSLDDMSIGGNLSKNVE
NLEEDEDVEMKNSITQGDKLRALKSQRQPRSSSCAFLQGATAKRINRSSLGNL
[515] 'XP_013371976.1-34839-Chinchilla_lanigera-Metazoa'
GEVKDRLYFATLRNRPKSTIHTHYFSIDEELVYENFYADFGPLNLAMVYRYCCKLNKKLK
SYSLSRKKIVHYTCFDQRKRANAAFLIGAYAVIYLKKTPEEAYRALLSGAAPPYLPFRDA
SFGNCTYNLTILDCLQGIRKGLQHGFFDFETFDVDEYEHYERVENGDFNWIVPGKFLAFS
GPHPKSKIENGYPLHAPEAYFPYFKKHNVTAIVRLNKKIYEAKRFTDAGFEHYDLFFIDG
STPSDNIVRRFLNICEHTEGAVAVHCKAGLGRTGTLIACYVMKHYRFTHAEIIAWIRICR
PGSIIGPQQHFLEEKQASLWVQGDIFRSKLKSRPSDGSINKILSSLDEMSIGGNTSKNVE
NL-EDEDVEMKNNITQGDKLRALKSQRQPRSSSCAFSQGVTAKRINRGSLGSL
[516] 'XP_008582006.1-482537-Galeopterus_variegatus-Metazoa'
GEMKDRLYFATLRNRPKSTVNTHYFSIDEELVYENFYADFGPLNLAMVYRYCCKLNKKLK
SYSLSRKKIVHYTCFDQRKRANAAFLIGAYAVIYLKKTPEEAYRALLSGSNPPYLPFRDA
SFGNCTYNLTILDCLQGIRKGLQHGFFDFETFDVDEYEHYERVENGDFNWIVPGKFLAFS
GPHPKSKIENGYPLHAPEAYFPYFKKHNVTAVVRLNKKIYEAKRFTDAGFEHYDLFFIDG
STPSDNILRRFLNICENTEGAIAVHCKAGLGRTGTLIACYVMKHYRFTHAEIIAWIRICR
PGSIIGPQQHFLEEKQASLWVQGDIFRSKLKNRPSEGSINKILSSLDDISIGGNLSKSAE
NLEEDEDVEMKNCITQGDKLRALKSQRQPRTSSCAFSQGATAKKINRGSLGNL
[517] 'XP_012657104.1-30611-Otolemur_garnettii-Metazoa'
GEMKDRLYFATLRNRPKSTVNTHYFSIDEELVYENFYADFGPLNLAMVYRYCCKLNKKLK
SYSLSRKKIVHYTCFDQRKRANAAFLIGAYAVIYLKKTPEEAYRALLSGSNPPYLPFRDA
SFGNCTYSLTILDCLQGIRKGLQHGFFDFETFDVDEYEHYERVENGDFNWIVPGKFLAFS
GPHPKSKIENGYPLHAPEAYFPYFKKHNVTAIVRLNKKIYEAKRFTDAGFEHYDLFFIDG
STPSDNIVRRFLNICENTDGAIAVHCKAGLGRTGTLIACYVMKHYRFTHAEIIAWIRICR
PGSIIGPQQHFLEEKQASLWVQGDIFRSKLKSRPSEGSINKILSSLDDMSISGNLSKSLE
NLEDDEDIEMKNSITQGDKLRALKSQRQPRTSSCAFSQGATAKRINRVSLGNL
[518] 'XP_007528651.1-9365-Erinaceus_europaeus-Metazoa'
GEMKDRLYFATLRNRPKSTVNTHYFSIDEELVYENFYADFGPVNLAMVYRYCCKLNKKLK
SYSLSRKKIVHYTCFDQRKRANAAFLIGAYAVIYLKKTPEEAYRALLSGSNPPYLPFRDA
SFGNCTYNLTILDCLQGIRKGLQHGFFDFETFDVDEYEHYERVENGDFNWIVPGKFLAFS
GPHPKSKIENGYPLHAPEAYFPYFKKHNVTAIVRLNKKIYEAKRFTDAGFEHYDLFFIDG
STPSDNIVRRFLNICENTEGAIAVHCKAGLGRTGTLIACYVMKHYRFTHAEIIAWVRICR
PGSIIGPQQHFLEEKQATLWVQGDIFRSKLKSSSSEGSINKILSSLEDMSICGTLAKNVE
NLDEDEDVEMKNNITQGDKLRALKSQRQPRTSSCAFLKGATAKRINRSSLGNL
[519] 'XP_024426058.1-9430-Desmodus_rotundus-Metazoa'
GEMKDRLYFATLRNRPKSTVNTHYFSIDEELVYENFYADFGPLNLAMLYRYCCKLNKKLK
SYSLSRKKIVHYTSFDQRKRANAAFLIGAYAVIYLKKTPEEAYRALLSGSNPPYLPFRDA
SFGNCTYNLTILDCLQGIRKGLQHGFFDFETFDVDEYEHYERVENGDFNWIVPGKFLAFS
GPHPKSKIENGYPLHAPEAYFPYFKKHNVTAIVRLNKKIYEAKRFTDAGFEHYDLFFIDG
STPSDNIVRRFLNICENTEGAIAVHCKAGLGRTGTLIACYVMKHYRFTHAEIISWIRICR
PGSIIGPQQHFLEEKQASLWVQGDIFRSKLKNRPSEGSINKILSSLDDMSISGNFSKNME
SLEEDEDVEMKNSITQGDKLRALKSQRQPRSLSCAFLQGATAKRINRGSLGNL
[520] 'XP_028358544.1-89673-Phyllostomus_discolor-Metazoa'
GEMKDRLYFATLRNRPKSTVNTHYFSIDEELVYENFYADFGPLNLAMLYRYCCKLNKKLK
SYSLSRKKIVHYTCFDQRKRANAAFLIGAYAVIYLKRTPEEAYRALLSGSNPPYLPFRDA
SFGNCTYNLTILDCLQGIRKGLQHGFFDFETFDVDEYEHYERVENGDFNWIVPGKFLAFS
GPHPKSKIENGYPLHAPEAYFPYFKKHNVTAVVRLNKKIYEAKRFTDAGFEHYDLFFIDG
STPSDHIVRRFLNICENTEGAIAVHCKAGLGRTGTLIACYVMKHYRFTHAEIISWIRICR
PGSIIGPQQHFLEEKQASLWVQGDIFRSKLKNRPSEGSINKILSSLDDMSISGNFSKNAE
SLEEDEDVEMKNSITQGDKLRALKSQRQPRSLSCAFLQGATAKRINRGSLGNL
[521] 'XP_017500041.1-9974-Manis_javanica-Metazoa'
GEMKDRLYFATLRNRPKSTVNTHYFSIDEELVYENFYADFGPLNLAMVYRYCCKLNKKLK
SYSLSRKKIVHYTCFDQRKRANAAFLIGAYAVIYLKKTPEEAYRALLSGSNPPYLPFRDA
SFGICTYSLTILDCLQGIRKALQHGFFDFETFDVDEYEHYERVENGDFNWIVPEKFLAFS
GPHPKSKIENGYPLHAPEAYFPYFKKHNVTAIVRLNKKIYEAKRFTDAGFEHYDLFFIDG
STPSDNIVRRFLSICENTDGAIAVHCKAGLGRTGTLIACYVMKHYRFTHAEIIAWIRICR
PGSIIGPQQHFLEEKQASLWVQGDIFRSKLKNRPSEGSINKILSSLDDMSIGGNLPKNLE
NLEEDEDVEMKSNITQGDKLRALKSQRQPHSSSCAYLQIATAKRVNRGSLGNL
[522] 'XP_017500055.1-9974-Manis_javanica-Metazoa'
GEMKDRLYFATLRNRPKSTVNTHYFSIDEELVYENFYADFGPLNLAMVYRYCCKLNKKLK
-------------------------------VIYLKKTPEEAYRALLSGSNPPYLPFRDA
SFGICTYSLTILDCLQGIRKALQHGFFDFETFDVDEYEHYERVENGDFNWIVPEKFLAFS
GPHPKSKIENGYPLHAPEAYFPYFKKHNVTAIVRLNKKIYEAKRFTDAGFEHYDLFFIDG
STPSDNIVRRFLSICENTDGAIAVHCKAGLGRTGTLIACYVMKHYRFTHAEIIAWIRICR
PGSIIGPQQHFLEEKQASLWVQGDIFRSKLKNRPSEGSINKILSSLDDMSIGGNLPKNLE
NLEEDEDVEMKSNITQGDKLRALKSQRQPHSSSCAYLQIATAKRVNRGSLGNL
[523] 'XP_012389049.1-9733-Orcinus_orca-Metazoa'
GEMKDRLYFATLRNRPKSTVNTHYFSIDEELVYENFYADFGPLNLAMVYRYCCKLNKKLK
SYSLSRKKIVHYTCFDQRKRANAAFLIGAYAVIYLKKTPEEAYRALLSGSNPPYLPFRDA
SFGNCTYNLTILDCLHGIRKGLQHGFFDFETFDVDEYEHYERVENGDFNWIVPGKFLAFS
GPHPKSKIENGYPLHAPEAYFPYFKKHNVTAIVRLNKKIYEAKRFTDAGFEHYDLFFIDG
STPSDNIVRRFLNICENTEGAIAVHCKAGLGRTGTLIACYVMKHYRFTHAEIIAWIRICR
PGSIIGPQQHFLEEKQASLWVQGDIFRSKLKNRPSEGSINKILSSLDDMSIGGNLSKNVE
NLEEDEDVEMKNNITQGDKLRALKSQRQPRSSSCAFLQGVMAKRINRGSLGNL
[524] 'XP_020945788.1-9823-Sus_scrofa-Metazoa'
GEMKDRLYFATLRNRPKSTVNTHYFSIDEELVYENFYADFGPLNLAMVYRYCCKLNKKLK
SYSLSRKKIVHYTCFDQQKRANAAFLIGAYAVIYLKKTPEEAYRALLSGSNPPYLPFRDA
SFGNCTYNLTILDCLQGIRKGLQHGFFDFETFDVDEYEHYERVENGDFNWIVPGKFLAFS
GPHPKSKIENGYPLHAPEAYFPYFKKHNVTAVVRLNKKIYEAKRFTDAGFEHYDLFFIDG
STPSDNIVRRFLNICENTEGAIAVHCKAGLGRTGTLIACYVMKHYRFTHAEIIAWIRICR
PGSIIGPQQHFLEEKQASLWVQGDIFRSKLKSRPSEGSLNKILSSLDDMSIGGNLSKNVE
NLEEDEDVEMKNNITQGDKLRALKSQRQPRSSPCAFLQGVTAKRINRGSLGNL
[525] 'XP_020945790.1-9823-Sus_scrofa-Metazoa'
GEMKDRLYFATLRNRPKSTVNTHYFSIDEELVYENFYADFGPLNLAMVYRYCCKLNKKLK
SYSLSRKKIVHYTCFDQQKRANAAFLIGAYAVIYLKKTPEEAYRALLSGSNPPYLPFRDA
SFGNCTYNLTILDCLQGIRK---------------------RVENGDFNWIVPGKFLAFS
GPHPKSKIENGYPLHAPEAYFPYFKKHNVTAVVRLNKKIYEAKRFTDAGFEHYDLFFIDG
STPSDNIVRRFLNICENTEGAIAVHCKAGLGRTGTLIACYVMKHYRFTHAEIIAWIRICR
PGSIIGPQQHFLEEKQASLWVQGDIFRSKLKSRPSEGSLNKILSSLDDMSIGGNLSKNVE
NLEEDEDVEMKNNITQGDKLRALKSQRQPRSSPCAFLQGVTAKRINRGSLGNL
[526] 'XP_020945798.1-9823-Sus_scrofa-Metazoa'
GEMKDRLYFATLRNRPKSTVNTHYFSIDEELVYENFYADFGPLNLAMVYRYCCKLNKKLK
SYSLSRKKIVHYTCFDQQKRANAAFLIGAYA-----------------------------
---------------------------------------------GCFLW-----KLHLQ
SHHPRLFAGNGYPLHAPEAYFPYFKKHNVTAVVRLNKKIYEAKRFTDAGFEHYDLFFIDG
STPSDNIVRRFLNICENTEGAIAVHCKAGLGRTGTLIACYVMKHYRFTHAEIIAWIRICR
PGSIIGPQQHFLEEKQASLWVQGDIFRSKLKSRPSEGSLNKILSSLDDMSIGGNLSKNVE
NLEEDEDVEMKNNITQGDKLRALKSQRQPRSSPCAFLQGVTAKRINRGSLGNL
[527] 'XP_006169093.1-246437-Tupaia_chinensis-Metazoa'
STLGDRLYFATLRNRPKSTVNTHYFSIDEELVYENFYADFGPLNLAMVYRYCCKLNKKLK
SYSLSRKKIVHYTCFDQRKRANAAFLIGAYAVIYLKKTPEEAYRALLSGSNPPYIPFRDA
SFGNCTYNLTILDCLQGIRKGLQHGFFDFETFDVDEYEHYERVENGDFNWIVPGKFLAFS
GPHPKSKIENGYPLHAPEAYFPYFKKHNVTAIVRLNKKIYEAKRFTDAGFEHYDLFFIDG
STPSDNIVRRFLNICENTDGAIAVHCKAGLGRTGTLIACYVMKHYRFTHGEIIAWIRICR
PGSIIGPQQHFLEEKQTSLWVQGDIFRSKLKNRPSDGSINKILSSLDDMSISGNLSKNME
NLEEDEDVEMKNCITQGDKLRALKSQRQPRSSSCAFSQGATAKRINRSSLGNL
[528] 'XP_023438339.1-9361-Dasypus_novemcinctus-Metazoa'
RTLGDRLYFATLRNRPKSTVNTHYFSIDEELVYENFYADFGPLNLAMVYRYCCKLNKKLK
SYSLSRKKIVHYTCFDQRKRANAAFLIGAYAVIYLKKTPEEAYRALLSGSNPPYLPFRDA
SFGNCTYNLTILDCLQGIRKGLQHGFFDFETFDVDEYEHYERVENGDFNWIVPGKFLAFS
GPHPKTKIENGYPLHAPEAYFPYFKKHNVTAIVRLNKKIYEAKRFTDAGFEHYDLFFIDG
STPSDNIVRRFLNICENTEGAIAVHCKAGLGRTGTLIACYVMKHYRFTHAEIIAWIRICR
PGSIIGPQQHFLEEKQASLWVQGDIFRSKLKNRPSEGSINKILSSLDDMSISGNLTKNLE
NLEEDEDVEMKNGITQGDKLRALKSQRQPRSSSCAFLQGATAKKINRGTLGNL
[529] 'XP_014635595.1-9807-Ceratotherium_simum-Metazoa'
NSLGDRLYFATLRNRPKSTVNTHYFSIDEELVYENFYADFGPLNLAMVYRYCCKLNKKLK
SYSLSRKKIVHYTCFDQRKRANAAFLIGAYAVIYLKKTPEEAYRALLSGSNPPYLPFRDA
SFGNCTYNLTILDCLQGIRKGLQHGFFDFETFDVDEYEHYERVENGDFNWIVPGKFLAFS
GPHPKSKIENGYPLHAPEAYFSYFKKHNVTAIVRLNKKIYEAKRFTDAGFEHYDLFFIDG
STPSDNIVRRFLNICENTEGAIAVHCKAGLGRTGTLIACYVMKHYRFTHAEIIAWIRICR
PGSIIGPQQHFLEEKQASLWVQGDIFRSKLKNRPSEGSINKILSSLDDMCIGGNLSKNVE
NFEEDEDVEMKNSITQGDKLRALKSQRQPRSSSCAFLQGATAKRINRGSLGNL
[530] 'XP_014635596.1-9807-Ceratotherium_simum-Metazoa'
NSLGDRLYFATLRNRPKSTVNTHYFSIDEELVYENFYADFGPLNLAMVYRYCCKLNKKLK
SYSLSRKKIVHYTCFDQRKRANAAFLIGAYAVIYLKKTPEEAYRALLSGSNPPYLPFRDA
SFGNCTYNLTILDCLQGIRK---------------------RVENGDFNWIVPGKFLAFS
GPHPKSKIENGYPLHAPEAYFSYFKKHNVTAIVRLNKKIYEAKRFTDAGFEHYDLFFIDG
STPSDNIVRRFLNICENTEGAIAVHCKAGLGRTGTLIACYVMKHYRFTHAEIIAWIRICR
PGSIIGPQQHFLEEKQASLWVQGDIFRSKLKNRPSEGSINKILSSLDDMCIGGNLSKNVE
NFEEDEDVEMKNSITQGDKLRALKSQRQPRSSSCAFLQGATAKRINRGSLGNL
[531] 'XP_014706983.1-9793-Equus_asinus-Metazoa'
NAGRDRLYFATLRNRPKSTVNTHYFSIDEELVYENFYADFGPLNLAMVYRYCCKLNKKLK
SYSLSRKKIVHYTCFDQRKRANAAFLIGAYAVIYLKKTPEEAYRALLSGSTAPYLPFRDA
SFGNCSYNLTILDCLQGIRKGLQHGFFDFETFDVDEYEHYERVENGDFNWIVPGKFLAFS
GPHPKSKIENGYPLHAPEAYFPYFKKNNVTAIVRLNKKIYEAKRFTDAGFEHYDLFFIDG
STPSDNIVRRFLNICENTEGAIAVHCKAGLGRTGTLIACYVMKHYRFTHAEIIAWIRICR
PGSIIGPQQHFLEEKQASLWVQGDIFRSKLKNRPSDGSINKILSSLDDMCIGGNLSKNVE
NFEEDEDVEMKNSITQGDKLRALKSQRQPRSSSCAFLQGATAKRISRGSLGNL
[532] 'XP_011540643.1-9606-Homo_sapiens-Metazoa'
GRVCSSLYMAAILNMPS----------------PSFYADFGPLNLAMVYRYCCKLNKKLK
SYSLSRKKIVHYTCFDQRKRANAAFLIGAYAVIYLKKTPEEAYRALLSGSNPPYLPFRDA
SFGNCTYNLTILDCLQGIRKGLQHGFFDFETFDVDEYEHYERVENGDFNWIVPGKFLAFS
GPHPKSKIENGYPLHAPEAYFPYFKKHNVTAVVRLNKKIYEAKRFTDAGFEHYDLFFIDG
STPSDNIVRRFLNICENTEGAIAVHCKAGLGRTGTLIACYVMKHYRFTHAEIIAWIRICR
PGSIIGPQQHFLEEKQASLWVQGDIFRSKLKNRPSEGSINKILSGLDDMSIGGNLSKNME
NLEDD-DVEMKNGITQGDKLRALKSQRQPRTSSCAFSQGATAKRINRTSLGNL
[533] 'XP_016812257.1-9598-Pan_troglodytes-Metazoa'
GRVCSSLYMAAILNMPS----------------PSFYADFGPLNLAMVYRYCCKLNKKLK
SYSLSRKKIVHYTCFDQRKRANAAFLIGAYAVIYLKKTPEEAYRALLSGSNPPYLPFRDA
SFGNCTYNLTILDCLQGIRKGLQHGFFDFETFDVDEYEHYERVENGDFNWIVPGKFLAFS
GPHPKSKIENGYPLHAPEAYFPYFKKHNVTAVVRLNKKIYEAKRFTDAGFEHYDLFFIDG
STPSDNIVRRFLNICENTEGAIAVHCKAGLGRTGTLIACYVMKHYRFTHAEIIAWIRICR
PGSIIGPQQHFLEEKQASLWVQGDIFRSKLKNRPSEGSINKILSGLHDMSIGGNLSKNME
NLEDD-DVEMKNGITQGDKLHALKSQRQPRTSSCAFSQGATAKRINRTSLGNL
[534] 'XP_015287645.1-9541-Macaca_fascicularis-Metazoa'
GHVCCSLYVAAILN----------------MLSPSFYADFGPLNLAMVYRYCCKLNKKLK
SYSLSRKKIVHYTCFDQRKRANAAFLIGAYAVIYLKKTPEEAYRALLSGSTPPYLPFRDA
SFGNCTYNLTILDCLQGIRKGLQHGFFDFETFDVDEYEHYERVENGDFNWIVPGKFLAFS
GPHPKSKIENGYPLHAPEAYFPYFKKHNVTAIVRLNKKIYEAKRFTDAGFEHYDLFFIDG
STPSDNIVRRFLNICENTEGAIAVHCKAGLGRTGTLIACYVMKHYRFTHAEIIAWIRICR
PGSIIGPQQHFLEEKQASLWVQGDIFRSKLKNRPSEGSINKILSSLDDMSIGGNLSKNVE
NLEDDEDVEMKNGITQGDKLRALKSQRQPRTSSCAFSQGATAKRINRTSLGNL
[535] 'XP_020007077.1-51338-Castor_canadensis-Metazoa'
--MEDAIREGTLR---------------EQ--------------RATV-----RV-S-FN
SYSLSRKKIVHYTCFDQRKRANAAFLIGAYAVIYLKKTPEEAYRALLSGSTPPYLPFRDA
SFGNCSYNLTILDCLQGLRKGLQHGFFDFETFDVDEYEHYERVENGDFNWIVPGKFLAFS
GPHPKSKIENGYPLHAPEAYFPYFKKHNVTAIVRLNKKIYEAKRFTDAGFEHHDLFFLDG
STPSDNIVRRFLNICENTEGAIAVHCKAGLGRTGTLIACYVMKHYRFTHAEIIAWIRICR
PGSIIGPQQHFLEEKQASLWVQGDIFRSKLKNRPSEGSISKILSSLDDMSIGGNLSKNVE
NLEDDEDVEMTTSITQGDKLRALKSQRQPLSSSCALS----------------
[536] 'XP_020022037.1-51338-Castor_canadensis-Metazoa'
--M----------NSQ---V--IYLKKTPEEAYRALLSGSTPPYL------------PFS
PYSLSRKKIVHYTCFDQRKRANAAFLIGAYAVIYLKKTPEEAYRALLSGSTPPYLPFRDA
SFGNCSYNLTILDCLQGLRKGLQHGFFDFETFDVDEYEHYERVENGDFNWIVPGKFLAFS
GPHPKSKIENGYPLHAPEAYFPYFKKHNVTAIVRLNKKIYEAKRFTDAGFEHHDLFFLDG
STPSDNIVRRFLNICENTEGAIAVHCKAGLGRTGTLIACYVMKHYRFTHAEIIAWIRICR
PGSIIGPQQHFLEEKQASLWVQGDIFRSKLKNRPSEGSISKILSSLDDMSIGGNLSKNVE
NLEDDEDVEMTTSITQGDKLRALKSQRQPLSSSCALSQAAMAKRINRGSLGNL
[537] 'XP_023497320.1-9796-Equus_caballus-Metazoa'
FAHFREVGHISCREQYPS----HIY---------DFYADFGPLNLAMVYRYCCKLNKKLK
SYSLSRKKIVHYTCFDQRKRANAAFLIGAYAVIYLKKTPEEAYRALLSGSTAPYLPFRDA
SFGNCSYNLTILDCLQGIRKGLQHGFFDFETFDVDEYEHYERVENGDFNWIVPGKFLAFS
GPHPKSKIENGYPLHAPEAYFPYFKKNNVTAIVRLNKKIYEAKRFTDAGFEHYDLFFIDG
STPSDNIVRRFLNICENTEGAIAVHCKAGLGRTGTMIACYVMKHYRFTHAEIIAWIRICR
PGSIIGPQQHFLEEKQASLWVQGDIFRSKLKNRPSDGSINKILSSLDDMCIGGNLSKNVE
NFEEDEDVEMKNSITQGDKLRALKSQRQPRSSSCAFLQGATAKRISRGSLGNL
[538] 'XP_014405137.1-109478-Myotis_brandtii-Metazoa'
DELSDRLYFATLRNRPKSTVHIHYFSIDEELVYENFYADFGPLNLAMVYRYCCKLNKKLK
SYSLSRKKIVHYTCFDQRKRANAAFLIGAYAVIYLKKTPEEAYRALLSGSNPPYLPFRDA
SFGNCTYNLTILDCLQGIRKGLQHGFFDFETFDVDEYEHYERVENGDFNWIVPGKFLAFS
GPHPKSKIENGYPLHAPEAYFPYFKKHNVTAIVRLNKKIYEAKRFTDAGFEHYDLFFIDG
STPCDNIVRRFLNICENTEGAIAVHCKAGLGRTGTLIACYVMKHYRFTHAEVISWIRICR
PGSIIGPQQHFLEEKQASLWVQGDLFRSKLKNRPSEESINKILSNLDDMSIGGNLSKNVE
NLEEDEDVEMKNSITQGDKLRALKSQRQPRSSPCAFLQGATAKRISRGTLGNL
[539] 'XP_015418998.1-225400-Myotis_davidii-Metazoa'
----------------------------------------------MVYRYCCKLNKKLK
SYSLSRKKIVHYTCFDQRKRANAAFLIGAYAVIYLKKTPEEAYRALLSGSNPPYLPFRDA
SFGNCTYNLTILDCLQGIRKGLQHGFFDFETFDVDEYEHYERVENGDFNWIVPGKFLAFS
GPHPKSKIENGYPLHAPEAYFPYFKKHNVTAIVRLNKKIYEAKRFTDAGFEHYDLFFIDG
STPCDNIVRRFLNICENTEGAIAVHCKAGLGRTGTLIACYVMKHYRFTHAEVISWIRICR
PGSIIGPQQHFLEEKQASLWVQGDLFRSKLKNRPSEESINKILSNLDDMSIGGNLSKNVE
NLEEDEDVEMKNSITQGDKLRALKSQRQPRSSPYAFLQGATAKRITRGTLGNL
[540] 'XP_024845825.1-9913-Bos_taurus-Metazoa'
SSLGDRLYFATLRNRPKSTVNTHYFSIDEELVYENFYADFGPLNLAMVYRYCCKLNKKLK
SYSLSRKRIVHYTCFDQRKRANAAFLIGAYAVIYLKKTPEEAYRALLSGSNPPYLPFRDA
SFGNCTYNLTILDCLQGIRKGLQHGFFDFETFDVDEYEHYERVENGDFNWIVPGKFLAFS
GPHPKSKIENGYPLHAPEAYFPYFKKHNVTAVVRLNKKIYEAKRFTDAGFEHYDLFFIDG
STPSDNIVRRFLNICENTEGAIAVHCKAGLGRTGTLIACYVMKHYRFTHAEIIAWIRICR
PGSIIGPQQHFLEEKQASLWVQGDIFRSKLKNRPSEGSINKILSSLDDMSIGGNLSKNME
NLEEDEDVEMKNNITQGDKLRALKSQRQPRTSSCAFLQGVTAKRINRGSLECC
[541] 'XP_025143991.1-89462-Bubalus_bubalis-Metazoa'
GEMKDRLYFATLRNRPKSTVNTHYFSIDEELVYENFYADFGPLNLAMVYRYCCKLNKKLK
SYSLSRKRIVHYTCFDQRKRANAAFLIGAYAVIYLKKTPEEAYRALLSGSNPPYLPFRDA
SFGNCTYNLTILDCLQGIRKGLQHGFFDFETFDVDEYEHYERVENGDFNWIVPGKFLAFS
GPHPKSKIENGYPLHAPEAYFPYFKKHNVTAVVRLNKKIYEAKRFTDAGFEHYDLFFIDG
STPSDNIVRRFLNICENTEGAIAVHCKAGLGRTGTLIACYVMKHYRFTHAEIIAWIRICR
PGSIIGPQQHFLEEKQASLWVQGDIFRSKLKNRPSEGSINKILSSLDDMSIGGNLSKNME
NLEEDEDVEMKNSITQGDKLRALKSQRQPRTSSCAFLQGVTAKRINRGSLECC
[542] 'XP_012604066.1-30608-Microcebus_murinus-Metazoa'
STLGDRLYFATLRNRPKSTANTHYFSIDEELVYENFYADFGPLNLAMVYRYCCKLNKKLK
SYSLSRKKIVHYTCFDQRKRANAAFLIGAYAVIYLKKTPEEAYRALLSDSKPPYLPFRDA
SFGNCTYSLTILDCLQGIRKGLQHGFFDFETFDVDEYEHYERVENGDFNWIVPGKFLAFS
GPHPKSKIENGYPLHAPEAYFPYFKKHNVTAIVRLNKKIYEAKRFTDAGFEHYDLFFIDG
STPSDNIVRRFLNICENTEGAIAVHCKAGLGRTGTLIACYVMKHYRFTHAEIIAWIRICR
PGSIIGPQQHFLEEKQASLWVQGDIFRSKLNNRSSEGSINKILSSLDDMSIGGNLSKNME
NLEEDEDLEMKNSITQGDKLRALKSQRQPRTSSCPFSQVATAKRINRGSLGNL
[543] 'XP_016060042.1-291302-Miniopterus_natalensis-Metazoa'
W-LSDRLYFATLRNRPKSTVHIHYFSIDEELVYENFYADFGPLNLAMVYRYCCKLNKKLK
SYSLSRKKIVHYTCFDQRKRANAAFLIGAYAVIYLKKTPEEAYRALLSGSSAPYLPFRDA
SFGNCTYNLTILDCLQGIRKGLQHGFFDFETFDVDEYEHYERVENGDFNWIVPGKFLAFS
GPHPKSKIENGYPLHAPEAYFPYFKKHNVTAIVRLNKKIYEAKRFTDAGFEHYDLFFIDG
STPSDNIVRRFLNICENTEGAIAVHCKAGLGRTGTLIACYVMKHYRFTHAEIISWIRICR
PGSIIGPQQHFLEEKQASLWVQGDIFRSKLKSRPSDGSINTILSSLDDMSIGGSLCKNVE
NLEDDEELEIKSSVTQGDKLRALKSQRQPRSSPCAFLQGATAKRINRGPLGNL
[544] 'XP_004614734.1-42254-Sorex_araneus-Metazoa'
GELKDRLYFATLRNRPKSTVNTHYFSIDEELVYENFYADFGPLNLAMVYRYCCKLNKKLK
SYSLSRKKIVHYTCFDQRKRANAAFLIGAYAVIYLKKTPEEAYRALLSGSNSPYLPFRDA
SFGNCTYNLTILDCLQGIRKGLQHGFFDFETFDADEYEHYERVENGDFNWIVPGKFLAFS
GPHPKSKIENGYPLHAPEAYFPYFKKHNVTAVVRLNKKIYEAKRFTDAGFEHYDLFFLDG
STPSDTIVRRFLSICENTDGAVAVHCKAGLGRTGTLIACYVMKHYRFTHSEIIAWIRICR
PGSIIGPQQHFLEEKQASLWVQGDIFRSKLKNSTSEGSINKILSSLDDMSIGGNLTKNME
NLEEDEDVEMKNSITQGDKLRALKSQRQPRSSSCAFLQGVTAKRINRNSLGNL
[545] 'XP_028009711.1-29078-Eptesicus_fuscus-Metazoa'
SSLGDRLYFATLRNRPKSTVHIHYFSIDEELVYENFYADFGPLNLAMLYRYCCKLNKKLK
SYSLSRKKIVHYTCFDQRKRANAAFLIGAYAVIYLKKTPEEAYRALLSGSNPPYLPFRDA
SFGNCTYNLTILDCLQGIRKDFLGGYFSFLFFPLTKFC--QRVENGDFNWIVPGKFLAFS
GPHPKSKIENGYPLHAPEAYFPYFKKHNVTAIVRLNKKIYEAKRFTDAGFEHYDLFFVDG
STPGDSIVRRFLSICENTEGAIAVHCKAGLGRTGTLIACYVMKHYRFTHAEVISWIRICR
PGSIIGPQQHFLEEKQASLWVQGDIFRSKLKSRPSEESINKILSNLDDMSIGGNVSKNVE
NLEEDEDVEMKNSITQGDKLRALKSQRQPRSSPCALLQGATAKRIARGT----
[546] 'XP_019813772.1-9915-Bos_indicus-Metazoa'
GEMKDRLYFATLRNRPKSTVNTHYFSIDEELVYENFYADFGPLNLAMVYRYCCKLNKKLK
SYSLSRKRIVHYTCFDQRKRANAAFLIGAYAVIYLKKTPEEAYRALLSGSNPPYLPFRDA
SFGNCTYNLTILDCLQGIRKGLQHGFFDFETFDVDEYEHYEVCTLLRLISILKG--FRVP
GLHETTYVPFGYPLHAPEAYFPYFKKHNVTAVVRLNKKIYEAKRFTDAGFEHYDLFFIDG
STPSDNIVRRFLNICENTEGAIAVHCKAGLGRTGTLIACYVMKHYRFTHAEIIAWIRICR
PGSIIGPQQHFLEEKQASLWVQGDIFRSKLKNRPSEGSINKILSSLDDMSIGGNLSKNME
NLEEDEDVEMKNNITQGDKLRALKSQRQPRTSSCAFLQGVTAKRINRGSLGNL
[547] 'XP_026353305.1-9644-Ursus_arctos-Metazoa'
FPVDDFHFFSSTLSPTPS------FCCLGC-KLPNFYADFGPLNLAMVYRYCCKLNKKLK
SYSLSRKKIVHYTCFDQRKRANAAFLIGAYAVIYLKKTPEEAYRALLSGSNPPYLPFRDA
SFGNCTYNLTILDCLQGIRKGLQHGFFDFETFDVDEYEHYERVENGDFNWIVPGKFLAFS
GPHPKSKVENGYPLHAPEAYFPYFKKHNVTAIVRLNKKIYEAKRFTDAGFEHYDLFFIDG
STPSDNIVRRFLNICENTDGAIAVHCKAGLGRTGTLIACYVMKHYRFTHAEIIAWIRICR
PGSIIGPQQHFLEEKQASLWVQGDIFRSKLKNRPSEGSINKILSSLDDLSIGGNLSKNVE
NLEEDEDVEMKNSITQGDKLRALKSQRQPRSSSCAF-QGAMAKRINRGSLGNL
[548] 'XP_023601942.1-59463-Myotis_lucifugus-Metazoa'
----------------------------------------------MVYRYCCKLNKKLK
SYSLSRKKIVHYTCFDQRKRANAAFLIGAYAVIYLKKTPEEAYRALLSGSNPPYLPFRDA
SFGNCTYNLTILDCLQGIRKGLQHGFFDFETFDVDEYEHYERVENGDFNWIVPGKFLAFS
GPHPKSKIENGYPLHAPEAYFSLLQKAQRETIVKLNKKSHRGPAFTDAGFRAYPPSFIHG
STPCDNIVQQVPGTSARTRGAIAVHCKAGLGRTGTLIACYVMKHYRFTHAEVISWIRICR
PGSIIGPQQHFLEEKQASLWVQGDLFRSKLKNRPSEESINKILSNLDDMSIGGNLSKNVE
NLEEDEDVEMKNSITQGDKLRALKSQRQPRSSPCAFLQGATAKRISRGSLGNL
[549] 'XP_012886887.1-10020-Dipodomys_ordii-Metazoa'
GEMKDRLYFATLRNRPKSTANTHYFSIDEELVYENFYADFGPLNLAMVYKYCCKLNKKLK
SYSLSRKKIVHYTCFDQRKRANAAFLIGAYAVIYLKKTPEEAYRALLSGSNPPYLPFRDA
SFGNCTYNLTILDCLQGIRKGLQHGFFDFETFDVDEYEHYERVENGDFNWIVPGKFLAFS
GPHPKSKIENGYPLHAPEAYFPYFKKHNVTAIVRLNKKIYEAKRFTDAGFEHYDLFFIDG
STPSDNIVRRFLNICENTTGAIAVHCKAGLGRTGTLIACYVMKHYRFTHAEIIAWIRICR
PGSIIGPQQHFLEEKQASLWVQGDIFRSKLKNRQSEGSLNKILSSLDEMSISGNLPKNID
DLEEDEEMEMKSNITQGDKLRALKSQRQPRPSSSVFSQPASARRITRGSLGNL
[550] 'XP_012886889.1-10020-Dipodomys_ordii-Metazoa'
GEMKDRLYFATLRNRPKSTANTHYFSIDEELVYENFYADFGPLNLAMVYKYCCKLNKKLK
-------------------------------VIYLKKTPEEAYRALLSGSNPPYLPFRDA
SFGNCTYNLTILDCLQGIRKGLQHGFFDFETFDVDEYEHYERVENGDFNWIVPGKFLAFS
GPHPKSKIENGYPLHAPEAYFPYFKKHNVTAIVRLNKKIYEAKRFTDAGFEHYDLFFIDG
STPSDNIVRRFLNICENTTGAIAVHCKAGLGRTGTLIACYVMKHYRFTHAEIIAWIRICR
PGSIIGPQQHFLEEKQASLWVQGDIFRSKLKNRQSEGSLNKILSSLDEMSISGNLPKNID
DLEEDEEMEMKSNITQGDKLRALKSQRQPRPSSSVFSQPASARRITRGSLGNL
[551] 'XP_012697422.1-7950-Clupea_harengus-Metazoa'
GEIRDRLYFATLRSKPKSTANTHYFSTDDEFVYENFYADFGPLNLAMLYRYCCKLNKKLK
SFTLTRKRIVHYTSFDQRRRANAAVLIGAYAVIYLKKTPEEAYRALISGSNASYLPFRDA
SFGNCTFNLTILDCLQGVKRALQHGFFQFETFDVNEYEHYERVENGDFNWILPEKFLAFS
GPHPKSKVENGYPLHAPEAYFPYFRKHNVTTVIRLNKKIYDAKRFTDAGLDHYDLFFVDG
STPSDIIMRRFLHICESTDGAVAVHCKAGLGRTGTLIGCYLMKHYRFTAAESIAWIRICR
PGSIIGPQQHFLEEKQALLWQQGELQRAEHQQRVLDRGMGHLISSLDDMSLRSSIFKSAN
DS-----EENGFCMTQGDKLRALKGRRQPRSATGALLQGASAKRISRTSLGNL
[552] 'XP_012990564.1-8010-Esox_lucius-Metazoa'
GEIKDRLYFATLRSKPKSTANTHYFCTDDEFVYENFYADFGPLNLAMLYRYCCKLNKKLK
SFTLTRKRIVHYTGFDQRKRANAAVLIGAYAVIYLKKTPEEAYRALISGSNASYLPFRDA
SFGNCTYNLTILDCLQGIRKALQHGFFDFETFDVDEYEHYERVENGDFNWIVPGKFLAFS
GPHPKSKIENGYPLHAPEAYFPYFRRHNVTTVVRLNKKIYDAKRFTDAGFDHYDLFFVDG
STPSDVITRRFLHICEITDGAVAVHCKAGLGRTGTLIGCYLMKHYRFTAAEAIAWIRVCR
PGSVIGPQQHFLEEKQAAMWLQGDAQRSQQKP---ARAVSHLISSMDDLSLSAGILRSTD
DY----SGENGLCMTQGDKLRALKGRRQPRSATGALLQGATAKRISRNSLGNL
[553] 'XP_021459120.1-8022-Oncorhynchus_mykiss-Metazoa'
GEIKDRLYFATLRSKPKSTANTHYFCTDDEFIYENFYADFGPLHLAMLYRYCCKLNKKLK
SFTLTRKRIVHYTSFDQRKRANAAVLIGAYAVIYLKKTPEEAYRALISGSNSSYLPFRDA
SFGNCTYNLTILDCLQGIRKALQHGFFDFESFDVDEYEHYERVENGDFNWIVPGKFLAFS
GPHPKSKIENGYPLHAPEAYFPYFRQHNVTSVVRLNKKIYDAQRFTDAGFDHYDLFFVDG
STPSDIITRRFLHICESTDGAVAVHCKAGLGRTGTLIGCYLMKHYRFTAAETIAWIRVCR
PGSVIGPQQHFLEERQAAMWMQGDVQRSQQKQ---PRGVSHLTSSMDDLTLNPTILKSID
DY----IGENGLCMTQGDKLRALKGRRQPRSATGALL-GASAKRIGSSSLGNL
[554] 'XP_029488021.1-8023-Oncorhynchus_nerka-Metazoa'
GEIKDRLYFATLRSKPKSTANTHYFCTDDEFIYENFYADFGPLHLAMLYRYCCKLNKKLK
SFTLTRKRIVHYTSFDQRKRANAAVLIGAYAVIYLKKTPEEAYRALISGSNSSYLPFRDA
SFGNCTYNLTILDCLQGIRKALQHGFFDFESFDVDEYEHYERVENGDFNWIVPGKFLAFS
GPHPKSKIENGYPLHAPEAYFPYFRQHNVTSVVRLNKKIYDAQRFTDAGFDHYDLFFVDG
STPSDIITRRFLHICESTDGAVAVHCKAGLGRTGTLIGCYLMKHYRFTAAETIAWIRVCR
PGSVIGPQQHFLDERQAAMWMQGDVQRSQQKQ---PRGVSRLTSSMDDLTLNPTILKSID
DY----IGENGLCMTQGDKLRALKGRRQPRSATGALLQGASAKRIGSSSLGNL
[555] 'XP_020355215.1-8019-Oncorhynchus_kisutch-Metazoa'
GEIKDRLYFATLRSKPKSTANTHYFCTDDEFIYENFYADFGPLHLAMLYRYCCKLNKKLK
SFTLTRKRIVHYTSFDQRKRANAAVLIGAYAVIYLKKTPEEAYRALISGSNSSYLPFRDA
SFGNCTYNLTILDCLQGIRKALQHGFFDFESFDVDEYEHYERVENGDFNWIVPGKFLAFS
GPHPKSKIENGYPLHAPEAYFPYFRQHNVTSVVRLNKKIYDAQRFTDAGFDHYDLFFVDG
STPSDIITRRFLHICESTDGAVAVHCKAGLGRTGTLIGCYLMKHYRFTAAETIAWIRVCR
PGSVIGPQQHFLDERQAAMWMQGDVQRSQQKQ---LSGVSRLTSSMDDLTLNPTILKSID
DY----IGENGLCMTQGDKLRALKGRRQPRSATGALLQGASAKRIGERSLGNL
[556] 'XP_023860053.1-8036-Salvelinus_alpinus-Metazoa'
GEIKDRLYFATLRSKPKSTANTHYFCTDDEFIYENFYADFGPLHLAILYRYCCKLNKKLK
SFTLTRKRIVHYTSFDQRKRANAAVLIGAYAVIYLKKTPEEAYRALISGSNSSYLPFRDA
SFGNCTYNLTILDCLQGIRKALQHGFFDFETFDVDEYEHYERVENGDFNWIVPGKFLAFS
GPHPKSKIENGYPLHAPEAYFPYFRQHNVTSVVRLNKKIYDAQRFTDAGFDHYDLFFVDG
STPSDVITRRFLHICESTDGAVAVHCKAGLGRTGTLIGCYLMKHYRFTAAETIAWIRVCR
PGSVIGPQQHFLEERQAAMWMQGDVQRSQQKQ---PRGVSRLTSSMDDLTLNPTILKSID
DY----IGENGLCMTQGDKLRALKGRRQPRLATGALLQGASAKRIGSSSLGNL
[557] 'XP_024276834.1-74940-Oncorhynchus_tshawytscha-Metazoa'
GEIKDRLYFATLRSKPKSTANTHYFCTDDEFIYENFYADFGPLHLAMLYRYCCKLNKKLK
SFTLTRKRIVHYTSFDQRKRANAAVLIGAYAVIYLKKTPEEAYRALISGSNSSYLPFRDA
SFGNCTYNLTILDCLQGIRKALQHGFFDFESFDVDEYEHYERVENGDFNWIVPGKFLAFS
GPHPKSKIENGYPLHAPEAYXPYFRQHNVTSVVRLNKKIYDAQRFTDAGFDHYDLFFVDG
STPSDIITRRFLHICESTDGAVAVHCKAGLGRTGTLIGCYLMKHYRFTAAETIAWIRVCR
PGSVIGPQQHFLDERQAAMWMQGDVQRSQQKQ---PRGVSRLTSSMDDLTLNPTILKSID
DY----IGENGLCMTQGDKLRALKGRRQPRSATGALLQGASAKRIGSSS----
[558] 'XP_014071487.1-8030-Salmo_salar-Metazoa'
GEIKDRLYFATLRSKPKSTANTHYFCTDDEFIYENFYADFGPLNLAMLYRYCCKLNKKLK
SFTLTRKRLVHYTSFDQRKRANAAVLIGAYAVIYLKKTPEEAYRALISGSNSSYLPFRDA
SFGSCTYNLTILDCLQGIRKALQHGFFDFETFDVDEYEHYERVENGDFNWIVPGKFLAFS
GPHPKSKIENGYPLHAPEAYFPYFRQHNVTSVVRLNKKIYDAQRFTDAGFDHYDLFFVDG
STPSDVITRRFLHICESTDGAVAVHCKAGLGRTGTLIGCYLMKHYRFTAAETIAWIRFCR
PGSVIGPQQHFLEERQAAMWMQGDVQRSQPKQ---PRGVSRLTSSMDDLALGPTILKSID
DY----IGENGLCMTQGDKLRALKGRRQPRSATGALLQGASAKRIGSSSLGNL
[559] 'XP_029562424.1-8032-Salmo_trutta-Metazoa'
GEIKDRLYFATLRSKPKSTANTHYFCTDDEFIYENFYADFGPLHLAMLYRYCCKLNKKLK
SFTLTRKRIVHYTSFDQRKRANAAVLIGAYAVIYLKKTPEEAYRALISGSNSSYLPFRDA
SFGSCTYNLTILDCLQGIRKALQHGFFDFETFDVDEYEHYERVENGDFNWIVPGKFLAFS
GPHPKSKIENGYPLHAPEAYFPYFRQHNVTSVVRLNKKIYDAQRFTDAGFDHYDLFFVDG
STPSDVITRRFLHICESTDGAVAVHCKAGLGRTGTLIGCYLMKHYRFTAAETIAWIRFCR
PGSVIGPQQHFLEERQAAMWMQGDVQRSQPKQ---PRGVSHLTSSMDDLALGPTILKSID
DY----IGENGLCMTQGDKLRALKGRRQPRSATGALLQGASAKRIGSSSLGNL
[560] 'XP_029551581.1-8032-Salmo_trutta-Metazoa'
GEIKDRLYFATLRSKPKSTANTHYFCTDDEFIYENFYADFGPLNLAMLFRYSCKLNKKLK
SFTLTRKRIVHYTSFDQRKRANAAVLIAAYAVIYLKKTPEEAYRALISGANASYLPFRDA
SFGNCTYNLTILDCLQGIRKALQHGFFDFETFDVDEYEHYERVENGDFNWIVPGKFLAFS
GPHPKSKIENGYPLHAPEAYFPYFRKHNITTVVRLNKKIYDAKRFTDAGFDHYDLFFVDG
STPNDVITRRFLHICESTDGAVAVHCKAGLGRTGTLIGCYLMKHYHFTAAETIAWIRVCR
PGSVIGPQQHFLEERQAAMWMQGDMQRSQP------RGVSHLISSMDDLTLRPTILRSTD
DY----IGENGLCMTQGDKLRALKGRRQPRSATGALLQGATAKRISRSS----
[561] 'XP_023826774.1-8036-Salvelinus_alpinus-Metazoa'
GEIKDRLYFATLRSKPKSTANTHYFCTDDEFIYENFYADFGPLNLAMLYRYSCKLNKKLK
SFTLTRKRIVHYTSFDQRKRANAAVLIAAYAVIYLKKTPEEAYRALISGSNASYLPYRDA
SFGNCTYNLTILDCLQGIRKALQHGFFDFETFDVDEYEHYERVENGDFNWIVPGKFLAFS
GPHPKSKIENGYPLHAPEAYLPYFRKHNITTVVRLNKKIYDAKRFTDAGFDHYDLFFVDG
STPNDVITRRFLHICESTDGAVAVHCKAGLGRTGTLIGCYLMKHYHFTAAETIAWIRVCR
PGSVIGPQQHFLEERQAAMWMQGDMQRSQP------RGVSHLISSMDDLTLRPTILGSTD
DY----IGENGLCMTQGDKLRALKGRRQPRSATGALLQGATAKRISRSSLGNL
[562] 'XP_021417123.1-8022-Oncorhynchus_mykiss-Metazoa'
GEIKDRLYFATLRSKPKSTANTHYFCTDDEFIYENFYADFGPLNLAMLYRYSCKLNKKLK
SFTLTRKRIVHYTSFDQRKRANAAVLIAAYAVIYLKKTPEEAYRALISGSNASYLPFRDA
SFGNCTYNLTILDCLQGIRKALQHGFFDFETFDVDEYEHYERVENGDFNWIVPGKFLAFS
GPHPKSKIENGYPLHAPEAYFPYFRKHNITTVVRLNKKIYDAKRFTDAGFDHYDLFFVDG
STPNDVITRRFLHICESTDGAVAVHCKAGLGRTGTLIGCYLMKHYHFTAAETIAWIRVCR
PGSIIGPQQHFLEERQAAMWMQGDMQRSQP------RGVSHLISSMDDLTLRPTILRSTD
DY----IGENGLCMTQGDKLRALKGRRQPRSATGALLQGATAKRISRSSLGNL
[563] 'XP_024278788.1-74940-Oncorhynchus_tshawytscha-Metazoa'
GEIKDRLYFATLRSKPKSTANTHYFCTDDEFIYENFYADFGPLNLAMLYRYSCKLNKKLK
SFTLTRKRIVHYTSFDQXKRANAAVLIAAYAVIYLKKTPEEAYRALISGSNASYLPFRDA
SFGNCTYNLTILDCLQGIRKALQHGFFDFETFDVDEYEHYERVENGDFNWIVPGKFLAFS
GPHPKSKIENGYPLHAPEAYFPYFRKHNITTVVRLNKKIYDAKRFTDAGFDHYDLFFVDG
STPNDVITRRFLHICESTDGAVAVHCKAGLGRTGTLIGCYLMKHYHFTAAETIAWIRVCR
PGSIIGPQQHFLEERQAAMWMQGDMQRSQQ------RGVSHLISSMDDLTLRPTILRSTD
DY----IGENGLCMTQGDKLRALKGRRQPRSATGALLQGATAKRISRSSLGNL
[564] 'XP_020335844.1-8019-Oncorhynchus_kisutch-Metazoa'
GEIKDRLYFATLRSKPKSTANTHYFCTDDEFIYENFYADFGPLNLAMLYRYSCKLNKKLK
SFTLTRKRIVHYTSFDQRKRANAAVLIAAYAVIYLKKTPEEAYRALISGSNASYLPFRDA
SFGNCTYNLTILDCLQGIRKALQHGFFDFETFDVDEYEHYERVENGDFNWIVPGKFLAFS
GPHPKSKIENGYPLHAPEAYFPYFRKHNMTTVVRLNKKIYDAKRFTDAGFDHYDLFFVDG
STPNDVITRRFLHICESTDGAVAVHCKAGLGRTGTLIGCYLMKHYHFTAAETIAWIRVCR
PGSIIGPQQHFLEERQAAMWMQGDMQRSQP------RGVSHLISSMDDLTLRPTILRSTD
DY----IGENGLCMTQGDKLRALKGRRQPRSATGALLQGATAKRISRSSLGNL
[565] 'XP_029489556.1-8023-Oncorhynchus_nerka-Metazoa'
GEIKDRLYFATLRSKPKSTANTHYFCTDDEFIYENFYADFGPLNLAMLYRYSCKLNKKLK
SFTLTRKRIVHYTSFDQRKRANAAVLIAAYAVIYLKKTPEEAYRALISGSNASYLPFRDA
SFGNCTYNLTILNCLQGIRKALQHGFFDFETFDVDEYEHYERVENGDFNWIVPGKFLAFS
GPHPKSKIENGYPLHAPEAYFPYFRKHNITTVVRLNKKIYDAKRFTDAGFDHYDLFFVDG
STPNDVITRRFLHICESTDGAVAVHCKAGLGRTGTLIGCYLMKHYHFTAAETIAWIRVCR
PGSIIGPQQHFLEERQAAMWMQGDMQRSQP------RGVSHLISSMDDLTLRPTILRSTD
DY----IGENGLCMTQGDKLRALKGRRQPRSATGALLQCATAKRISRSSLGNL
[566] 'XP_014004894.1-8030-Salmo_salar-Metazoa'
GEIKDRLYFATLRSKPKSTANTHYFCTDDEFIYENFYADFGPLNLAMLFRYSCKLNKKLK
SFTLTRKRIVHYTSFDQRKRANAAVLIAAYAVIYLKKTPEEAYRALISGSNASYLPFRDA
SFGNCTYNLTILDCLQGIRKALQHGFFDFERFDVDEYEHYERVENGDFNWIVPGKFLAFS
GPHPKSKIENGYPLHAPEAYFPYFRKHNITTVVRLNKKIYDAKRFTDAGFDHYDLFFVDG
STPNDVITRRFLHICESTDGAVAVHCKAGLGRTGTLIGCYLMKHYHFTAAETIAWIRVCR
PGSVIGPQQHFLEERQAAMWMQGDMQRSQP------RGVSHLISSMDDLTLRPTILRSTD
DY----IGENGLCMTQGDKLRALKGRRQPRSATGALLQGATAKRISRSSLGNL
[567] 'XP_021416791.1-8022-Oncorhynchus_mykiss-Metazoa'
GEIKDRLYFATLRSKPKSTANTHYFCTDDEFIYEKFYADFGPLNLAMLYRYSCKLNKKLK
SFTLTRKRIVHYTSFDQRKRANAAVLIAAYAVIYLKKTPEEAYRALISGSNASYLPFRDA
SFGNCTYNLTILDCLQGIRKALQHGFFDFETFDVDEYEHYERVENGDFNWIVPGKFLAFS
GPHPKSKIENGYPLHAPEAYFPYFRKHNITTVVRLNKKIYDAKRFTDAGFDHYDLFFVDG
STPNDVITRRFLHICESTDGAVAVHCKAGLGRTGTLIGCYLMKHYHFTAAETIAWIRVCR
PGSIIGPQQHFLEERQAAMWMQGDMQRSQP------RGVSHLISSMDDLTLRPTILRSTD
DY----IGENGLCMTQGDKLRALKGRRQPRSATGALLQGATAKRISRSSLGNL
[568] 'XP_029551577.1-8032-Salmo_trutta-Metazoa'
WSIADRLYFATLRSKPKSTANTHYFCTDDEFIYENFYADFGPLNLAMLFRYSCKLNKKLK
SFTLTRKRIVHYTSFDQRKRANAAVLIAAYAVIYLKKTPEEAYRALISGANASYLPFRDA
SFGNCTYNLTILDCLQGIRKALQHGFFDFETFDVDEYEHYERVENGDFNWIVPGKFLAFS
GPHPKSKIENGYPLHAPEAYFPYFRKHNITTVVRLNKKIYDAKRFTDAGFDHYDLFFVDG
STPNDVITRRFLHICESTDGAVAVHCKAGLGRTGTLIGCYLMKHYHFTAAETIAWIRVCR
PGSVIGPQQHFLEERQAAMWMQGDMQRSQP------RGVSHLISSMDDLTLRPTILRSTD
DY----IGENGLCMTQGDKLRALKGRRQPRSATGALLQGATAKRISRSSLGNL
[569] 'XP_005161772.1-7955-Danio_rerio-Metazoa'
GEIKDRLYFATLRSKPKSTANTHYFSTDEEFVYENFYADFGPLNLAMLYRYCCKLNKKLK
SFTLTRKRIVHYTSFDQRKRANAAVLIGAYAVIYLKKTPEEAYRALISGSNASYLPFRDA
SFGNCTYNLTVLDCLQGIRKALQHGFLNFETFDVNEYEHYERVENGDLNWITPGKLLAFS
GPHPKSKVENGYPLHAPEAYFPYFRKHNVTTIVRLNKKIYDAKRFTDAGFDHYDLFFVDG
STPSDIITRRFLHICESTSGAVAVHCKAGLGRTGTLIGCYLMKHYRFTSAEAIAWIRICR
PGSIIGPQQHYLEEKQASLWAHGDSLRSKQRQ--YDRSVPQLISSMDNLSISTSIFKSLD
DY-----AENDLGMTQGDKLRALKGRRQPRSATGAIVQGASAKRIGRSSLGNL
[570] 'XP_026054182.1-7957-Carassius_auratus-Metazoa'
GEIKDRLYFATLRSKPKSTANTHYFSTDEEFVYENFYADFGPLNLAMLYRYCCKLNKKLK
SFTLTRKRIVHYTSFDQRKRANAAVLIGAYAVIYLKKTPEEAYRALISGSNASYLPFRDA
SFGNCTYNLTVLDCLQGIRKALRHGFLNLETFDINEYEHYERVENGDLNWIVPGKLLAFS
GPHPKSKIENGYPLHAPEAYFPYFRKHNVTTIVRLNKKIYDAKRFTDAGFDHYDLFFVDG
STPSDVITRRFLHVCESTDGAVAVHCKAGLGRTGTLIGCYLMKHYRFTAAEAIAWIRICR
PGSIIGPQQHYLEEKQASLWAHGDIHRSKQRQ--YDRSVPHLISSMDNLSINTSIFKSLD
DY-----TENDLGMTQGDKLRALKVRRQPRSATGAILQGASAKRIGRSSLGNL
[571] 'XP_016376645.1-307959-Sinocyclocheilus_rhinocer-Metazoa'
GEIKDRLYFATLRSKPKSTANTHYFSTDEEFVYENFYADFGPLNLAMLYRYCCKLNKKLK
SFTLTRKRIVHYTSFDQRKRANAAVLIGAYAVIYLKKTPEEAYRALISGSNASYLPFRDA
SFGNCTYNLTVLDCLQGIRKALQHGFLNFETFDVNEYEHYERVENGDLNWIVPGKLLAFS
GPHPKSKIENGYPLHAPEAYFPYFRKHNVTNIVRLNKKIYDAKRFTDARFDHYDLFFVDG
STPSDVITRRFLHICESTDGAVAVHCKAGLGRTGTLIGCYLMKHYRFTAAEAIAWIRICR
PGSIIGPQQHYLEEKQASLWAHGDIHRSKQRQ--YDRSVPHLISSMDNLSINTSIFKSLD
YY-----AENDLGMTQGDKLRALKGRRQPRSATGAILQGASAKRIGRSSLGNL
[572] 'XP_016317732.1-1608454-Sinocyclocheilus_anshuien-Metazoa'
GEIKDRLYFATLRSKPKSTANTHYFSTDEEFVYENFYADFGPLNLAMLYRYCCKLNKKLK
SFTLTRKRIVHYTSFDQRKRANAAVLIGAYAVIYLKKTPEEAYRALISGSNASYLPFRDA
SFGNCTYNLTVLDCLQGIRKALQHGFLNFETFDVNEYEHYERVENGDLNWIVPGKLLAFS
GPHPKSKIENGYPLHAPEAYFPYFRKHNVTNIVRLNKKIYDAKRFTDAGFDHYDLFFVDG
STPSDVITRRFLHVCESTDGAVAVHCKAGLGRTGTLIGCYLMKHYRFTAAEAIAWIRICR
PGSIIGPQQHYLEEKQASLWAHGDIHRSKQRQ--YDRSVPHLISSMDNLSINTSIFKSLD
YY-----AENNLGMTQGDKLRALKGRRQPRSATGAILQGASAKRIGRSS----
[573] 'XP_016295889.1-1608454-Sinocyclocheilus_anshuien-Metazoa'
GEVKDRLYFATLRSKPKSTANTHYFSTDEEFVYENFYADFGPLNLAMLYRYCCKLNKKLK
SFTLTRKRIVHYTSFDQRKRANAAVLIGAYAVIYLKKTPEEAYRALISGSNASYLPFRDA
SFGNCTYNLTVLDCLQGIRKALQHGFLNFETFDVNEYEHYERVENGDLNWIIPGKLLAFS
GPHPKSKIENGYPLHAPEAYFPYFRKHDVTTIVRLNKNIYDAKRFTDAGFDHYDLFFVDG
STPSDVITRRFLHVCESTDGAVAVHCKAGLGRTGTLIGCYLMKHHRFTPAEAIAWIRISR
PGSIIGPQQHYLEEKQTSLWAHGDIHRSKQRQ--YDRSVPHLISSMDNLSISTSIFKSLD
DY-----AENDLVMTQGDKLRALKGRRQPRSATGAILQGASAKRIGRSSLGNL
[574] 'XP_016131546.1-75366-Sinocyclocheilus_grahami-Metazoa'
GEVKDRLYFATLRSKPKSTANTHYFSTDEEFVYENFYADFGPLNFAMLYRYCCKLNKKLK
SFTLTRKRIVHYTSFDQRKRANAAVLIGAYAVIYLKKTPEEAYRALISGSNASYLPFRDA
SFGNCTYNLTVLDCLQGIRKALQHGFLNFETFDVNEYEHYERVENGDLNWIIPGKLLAFS
GPHPKSKIENGYPLHAPEAYFPYFRKHDVTTIVRLNKNIYDAKRFTDAGFDHYDLFFVDG
STPSDVITRRFLHVCESTDGAVAVHCKAGLGRTGTLIGCYLMKHYRFTPAEAIAWIRICR
PGSIIGPQQHYLEEKQTSLWAHGDIHRSKQRQ--YDRSVPHLISSMDNLSISTSIFKSLD
DY-----AENDLGMTQGDKLRALKGRRQPRSATGAILQGASAKRIGRSSLGNL
[575] 'XP_016430465.1-307959-Sinocyclocheilus_rhinocer-Metazoa'
SSVGDRLYFATLRSKPKSTANTHYFSTDEEFVYENFYADFGPLNLAMLYRYCCKLNKKLK
SFTLTRKRIVHYTSFDQRKRANAAVLIGAYAVIYLKKTPEEAYRALISGSNASYLPFRDA
SFGNCTYNLTVLYCLQGIRKALQHGFLNFETFDVNEYEHYERVENGDLNWIIPCKLLAFS
GPHPKSKIENGYPLHAPEAYFPYFRKHDVTTIVRLNKNIYDAKRFTDAGFDHYDLFFVDG
STPSDVITRRFLHVCESTDGAVAVHCKAGLGRTGTLIGCYLMKHYRFTPAEAIAWIRICR
PGSIIGPQQHYLEEKQTSLWAHGDIHRSKQRQ--YDRSVPHLISSMDNLSISTSIFKSLD
DY-----AETDLGMTQGDKLRALKGRRQPRSATGAIL----------------
[576] 'XP_016137777.1-75366-Sinocyclocheilus_grahami-Metazoa'
GEVKAAPPSMTLDNLKHSATLTPLFKMADDNDL------IGATEFVKVSMKC------FY
SFTLTRKRIVHYTSFDQRKRANAAVLIGAYAVIYLKKTPEEAYRALISGSNASYLPFRDA
SFGNCTYNLTVLDCLQGIRKALQHGFLNFETFDVNEYEHYERVENGDLNWIVPGKLLAFS
GPHPKSKIENGYPLHAPEAYFPYFRKHNITNVVRLNKKIYDAKRFTDAGFDHYDLFFVDG
STPSDVITRRFLHVCESTDGAVAVHCKAGLGRTGTLIGCYLMKHYRFTAAEAIAWIRICR
PGSIIGPQQHYLEEKQASLWTHGDIHRSKQRQ--YDRSVPHLISSMDNLSINTSIFKSLD
YY-----AENDLGMTQGDKLRALKGRRQPRSATGAILQGASAKRIGRSSLGNL
[577] 'XP_026104317.1-7957-Carassius_auratus-Metazoa'
------------------------------------------------------------
--------------------------MG-----------------------------RDA
SFGNCTYNLTVLDCLQGVRKALQHGFLNFETFNVNEYEHYERVENGDLNWIIPGKLLAFS
GPHPKSQIEDGYPLHAPEAYFPYFRKHNVTTIVRLNKKIYEAKRFTDAGFDHYDLFFVDG
STPSDVIASRFLHICESTDGAVAVHCKAGLGRTGTLIGCYLMKHYRFTAADAIAWIRICR
PGSVIGPQQHYLEEKQASLWAHGDILRSKQQQ--YDRSVPHLISSMDDLSINTSIFKSLD
DY-----VENDLGMTQGDKLRALKGRRQPKSATGAI-QGASAKRIGRSSLGNL
[578] 'XP_022525362.1-7994-Astyanax_mexicanus-Metazoa'
GEMKDRLYFATLRSKPKSTANTHYFCTDDEFVYENFYADFGPLNLAMLYRYCCKLNKKLK
SFTLTRKRIVHYTSFDQRKRANAAVLIGAYAVIYLKKTPEEAYRALISGSNASYLPFRDA
SFGNCMYNLTILDCLQGIRKAQQHGFLNFETFDVTEYEHYERVENGDFNWIVRGKFLAFS
GPHPKSKVENGYPLHAPEAYFPYFRKHNVTTIIRLNKKIYDAKRFTDAGFDHYDLFFVDG
STPSDVITRRFLHICESTDGAVAVHCKAGLGRTGTLIGCYLMKHYRFTAAEAIAWIRVCR
PGSIIGPQQHFLEEKQVSLWAQGEVCRAQQQKRVYERGVPHLISSMDDLTISTSILKSLD
DY-----SENGLAMTQGDKLRALKVRRQPRSATGAL-QGASAKRIGRASLGNL
[579] 'XP_022525354.1-7994-Astyanax_mexicanus-Metazoa'
GEMKDRLYFATLRSKPKSTANTHYFCTDDEFVYENFYADFGPLNLAMLYRYCCKLNKKLK
SFTLTRKRIVHYTSFDQRKRANAAVLIGAYAVIYLKKTPEEAYRALISGSNASYLPFRDA
SFGNCMYNLTILDCLQGIRKAQQHGFLNFETFDVTEYEHYERVENGDFNWIVRGKFLAFS
GPHPKSKVENGYPLHAPEAYFPYFRKHNVTTIIRLNKKIYDAKRFTDAGFDHYDLFFVDG
STPSDVITRRFLHICESTDGAVAVHCKAGLGRTGTLIGCYLMKHYRFTAAEAIAWIRVCR
PGSIIGPQQHFLEEKQVSLWAQGEVCRAQQQKRVYERGVPHLISSMDDLTISTSILKSLD
DY-----SENGLAMTQGDKLRALKVRRQPRSATGALLQGASAKRIGRASLGNL
[580] 'XP_017556762.1-42514-Pygocentrus_nattereri-Metazoa'
GEIQDRLYFATLRSKPKSTANTHYFCTDDEFVYENFYADFGPLNLAMLYRYCCKLNKKLK
SFTLTRKRIVHYTSFDQRKRANAAVLIGAYAVIYLKKTPEEAYRALISGSNASYLPFRDA
SFGNCTYNLTILDCLQGIRKALQHGFLNFDTFDVTEYEHYERVENGDFNWIVPGKFLAFS
GPHPKSKVENGYPLHAPEAYFPYFRKHNVTTIIRLNKKIYDAKRFTDAGFDHYDLFFVDG
STPSDVITRRFLHICESTDGAVAVHCKAGLGRTGTLIGCYLMKHYRFTAAEAIAWIRISR
PGSVIGPQQHFLEEKQVSLWAQGEVYRSQQQKRVYERGVPHLISSMGDMTISTSILKSLD
DY-----GDNGLSMTQGDKLRALKGRRQPRSATGAL-QGASAKRIGRDSLGNL
[581] 'XP_017556755.1-42514-Pygocentrus_nattereri-Metazoa'
GEIQDRLYFATLRSKPKSTANTHYFCTDDEFVYENFYADFGPLNLAMLYRYCCKLNKKLK
SFTLTRKRIVHYTSFDQRKRANAAVLIGAYAVIYLKKTPEEAYRALISGSNASYLPFRDA
SFGNCTYNLTILDCLQGIRKALQHGFLNFDTFDVTEYEHYERVENGDFNWIVPGKFLAFS
GPHPKSKVENGYPLHAPEAYFPYFRKHNVTTIIRLNKKIYDAKRFTDAGFDHYDLFFVDG
STPSDVITRRFLHICESTDGAVAVHCKAGLGRTGTLIGCYLMKHYRFTAAEAIAWIRISR
PGSVIGPQQHFLEEKQVSLWAQGEVYRSQQQKRVYERGVPHLISSMGDMTISTSILKSLD
DY-----GDNGLSMTQGDKLRALKGRRQPRSATGALLQGASAKRIGRDSLGNL
[582] 'XP_008335453.1-244447-Cynoglossus_semilaevis-Metazoa'
GEIRDRLYFATLRSKPKSTANTHYFCVDDEFVYENFYADFGPLNLSLLFRYCCKLNKKLK
SFTLTRKRIVHYTSFDQRKRSNAAVLIGGYAVIYLKKSPEEAYRALTSGSNAPYLPFRDA
AFGNCSYSLTLLDCLQGIRKALQHGFFDFETFDVDEYEHYERVENGDLNWIVPGKLLAFS
GPHPKSKVENGYPLHAPEAYFPYFRKHNVTTVVRLNRKIYDAKRFMDAGFDHFELFFVDG
STPSDAIVRRFLHICENTDGAVAVHCKAGLGRTGTLIGCYLMKHYRFTAGEAIAWIRICR
PGSVIGPQQNFLEEKQAELWLLGDNERSQKSQ--LERAGLNLITSMNELTISP----RVD
TE-----GTDGLTLTQGDKLRALKGRRPPRSVTGALVQGAAAKRIGRSALSDL
[583] 'XP_022071325.1-80966-Acanthochromis_polyacanth-Metazoa'
GEIKERLYFATLRSKPKSTANTHYFCTDDEFVYENFYADFGPLNLAMLYRYCCKLNKKLK
SFTLTRKRIVHYTSFDQRKRSNAAVLIGAYAVIYLKKTPEEAYRALISGSNASYLPFRDA
SFGNCTYNLTVLDCLQGIRKALQHGFFDFETFDVDEYEHYERVENGDLNWIVPGKFLAFS
GPHPKTKIENGYPLHAPEAYFPYFRKQNVTTIIRLNKKIYDAKRFTDAGFDHYDLFFIDG
STPNDIITRRFLHICESTEGAVAVHCKAGLGRTGSLIGCYLMKHYRFTAAEAIAWIRICR
PGSVIGPQQHFLEDKQAALWMLGDSQRSQKAK--LEKVVPHLITSMDELTLKPNV-KSSD
EL-----TDSGPVLTQGDKLRALKSRRPPRPATGALGQGAAAKRIGRSPLSDL
[584] 'XP_023148768.1-80972-Amphiprion_ocellaris-Metazoa'
GEIKERLYFATLRSKPKSTVNTHYFCTDDEFVYENFYADFGPLNLAMLYRYCCKLNKKLK
SFTLTRKRIVHYTSFDQRKRSNAAVLIGAYAVIYLKKTPEEAYRALISGSNASYLPFRDA
SFGNCTYNLTVLDCLQGIRKALQHGFFDFETFDVDEYEHYERVENGDLNWIVPGKFLAFS
GPHPKTKIENGYPLHAPEAYFPYFRKQNVTTIIRLNKKIYDAKRFTDAGFDHYDLFFVDG
STPNDIITRRFLHICESTEGAVAVHCKAGLGRTGSLIGCYLMKHYRFTAGEAIAWIRICR
PGSVIGPQQNFLEDKQAALWLLGDSQRSQKGK--LEKAVPHLITSMDELTLKPNVCKSSD
EL-----TDSGPVLTQGDKLRALKSRRTPRPATGALVQGAAAKRIGRSPLSDL
[585] 'XP_008294128.1-144197-Stegastes_partitus-Metazoa'
GEIKERLYFATLRSKPKSTANTHYFCTDDEFIYENFYADFGPLNLAMLYRYCCKLNKKLK
SFTLTRKRIVHYTSFDQRKRSNAAVLIGAYAVIYLKKTPEEAYRALISGSNASYLPFRDA
SFGNCSYSLTVLDCLQGIRKALQHGFFDFETFDVDEYEHYERVENGDLNWIVPGKFLAFS
GPHPKTKIENGYPLHAPEAYFPYFRKHMVTTIIRLNKKIYDAKRFTDAGFDHYDLFYVDG
STPNDIITRRFLHICESTEGAVAVHCKAGLGRTGTLIGCYLMKHYRFTAGEAIAWIRICR
PGSVIGPQQNFLEDKQAALWLLGDSQHSQKAK--LDRAVPHLITSMDDLTLKPTVCRSSD
ER-----TDSGPALTQGDKLRALKSRRPPRPTTGALVQGAAAKRIGRSPLSDL
[586] 'XP_018518147.1-8187-Lates_calcarifer-Metazoa'
GEIKERLYFATLRSKPKSTANTHYFCTDDEFVYENFYADFGPLNLAMLYRYCCKLNKKLK
SFTLTRKRIVHYTSFDQRKRSNAAVLIGGYAVIYLKKTPEEAYRALISGSNASYLPFRDA
SFGNCSYNLTLLDCLQGIRKALQHGFFDFETFDVDEYEHYERVENGDLNWIVPGKFLAFS
GPHPKTKIENGYPLHAPEAYFPYFRKHNVTTVVRLNKKIYDSKRFTDAGFDHYDLFFLDG
STPSDIITRRFLHICESTDGAVAVHCKAGLGRTGTLIGCYLMKHYRFTAGEAIAWIRICR
PGSVIGPQQNFLEEKQAALWLLGDSERSQKAK--QERAVSHLITSMDNLGLNPAVNRSSD
EG-----TDSGLGLTQGDKLRALKSRRPPRPATGTLVQGAAAKRIGRSPLSDL
[587] 'XP_019967465.1-8255-Paralichthys_olivaceus-Metazoa'
GEIRERLYFATLRSKPKSTTNTHYFCTDEEFVYENFYADFGPLNLSMLFRYCCKLNKKLK
SFTLTRKRIVHYTSFNQRKRSNAAVLIGGYAVIYLKKTPEEAYRALISGSNASYLPFRDA
SFGNCSYSLTLLDCLQGIRKALQHGFFDFEAFDVDEYEHYERVENGDLNWIVPGKFVAFS
GPHPKTKVENGYPLHAPEAYFPYFRKHNVTTIIRLNKKIYDSKRFTDAGFDHYDLFFIDG
STPSDTITRRFLHICESTDGAVAVHCK---------------------------------
------------------------------------------------------------
-----------------------------------------------------
[588] 'XP_026201584.1-64144-Anabas_testudineus-Metazoa'
GQIKERLYFATLRSKPKSTANTHYFCTDDEFVYENFYADFGPLNLAMLYRYCCKLNKKLK
SFTLTRKRIVHYASFDQSKRSNAAVLIGGYAVIYLKKTPEEAYRALISGSNASYLPFRDA
SFGNCTYNLTVLDCLQGIRKALQHGFFNFETFDVDEYEHYERVENGDLNWIVPGKLLAFS
GPHPKTTIENGYPLHAPEAYFPYFRKHNVTSIVRLNKKIYDAKRFTDAGFDHYDLFFVDG
STPSDIITRRFLHICESTEGAVAVHCKAGLGRTGTLIGCYLMKHYRFTASEAIAWIRICR
PGSVIGPQQNFLEEKQSVLWLLGDSELSQKAK--VERAVSHFITSMDNLTLNSTMCRTSN
EL-----IDGGPGLTQGDKLRALKSRRPPRPT----VQGAAAKRIGRSPLSDL
[589] 'XP_022620620.1-41447-Seriola_dumerili-Metazoa'
GEIKERLYFATLRSKPKSTANTHYFCTDDEFLYENFYADFGPLNLAMLYRYCCKLNKKLK
SFTLTRKRIVHYTSFDQRKRSNAAVLIGGYAVIYLKKTPEEAYRALISGSNASYLPFRDA
SFGKCSYSLTLLDCLQGIRKALQHGFFDFETFDVDEYEHYERVENGDLNWIVPGKFLAFS
GPHPKTKVENGYPLHAPEAYFPYFRKHNVTTVVRLNKKIYESKRFSDAGFDHYDLFFLDG
STPSDIITRRFLHISERTDGAVAVHCKAGLGRTGTLIGCYLMKHYRFTAGEAIAWIRICR
PGSVIGPQQNFLEEKQAALWLLGDSERSQKAK--LERVVSHLITSMDDLTLNSTMCRSSD
EV-----TDSGLGLTQGDKLRALKSRRPPRPATGALVQGAAAKRIGRSPLSDL
[590] 'XP_023279940.1-302047-Seriola_lalandi-Metazoa'
GEIKERLYFATLRSKPKSTANTHYFCTDDEFLYENFYADFGPLNLAMLYRYCCKLNKKLK
SFTLTRKRIVHYTSFDQRKRSNAAVLIGGYAVIYLKKTPEEAYRSLISGSNASYLPFRDA
SFGKCSYSLTLLDCLQGIRKALQHGFFDFETFDVDEYEHYERVENGDLNWIVPGKFLAFS
GPHPKTKVENGYPLHAPEAYFPYFRKHNVTTVVRLNKKIYESKRFSDAGFDHYDLFFLDG
STPSDIITRRFLHVSERTDGAVAVHCKAGLGRTGTLIGCYLMKHYRFTAGEAIAWIRICR
PGSVIGPQQNFLEEKQAALWLLGDSERSQKAK--LERVVSHLITSMDDLTLNPTMCRSSD
EV-----TDSGLGLTQGDKLRALKSRRPPRPATGALVQGAAAKRIGRSPLSDL
[591] 'XP_028260132.1-210632-Parambassis_ranga-Metazoa'
GEIKERLYFATLRSKPKSTANTHYFCTDDEFVYENFYTDFGPLNLAMLYRYCCKLNKKLK
SFTLTRKRIVHYTSFDQKKRSNAAVLIGGYAVIYLKKTPAEAYRALISGSNASYLPFRDA
SFGNCTYNLTVLDCLQGIGKALQHGFFNFETFDVDEYEHYERVENGDLNWIVPGKFLAFS
GPHPKTKIENGYPLHAPEAYFPYFRKHNVTTIIRLNKKIYDAKRFTDAGFDHYDLFFVDG
STPNDIITRRFLHICESTDGAVAVHCKAGLGRTGTLIGCYLMKHYRFTAGETIAWIRICR
PGSVIGPQQNFLEEKQTALWLLGDNQRSQKAK--LERAVPHLITCMDDLTLNPAISRSND
EL-----TETGLGLTQGDKLRALKSRRPPRPATGALVQGASAKRIARSPLSDL
[592] 'XP_028260133.1-210632-Parambassis_ranga-Metazoa'
GEIKERLYFATLRSKPKSTANTHYFCTDDEFVYENFYTDFGPLNLAMLYRYCCKLNKKLK
SFTLTRKRIVHYTSFDQKKRSNAAVLIGGYAVIYLKKTPAEAYRALISGSNASYLPFRDA
SFGNCTYNLTVLDCLQGIGKALQHGFFNFETFDVDEYEHYERVENGDLNWIVPGKFLAFS
GPHPKTKIENGYPLHAPEAYFPYFRKHNVTTIIRLNKKIYDAKRFTDAGFDHYDLFFVDG
STPNDIITRRFLHICESTDGAVAVHCKAGLGRTGTLIGCYLMKHYRFTAGETIAWIRICR
PGSVIGPQQNFLEEKQTALWLLGDNQRSQKAK--LERAVPHLITCMDDLTLNPAISRSND
EL-----TETGLGLTQGDKLRALKSRRPPRPATGALVQGASAKRIARSP----
[593] 'XP_005475714.1-8128-Oreochromis_niloticus-Metazoa'
GEIKERLYFATLRSKPKSTANTHYFCTDDEFVYENFYADFGPLNLAMLYRYCCKLNKKLK
SFTLTRKRIVHYTSFDQRKRSNAAVLIGGYAVIYLKKTPEEAYRALISGSNAAYLPFRDA
SFGNCTFNLTVLDCLLGIRKALQHGFFNFEAFDVDEYEHYERVENGDLNWIVPGKFLAFS
GPHPKTKVENGYPLHAPEAYFPYFRKHNVTTIIRLNKKIYDAKRFTDAGFNHYDLFFPDG
TTPNDIIARRFLHICENTDGAVAVHCKAGLGRTGTLIGCYLMKHYRFTAGEAIAWIRICR
PGSVIGPQQNFLEEKQAALWSLGDNQHSQKAK--QERAVPHLITSMEELTLNPTLSRSSD
EQ-----TDTGLGLTQGDKLRALKSRRSPRPATSALV--AAAKRIGKSPLSDL
[594] 'XP_005734318.1-303518-Pundamilia_nyererei-Metazoa'
GEIKERLYFATLRSKPKSTANTHYFCTDDEFVYENFYADFGPLNLAMLYRYCCKLNKKLK
SFTLTRKRIVHYTSFDQRKRSNAAVLIGGYAVIYLKKTPEEAYRALISGSNAAYLPFRDA
SFGNCTFNLTVLDCLQGIRKALQHGFFNFETFDVDEYEHYERVENGDLNWIVPGKFLAFS
GPHPKTKVENGYPLHAPEAYFPYFRKHNVTTIIRLNKKIYDAKRFTDAGFSHYDLFFPDG
TTPNDIIARRFLHICENTDGAVAVHCKAGLGRTGTLIGCYLMKHYRFTAGEAIAWIRICR
PGSVIGPQQNFLEEKQAALWSLGDNQHSQKAK--QERAMPHLITSMEELTLNPTLSRSSD
DQ-----TDGGLGLTQGDKLRALKSRRFPRPATSALV--AAAKRIGKSPLSDL
[595] 'XP_014265770.1-106582-Maylandia_zebra-Metazoa'
GEIKERLYFATLRSKPKSTANTHYFCTDDEFVYENFYADFGPLNLAMLYRYCCKLNKKLK
SFTLTRKRIVHYTSFDQRKRSNAAVLIGGYAVIYLKKTPEEAYRALISGSNAAYLPFRDA
SFGNCTFNLTVLDCLQGIRKALQHGFFNFETFDVDEYEHYERVENGDLNWIVPGKFLAFS
GPHPKTKVENGYPLHAPEAYFPYFRKHNVTTIIRLNKKIYDGKRFTDAGFSHYDLFFPDG
TTPNDIIARRFLHICENTDGAVAVHCKAGLGRTGTLIGCYLMKHYRFTAGEAIAWIRICR
PGSVIGPQQNFLEEKQAALWSLGDNQHSQKAK--QERAMPHLITSMEELTLNPTLSRSSD
DQ-----TDGGLGLTQGDKLRALKSRRFPRPATSALV--AAAKRIGKSPLSDL
[596] 'XP_005948481.1-8153-Haplochromis_burtoni-Metazoa'
GEIKERLYFATLRSKPKSTANTHYFCTDDEFVYENFYADFGPLNLAMLYRYCCKLNKKLK
SFTLTRKRLVHYTSFDQRKRSNAAVLIGGYAVIYLKKTPEEAYRALISGSNAAYLPFRDA
SFGNCTFNLTVLDCLQGIRKALQHGFFNFETFDVDEYEHYERVENGDLNWIVPGKFLAFS
GPHPKTKVENGYPLHAPEAYFPYFRKHNVTTIIRLNKKIYDAKRFTDAGFSHYDLFFPDG
TTPNDIIARRFLHICENTDGAVAVHCKAGLGRTGTLIGCYLMKHYRFTAGEAIAWIRICR
PGSVIGPQQNFLEEKQAALWSLGDNQHSQKAK--QERAMPHLITSMEELTLNPTLSRSSD
DQ-----TDGGLGLTQGDKLRALKSRRFPRPATSALV--AAAKRIGKSPLSDL
[597] 'XP_006803657.1-32507-Neolamprologus_brichardi-Metazoa'
GEIKERLYFATLRSKPKSTANTHYFCTDDEFVYENFYADFGPLNLAMLYRYCCKLNKKLK
SFTLTRKRIVHYTSFDQRKRSNAAVLIGGYAVIYLKKTPEEAYRALISGSNAAYLPFRDA
SFGNCTFNLTVLDCLQGIRKALQHGFFNFETFDVDEYEHYERVENGDLNWIVPGKFLAFS
GPHPKTKVENGYPLHAPEAYFPYFRKHNVTTIIRLNKKIYDAKRFTDAGFSHYDLFFPDG
TTPNDIIARRFLHICENTDGAVAVHCKAGLGRTGTLIGCYLMKHYRFTAGEAIAWIRICR
PGSVIGPQQNFLEEKQAALWSLGDNQHSQKAK--QERAMPHLITSMEELTLNPTLTRSSD
DQ-----TDGGLGLTQGDKLRALKSRRFPRPATSALV--AAAKRIGKSPLSDL
[598] 'XP_026001993.1-8154-Astatotilapia_calliptera-Metazoa'
GSIAERLYFATLRSKPKSTANTHYFCTDDEFVYENFYADFGPLNLAMLYRYCCKLNKKLK
SFTLTRKRIVHYTSFDQRKRSNAAVLIGGYAVIYLKKTPEEAYRALISGSNAAYLPFRDA
SFGNCTFNLTVLDCLQGIRKALQHGFFNFETFDVDEYEHYERVENGDLNWIVPGKFLAFS
GPHPKTKVENGYPLHAPEAYFPYFRKHNVTTIIRLNKKIYDAKRFTDAGFSHYDLFFPDG
TTPNDIIARRFLHICENTDGAVAVHCKAGLGRTGTLIGCYLMKHYRFTAGEAIAWIRICR
PGSVIGPQQNFLEEKQAALWSLGDNQHSQKAK--QERAMPHLITSMEELTLNPTLSRSSD
DQ-----TDGGLGLTQGDKLRALKSRRFPRPATSALV--AAAKRIGKSPLSDL
[599] 'XP_026179489.1-205130-Mastacembelus_armatus-Metazoa'
GQIKERLYFATLRSKPKSTANTHYFCTDDEFVYENFYADFGPLNLAMLYRYCCKLNRKLK
SFTLTRKRIVHYTSFDQRKRSNAAVLIGGYAVIYLKKTPEEAYRALTSGSNASYLPFRDA
SFGNCTYNLTVLECLQGIRKALQHGFFSFETFDVDEYEHYERVENGDLNWIVPGKFLAFS
GPHSKTKLENGYPLHAPEAYFPYFRKHNVTTVIRLNKKIYDSKRFTDAGFDHYDLFFLDG
STPSDVIIRRFLHICESTEGSVAVHCKAGLGRTGTLISCYLMKHYRFTAGEAIAWIRICR
PGSVIGPQQNFLEEKQAALWLLGNSNHSQKAK--LERAVSHLITTMDDLTLNSTMCRSSD
EV-----TD-GLGLTQGDKLRALKSRRPPRPATGPLVQGAAAKRIGRSPLSDL
[600] 'XP_020481899.2-56723-Labrus_bergylta-Metazoa'
GQIKERLYFATLRSKPKSTANTHYFCTDDEFLYENFYADFGPLNLAMLYRYCCKLNKKLK
SFTLTRKRIVHYTSFDQRKRSNAAVLIGGYAVIYLKKTPEEAYRALISGSNASYLPFRDA
SFGNCTFNLTVLDCLLGVRKALQHGFFDFETFDVDEYEHYERVENGDLNWIVPGKFLAFS
GPHPKTKIENGYPLHAPEAYFPYFRKHNVTTVIRLNKKIYDSKRFTDAAFDHYDLFFIDG
STPSDIIIRRFLHICESTEGAVAVHCKAGLGRTGTLIGCYLMKHYRFTAGEAIAWIRMCR
PGSVIGPQQNFLEEKQSSMWLLGDSQRSQKAK--LERVVPQLITNMDQLSLNSTYNSSSD
ET-----GDSGLGLTQGDKLRALKSRRPPRPATGALVQSAAAKRIGRSP----
[601] 'XP_020481898.2-56723-Labrus_bergylta-Metazoa'
GQIKERLYFATLRSKPKSTANTHYFCTDDEFLYENFYADFGPLNLAMLYRYCCKLNKKLK
SFTLTRKRIVHYTSFDQRKRSNAAVLIGGYAVIYLKKTPEEAYRALISGSNASYLPFRDA
SFGNCTFNLTVLDCLLGVRKALQHGFFDFETFDVDEYEHYERVENGDLNWIVPGKFLAFS
GPHPKTKIENGYPLHAPEAYFPYFRKHNVTTVIRLNKKIYDSKRFTDAAFDHYDLFFIDG
STPSDIIIRRFLHICESTEGAVAVHCKAGLGRTGTLIGCYLMKHYRFTAGEAIAWIRMCR
PGSVIGPQQNFLEEKQSSMWLLGDSQRSQKAK--LERVVPQLITNMDQLSLNSTYNSSSD
ET-----GDSGLGLTQGDKLRALKSRRPPRPATGALVQSAAAKRIGRSPLSDL
[602] 'XP_020464743.1-43700-Monopterus_albus-Metazoa'
GQIKERLYFATLRSRPKSTANTHYFCTDDEFVYENFYADFGPLNLAMLYRYCCKLNKKLK
SFTLTRKRIVHYTSFDQRKRSNAAVLIGGYAVIYLKKTPEEAYRALISGSNATYLPFRDA
SFGNCTYNLTVLDCLQGIRKALQHGFFDFETFDVDEYEHYERVENGDMNWIVPGKFLAFS
GPHPKTKIENGYPLHAPEAYFPYFRKHNVTTVIRLNKKIYDAKRFTDAGFDHYDLFFLDG
STPNDIITRRFLHICESAEGAVLVSVSAGLGRTGTLIGCYLMKHYRFTAGEAISWIRICR
PGSVIGPQQNFLEEKQATLWLLGDSERSQKTK--QDKAVSHLITSIDDLTLNSAMCRSSD
EG-----TDS--GVTQGDKLRALKSRRPPRPATGALVQGAAAKRIGRSQLSDL
[603] 'XP_029355201.1-173247-Echeneis_naucrates-Metazoa'
GEIKERLYFATLRSKPKSTANTHYFCTDDEFVYENFYADFGPLNLAMLYRYCCKLNKKLK
SFTLTRKRIVHYTSFDQTKRSNAAVLIGGYAVIYLKKTPEEAYRALISGSNASYLSFRDA
SFGKCSYSLSVLDCLQGIRKALQHGFFDFETFDVDEYEHYERVENGDLNWIVPGKFLAFS
GPHPKTKVENGYPLHAPEAYFPYFRKHNVTTVVRLNKKIYNSKRFTDAGFDHYDLFFVDG
STPSDSIMSRFLHISESTDGAVAVHCKAGLGRTGTLIGCYMMKHYRFTAGEAIAWIRICR
PGSVIGPQQNFLEEKQATLWLLGDSKRSQKAK--LEKVVSHLITSMDDLTLKPAMHSSSN
EV-----SDGGLALTQGDKLRALKSRRRPRPAIDVLVQGAAAKRIGRTPLSDL
[604] 'XP_029355200.1-173247-Echeneis_naucrates-Metazoa'
GEIKERLYFATLRSKPKSTANTHYFCTDDEFVYENFYADFGPLNLAMLYRYCCKLNKKLK
SFTLTRKRIVHYTSFDQTKRSNAAVLIGGYAVIYLKKTPEEAYRALISGSNASYLSFRDA
SFGKCSYSLSVLDCLQGIRKALQHGFFDFETFDVDEYEHYERVENGDLNWIVPGKFLAFS
GPHPKTKVENGYPLHAPEAYFPYFRKHNVTTVVRLNKKIYNSKRFTDAGFDHYDLFFVDG
STPSDSIMSRFLHISESTDGAVAVHCKAGLGRTGTLIGCYMMKHYRFTAGEAIAWIRICR
PGSVIGPQQNFLEEKQATLWLLGDSKRSQKAK--LEKVVSHLITSMDDLTLKPAMHSSSN
EV-----SDGGLALTQGDKLRALKSRRRPRPAIDVLVQGAAAKRIGRTPLSDL
[605] 'XP_023810208.1-8090-Oryzias_latipes-Metazoa'
GEIKDRLYFATLRSKPKSTANTHYFCTDDEFLYENFYADFGPLNLAMLYRYCCKLNKKLK
SFTLTRKRIVHYTSFDQRKRSNAAVLIGGYAVIYLKKTPQEAYRALTSGSNASYLPFRDA
SFGNCTYDLTVLQCLQGIKKALQHGFFDFETFNVTEYEHYERVENGDLNWIVPEKFLAFS
GPHPKTKIENGYPLHAPEAYFPYFRKHNVTTIIRLNKKIYDAKRFTDAGFDHYDLFFVDG
STPNDIIVRRFLHICESTQGAVAVHCKAGLGRTGTLIGCYLMKHYRFTAGEAIAWIRICR
PGSVIGPQQNFLEEKQGALWSQGDSQRFQKVK--LDKGMPHLISSMDELSLNSSMNRSSD
DL-----TDGGSGLTQGDKLRALKSRRSPRLSTGPQLQGPAAKRIGRLSLSDL
[606] 'XP_024114346.1-30732-Oryzias_melastigma-Metazoa'
GEIKDRLYFATLRSKPKSTANTHYFCTDDEFLYENFYADFGPLNLAMLYRYCCKLNKKLK
SFTLTRKRIVHYTSFDQRKRSNAAVLIGGYAVIYLKKTPQEAYRALTSGSNASYLPFRDA
SFGNCTYDLTVLHCLQGIKKALQHGFFDFETFDVNEYEHYERVENGDLNWIVPGKFLAFS
GPHPKTKIENGYPLHAPEAYFPYFRKHNVTTIVRLNKKIYDAKRFTDAGFDHYDLFFVDG
STPNDLIVRRFLHISESTRGAVAVHCKAGLGRTGTLIGCYLMKHYRFTAGEAIAWIRICR
PGSVIGPQQNFLDEKQGALWSQGDSQRSQKMK--LDKGMPHLITSMDELSLNSTMNRSSD
DL-----TDGGSGLTQGDKLRALKSRRATRLSTGPQLQGPAAKRIGRLSLSDL
[607] 'XP_024114337.1-30732-Oryzias_melastigma-Metazoa'
GEIKDRLYFATLRSKPKSTANTHYFCTDDEFLYENFYADFGPLNLAMLYRYCCKLNKKLK
SFTLTRKRIVHYTSFDQRKRSNAAVLIGGYAVIYLKKTPQEAYRALTSGSNASYLPFRDA
SFGNCTYDLTVLHCLQGIKKALQHGFFDFETFDVNEYEHYERVENGDLNWIVPGKFLAFS
GPHPKTKIENGYPLHAPEAYFPYFRKHNVTTIVRLNKKIYDAKRFTDAGFDHYDLFFVDG
STPNDLIVRRFLHISESTRGAVAVHCKAGLGRTGTLIGCYLMKHYRFTAGEAIAWIRICR
PGSVIGPQQNFLDEKQGALWSQGDSQRSQKMK--LDKGMPHLITSMDELSLNSTMNRSSD
DL-----TDGGSGLTQGDKLRALKSRRATRLSTGPQLQGPAAKRIGRLSLSDL
[608] 'XP_024114353.1-30732-Oryzias_melastigma-Metazoa'
GEIKDRLYFATLRSKPKSTANTHYFCTDDEFLYENFYADFGPLNLAMLYRYCCKLNKKLK
SFTLTRKRIVHYTSFDQRKRSNAAVLIGGYAVIYLKKTPQEAYRALTSGSNASYLPFRDA
SFGNCTYDLTVLHCLQGIKKALQHGFFDFETFDVNEYEHYERVENGDLNWIVPGKFLAFS
GPHPKTKIENGYPLHAPEAYFPYFRKHNVTTIVRLNKKIYDAKRFTDAGFDHYDLFFVDG
STPNDLIVRRFLHISESTRGAVAVHCKAGLGRTGTLIGCYLMKHYRFTAGEAIAWIRICR
PGSVIGPQQNFLDEKQGALWSQGDSQRSQKMK--LDKGMPHLITSMDELSLNSTMNRSSD
DL-----TDGGSGLTQGDKLRALKSRRATRLSTGPQLQGPAAKRIGRLSLQPL
[609] 'XP_028300750.1-441366-Gouania_willdenowi-Metazoa'
TEIKERLYFATLRSKPKSTANTHYFCTDDEFVYENFYADFGPLNLAMLYRYCCKLNKKLK
SFTLTRKRIVHYTSFDQRKRSNAAVLIGGYAVIYLKKSPEEAYRALISGSNASYLPFRDA
SFGTCSYSLTVLECLQGIRKALQHGFFDFENFDVDEYEHYERVENGDLNWIVPGKFLAFS
GPHPKTKVENGYPLHAPEAYFPYFRKHNVTTVVRLNKKIYDAQRFVDAGFDHYDLFFVDG
STPNDVITRRFLYVCESAKGAVAVHCKAGLGRTGTLIGCYLMKHYRFTAGECMAWIRICR
PGSVIGPQQNFLEEKQAPLWLLGDNHRSQRAE-------SQLISSMEELSLSPA------
EL-----TDGVSAPTQGDKLRALKSRRAPRPATGTLMQGAAAKRINRSSLSDL
[610] 'XP_017293070.1-37003-Kryptolebias_marmoratus-Metazoa'
GEIKDRLYFATLRSKPKSTANTHYFCTDDEFVYENFYADFGPLNLAMLYRYCCKLNKKLK
SFTLTRKRIVHYTSFDQRKRSNAAVLIGGYAVIYLKKTPEEAYRALISGSNASYLPFRDA
AFGNCTYNLTVLDCLQGIRKALQHGFFDFETFDVEEYEHYERVENGDLNWIVPGKFMAFS
GPHPKSKIENGYPLHAPEAYFPYFRKHSVTTVIRLNKKIYDAKRFINAGFEHYDLFFVDG
STPSDIIVRRFLYVCENTPGAVAVHCKAGLGRTGTLIGCYLMKHYRFTAGEAIAWIRICR
PGSVIGPQQNFLEEKQTLLWLQGDSHRAQKSK--MDKAVPRLISSMDDLSLNS---RVSN
DL-----AD-SSDLTQGDKLRARKSRRPLRPSTGTLVQSAAAKRIGRNSLGDL
[611] 'XP_013874618.1-52670-Austrofundulus_limnaeus-Metazoa'
GPIADRLYFATLRSKPKSTANTHYFCTDDEFVYENFYADFGPLNLAMLYRYCCKLNKKLK
SFTLTRKRIVHYTSFDQRKRSNAAVLIGGYAVIYLKRSPEEAYRALISGSNASYLPFRDA
AFGNCSYDLTVLDCLQGIRKALQHGFFDFETFDVEEYEHYERVENGDLNWIVPGKFLAFS
GPHPKSKMENGYPLHAPEAYFPYFRKHNVTTVVRLNKKIYDARRFTNAGFEHYDLFFVDG
STPNDVIVRRFLYISENAAGAVAVHCKAGLGRTGTLIGCYLMKHYRFTAGEAIAWIRICR
PGSVIGPQQNFLQEKQTSLWLQGDSHRAQKGK--LDKPVPRLISSMDELSLNT---RLSN
DL-----TD-SSGLTQGDKLRALKSRRPPRSLTTNLVHGAAAKRIGRNSLGDL
[612] 'XP_015245966.1-28743-Cyprinodon_variegatus-Metazoa'
EEIKDRLYFATLRSKPKSTANTHYFCTDDEFTYENFYADFGPLNLAMLYRYCCKLNKKLK
SFTLTRKRIVHYTSFDQRKRSNAAVLIGGYAVIYLKKTPEEAYRALISGSNASYLPFRDA
SFGNCTFNLTVLDCLQGIRKALQHGFFDFETFDVEEYEHYERVENGDLNWIVPGKFLAFS
GPHPKSKVENGYPLHAPEAYFPYFRKHNVTTIIRLNKKIYDGRRFTNAGFDHYDLFFIDG
STPNDIIIRRFLHICENAQGAVAVHCKAGLGRTGTLIGCYLMKHYRFTAAEAIAWIRICR
PGSVIGPQQNFLEEKQAALWLQSDSQLPQKGK--MDK-TTRLISGMDELSLNSTVPRSSD
EL-----TD-SSGLTQGDKLRALKSRRHPRSATGPVFQSAAAKRIGRNSLGDL
[613] 'XP_021164367.1-8078-Fundulus_heteroclitus-Metazoa'
GEIKDRLYFATLRSKPKSTANTHYFCTDDEFIYENFYADFGPLNLAMLYRYCCKLNKKLK
SFTLTRKRIVHYTSFDQRKRSNAAVLIGGYAVIYLKKTPEEAYRALISGSNASYLPFRDA
SFGNCTFNLTVLDCLQGIRKALQHGFFDFETFDVEEYEHYERVENGDLNWIVPGKFLAFS
GPHPKSKIENGYPLHAPEAYFPYFRKQNVTTIIRLNKKIYDGRRFTNAGFDHYDLFFVDG
STPADVIVQRFLHVCEAARGAVAVHCKAGLGRTGTLIGCYLMKHYRFTAAEAIAWIRICR
PGSVIGPQQNFLEEKQAALWSQSVGSHLQKGK--TDKT-ARLITGMDGLSLSSAVTRSSD
DL-----TD-GSGLTQGDKLRALKSRRHPRPATAGVFQSPAAKRIGRNSLGDL
[614] 'XP_007569496.1-48698-Poecilia_formosa-Metazoa'
GEIKDRLYFATLRSKPKSTVNTHYFCTDDEFVYENFYADFGPLNLAMLYRYCCKLNKKLK
SFTLTRKRIVHYTSFDQRKRANAAVLIGGYAVIYLKKTPEEAFRALISGSNAAYLPFRDA
SFGNCTYNLTVLDCLQGIRKALQHGFFDFETFDVDEYEHYERVENGDLNWIVPGKFLAFS
GPHPKSRIENGYPLHAPEAYFPYFRKHGVTTIIRLNKKIYDGKRFTNAGFDHYDLFFIDG
STPNDTIVRRFLHVCENAQGAVAVHCKAGLGRTGTLIGCYLMKHYRFTAAEAIAWIRICR
PGSVIGPQQNFLEDKQASLWLQS--QHTLKGR--IDK-TAHLISGLDELSLSSAFLRSAE
DI-----TD-GSGLTQGDKLRALKSRRHPRPSSGAVFQSPAAKRIGRNSLGDL
[615] 'XP_014899241.1-48699-Poecilia_latipinna-Metazoa'
GEIKDRLYFATLRSKPKSTINTHYFCTDDEFVYENFYADFGPLNLAMLYRYCCKLNKKLK
SFTLTRKRIVHYTSFDQRKRANAAVLIGGYAVIYLKKTPEEAFRALISGSNAAYLPFRDA
SFGNCTYNLTVLDCLQGIRKALQHGFFDFETFDVDEYEHYERVENGDLNWIVPGKFLAFS
GPHPKSRIENGYPLHAPEAYFPYFRKHGVTTIIRLNKKIYDGKRFTNAGFDHYDLFFIDG
STPNDTILRRFLYVCENAQGAVAVHCKAGLGRTGTLIGCYLMKHYRFTAAEAIAWIRICR
PGSVIGPQQNFLEDKQASLWLQS--QHTLKGR--IDK-TAHLISGLDELSLSSAFLRSAE
DI-----TD-GSGLTQGDKLRALKSRRHPRPSSGAVFQSPAAKRIGRNSLGDL
[616] 'XP_014850644.1-48701-Poecilia_mexicana-Metazoa'
GEIKDRLYFATLRSKPKSTVNTHYFCTDDEFVYENFYADFGPLNLAMLYRYCCKLNKKLK
SFTLTRKRIVHYTSFDQRKRANAAVLIGGYAVIYLKKTPEEAFRALISGSNAAYLPFRDA
SFGNCTYNLTVLDCLQGIRKALQHGFFDFETFDVDEYEHYERVENGDLNWIVPGKFLAFS
GPHPKSRIENGYPLHAPEAYFPYFRKHGVTTIIRLNKKIYDGKRFTNAGFDHYDLFFIDG
STPNDTIVRRFLHVCENAQGAVAVHCKAGLGRTGTLIGCYLMKHYRFTAAEAIAWIRICR
PGSIIGPQQNFLEDKQASLWLQS--QHTLKGR--TDK-TAHLISGLDELSLSSAFLRSAE
DI-----TD-GSGLTQGDKLRALKSRRHPRPSSGAVFQSPAAKRIGRNSLGDL
[617] 'XP_016535841.1-48698-Poecilia_formosa-Metazoa'
GEIKDRLYFATLRSKPKSTVNTHYFCTDDEFVYENFYADFGPLNLAMLYRYCCKLNKKLK
SFTLTRKRIVHYTSFDQRKRANAAVLIGGYAVIYLKKTPEEAFRALISGSNAAYLPFRDA
SFGNCTYNLTVLDCLQGIRKALQHGFFDFETFDVDEYEHYERVENGDLNWIVPGKFLAFS
GPHPKSRIENGYPLHAPEAYFPYFRKHGVTTIIRLNKKIYDGKRFTNAGFDHYDLFFIDG
STPNDTIVRRFLHVCENAQGAVAVHCKAGLGRTGTLIGCYLMKHYRFTAAEAIAWIRICR
PGSVIGPQQNFLEDKQASLWLQS--QHTLKGR--IDK-TAHLISGLDELSLSSAFLRSAE
DI-----TD-GSGLTQGDKLRALKSRRHPRPSSGAVFQSPAAKRIGRNSLGDL
[618] 'XP_014899240.1-48699-Poecilia_latipinna-Metazoa'
GEIKDRLYFATLRSKPKSTINTHYFCTDDEFVYENFYADFGPLNLAMLYRYCCKLNKKLK
SFTLTRKRIVHYTSFDQRKRANAAVLIGGYAVIYLKKTPEEAFRALISGSNAAYLPFRDA
SFGNCTYNLTVLDCLQGIRKALQHGFFDFETFDVDEYEHYERVENGDLNWIVPGKFLAFS
GPHPKSRIENGYPLHAPEAYFPYFRKHGVTTIIRLNKKIYDGKRFTNAGFDHYDLFFIDG
STPNDTILRRFLYVCENAQGAVAVHCKAGLGRTGTLIGCYLMKHYRFTAAEAIAWIRICR
PGSVIGPQQNFLEDKQASLWLQS--QHTLKGR--IDK-TAHLISGLDELSLSSAFLRSAE
DI-----TD-GSGLTQGDKLRALKSRRHPRPSSGAVFQSPAAKRIGRNSLGDL
[619] 'XP_014850643.1-48701-Poecilia_mexicana-Metazoa'
GEIKDRLYFATLRSKPKSTVNTHYFCTDDEFVYENFYADFGPLNLAMLYRYCCKLNKKLK
SFTLTRKRIVHYTSFDQRKRANAAVLIGGYAVIYLKKTPEEAFRALISGSNAAYLPFRDA
SFGNCTYNLTVLDCLQGIRKALQHGFFDFETFDVDEYEHYERVENGDLNWIVPGKFLAFS
GPHPKSRIENGYPLHAPEAYFPYFRKHGVTTIIRLNKKIYDGKRFTNAGFDHYDLFFIDG
STPNDTIVRRFLHVCENAQGAVAVHCKAGLGRTGTLIGCYLMKHYRFTAAEAIAWIRICR
PGSIIGPQQNFLEDKQASLWLQS--QHTLKGR--TDK-TAHLISGLDELSLSSAFLRSAE
DI-----TD-GSGLTQGDKLRALKSRRHPRPSSGAVFQSPAAKRIGRNSLGDL
[620] 'XP_008404590.1-8081-Poecilia_reticulata-Metazoa'
GEIKDRLYFATLRSKPKSTINTHYFCTDDEFVYENFYADFGPLNLAMLYRYCCKLNKKLK
SFTLTRKRIVHYTSFDQRKRANAAVLIGGYAVIYLKKTPEEAFRALISGSNAVYLPFRDA
SFGNCTYNLTVLDCLQGIRKALQHGFFDFETFDVDEYEHYERVENGDLNWIVPGKFLAFS
GPHPKSRIENGYPLHAPEAYFPYFRKHGVTTIVRLNKKIYDGKRFTNAGFDHCDLFFIDG
STPNDTILRRFLHLCENAQGAVAVHCKAGLGRTGTLIGCYLMKHYRFTAAEAIAWIRICR
PGSIIGPQQNFLEDKQASLWLQS--QHTLKGR--ADK-TAHLINGLGELSLSSAFLRSAE
DI-----TD-GSGLTQGDKLRALKSRRHPRPSSGAVFPSPAAKRIGRNSLGDL
[621] 'XP_008404589.1-8081-Poecilia_reticulata-Metazoa'
GEIKDRLYFATLRSKPKSTINTHYFCTDDEFVYENFYADFGPLNLAMLYRYCCKLNKKLK
SFTLTRKRIVHYTSFDQRKRANAAVLIGGYAVIYLKKTPEEAFRALISGSNAVYLPFRDA
SFGNCTYNLTVLDCLQGIRKALQHGFFDFETFDVDEYEHYERVENGDLNWIVPGKFLAFS
GPHPKSRIENGYPLHAPEAYFPYFRKHGVTTIVRLNKKIYDGKRFTNAGFDHCDLFFIDG
STPNDTILRRFLHLCENAQGAVAVHCKAGLGRTGTLIGCYLMKHYRFTAAEAIAWIRICR
PGSIIGPQQNFLEDKQASLWLQS--QHTLKGR--ADK-TAHLINGLGELSLSSAFLRSAE
DI-----TD-GSGLTQGDKLRALKSRRHPRPSSGAVFPSPAAKRIGRNSLGDL
[622] 'XP_023195871.1-8083-Xiphophorus_maculatus-Metazoa'
GEIKDRLYFATLRSKPKSTVNTHYFCTDDEFVYENFYTDFGPLNLAMLYRYCCKLNKKLK
SFTLTRKRIVHYTSFDQRKRANAAVLIGGYAVIYLKKTPEEAFRALLSGSNAAYLPFRDA
SFGNCTYNLTVLDCLQGIRKALQHGFFDFETFDVDEYEHYERVENGDLNWIVPGKFLAFS
GPHPKSRIENGYPLHAPEAYFPYFRKYGVTTIIRLNKKIYDGKRFTNAGFDHYDLFFVDG
STPNDAIVRRFLHVCENAQGAVAVHCKAGLGRTGTLIGCYLMKHYRFTAAEAIAWTRICR
PGSVIGPQQNFLEDKQASLWLQS--PHTLKGR--TDQ-TAHLINGLDELSLSSAFLRSAD
DI-----TD-GSGLTQGDKLRALKSRRHPRPSSGALFQSPAAKRIGRNSLGDL
[623] 'XP_014327758.1-8083-Xiphophorus_maculatus-Metazoa'
GEIKDRLYFATLRSKPKSTVNTHYFCTDDEFVYENFYTDFGPLNLAMLYRYCCKLNKKLK
SFTLTRKRIVHYTSFDQRKRANAAVLIGGYAVIYLKKTPEEAFRALLSGSNAAYLPFRDA
SFGNCTYNLTVLDCLQGIRKALQHGFFDFETFDVDEYEHYERVENGDLNWIVPGKFLAFS
GPHPKSRIENGYPLHAPEAYFPYFRKYGVTTIIRLNKKIYDGKRFTNAGFDHYDLFFVDG
STPNDAIVRRFLHVCENAQGAVAVHCKAGLGRTGTLIGCYLMKHYRFTAAEAIAWTRICR
PGSVIGPQQNFLEDKQASLWLQS--PHTLKGR--TDQ-TAHLINGLDELSLSSAFLRSAD
DI-----TD-GSGLTQGDKLRALKSRRHPRPSSGALFQSPAAKRIGRNSLGDL
[624] 'XP_027867788.1-32473-Xiphophorus_couchianus-Metazoa'
GEIKDRLYFATLRSKPKSTVNTHYFCTDDEFVYENFYTDFGPLNLAMLYRYCCKLNKKLK
SFTLTRKRIVHYTSFDQRKRANAAVLIGGYAVIYLKKTPEEAFRALLSGSNAAYLPFRDA
SFGNCTYNLTVLDCLQGIRKALQHGFFDFETFDVDEYEHYERVENGDLNWIVPGKFLAFS
GPHPKSRIENGYPLHAPEAYFPYFRKYGVTTIIRLNKKIYDGKRFTNAGFDHYDLFFVDG
STPNDAIVRRFLHVCENAQGAVAVHCKAGLGRTGTLIGCYLMKHYRFTAAEAIAWTRICR
PGSVIGPQQNFLEDKQASLWLQS--PHTLKGR--TDQ-TAHLINGLDELSLSSAFLRSAD
DI-----TD-GSGLTQGDKLRALKSRRHPRPSSGALFQSPAAKRIGRNSLGDL
[625] 'XP_027867786.1-32473-Xiphophorus_couchianus-Metazoa'
GEIKDRLYFATLRSKPKSTVNTHYFCTDDEFVYENFYTDFGPLNLAMLYRYCCKLNKKLK
SFTLTRKRIVHYTSFDQRKRANAAVLIGGYAVIYLKKTPEEAFRALLSGSNAAYLPFRDA
SFGNCTYNLTVLDCLQGIRKALQHGFFDFETFDVDEYEHYERVENGDLNWIVPGKFLAFS
GPHPKSRIENGYPLHAPEAYFPYFRKYGVTTIIRLNKKIYDGKRFTNAGFDHYDLFFVDG
STPNDAIVRRFLHVCENAQGAVAVHCKAGLGRTGTLIGCYLMKHYRFTAAEAIAWTRICR
PGSVIGPQQNFLEDKQASLWLQS--PHTLKGR--TDQ-TAHLINGLDELSLSSAFLRSAD
DI-----TD-GSGLTQGDKLRALKSRRHPRPSSGALFQSPAAKRIGRNSLGDL
[626] 'XP_015830606.1-105023-Nothobranchius_furzeri-Metazoa'
GEIKDRLYFATLRSKPKSTANTHYFCTDDEFVYENFYTDFGPLNLAMLYRYCCKLNKKLK
SFTLTRKRIVHYTSFDQRKRSNAAVLIGGYAVIYLKKTPEEAYRALISGSNASYLPFRDA
SYGTCTYNLTVLDCLQGIRKALQHGFFDFETFDVDEYEHHERVENGDLNWIVPGKFLAFS
GPHPKSKIENGYPLHAPEAYFPYFRKHNVSTIIRLNKKIYDAKRFTNGGFEHYDLFFVDG
STPSDTITRRFLYICENAAGAVAVHCKAGLGRTGTLIGCYLMKHYRFTAGEAIAWIRICR
PGSVIGPQQNFLEEKQASLWLQGDSHRAQKGK--REKAVPRLITSMNDLSLNSN-TRISD
DL-----TD---GLTQGDKLRALKSRRPPRRSSGALVQGAAAKRIGRNSKPTD
[627] 'XP_020787675.1-150288-Boleophthalmus_pectiniros-Metazoa'
GEIRERLYFATLRSKPKSTANTHYFCTDDEFVYENFYADFGPLNLAMLYRYCCKLNKKLK
SYTLTRKRIVHYTSFDQRKRSNAAVLIGGYAVIYLKKTPEEAYRALVSGSNASYLPFRDA
SFGNCTFNLTVLECLQGVRKALQHGFFDFETFEVDEYEHYERVENGDLNWIVPGKFLAFS
GPHPKTKVENGYPLHAPEAYFPYFRKHNVTTVIRLNRKIYEAQRFVSAGFDHFDLFFVDG
STPSDAIMRRFLSICEATDGAVAVHCKAGLGRTGTLIGCYLMKHYRFTAGEAIAWIRICR
PGSIIGPQQNYLEEKQASLWLMGDTLRSQKSK--TDRGVSHLISSLDDLNLNPTLNKGPD
DV--------ESALTQGDKLRALKGRRPPRPAAGALVQGAAAKRIGRSSLSDL
[628] 'XP_029002882.1-158456-Betta_splendens-Metazoa'
GPIAERLYFATLRSKPKSTANTHYFCTDDEFVYENFYADFGPLNLAMLYRYCCKLNKKLK
SFTLTRKRIVHYTSFDQRKRSNAAVLIGGYAVIYLKKTPEEAYRALTSGSNASYLPFRDA
AFGNCTFNLTVLDCLQGIRKALQHGFFDFETFDVDEYEHYERVENGDLNWIVPGKLLAFS
GPHPKTTVENGYPLHAPEAYFPYFRKHNITTIVRLNKKIYDAKRFADAGFDHYDLFYVDG
STPGDIITQRFLHICEGTEGGVAVHCKAGLGRTGTLIGCYLMKHYHFTAGEAIAWIRICR
PGSVIGPQQNFLEEKQSVLWLLGDSERSQKAK--GERGVSQLITSMDNLALNSSLSRMSE
EV-----TGSGPGLTQGDKLRALKGRRRPRPATGALVQGAVAKRVGRSS----
[629] 'XP_029002881.1-158456-Betta_splendens-Metazoa'
GPIAERLYFATLRSKPKSTANTHYFCTDDEFVYENFYADFGPLNLAMLYRYCCKLNKKLK
SFTLTRKRIVHYTSFDQRKRSNAAVLIGGYAVIYLKKTPEEAYRALTSGSNASYLPFRDA
AFGNCTFNLTVLDCLQGIRKALQHGFFDFETFDVDEYEHYERVENGDLNWIVPGKLLAFS
GPHPKTTVENGYPLHAPEAYFPYFRKHNITTIVRLNKKIYDAKRFADAGFDHYDLFYVDG
STPGDIITQRFLHICEGTEGGVAVHCKAGLGRTGTLIGCYLMKHYHFTAGEAIAWIRICR
PGSVIGPQQNFLEEKQSVLWLLGDSERSQKAK--GERGVSQLITSMDNLALNSSLSRMSE
EV-----TGSGPGLTQGDKLRALKGRRRPRPATGALVQGAVAKRVGRSSLSDL
[630] 'XP_029683704.1-31033-Takifugu_rubripes-Metazoa'
GEIRERLYFATLRSKPKSTANTHYFCTDDEFIYENFYADFGPLNLAMLYRYCCKLNKKLK
SFTLTRKRIIHYTSFDQRKRSNAAVLIGGYAVIYLKKSPEEAFRALTSGSNASYLPFRDA
SFGNCTFNLTVLDCLQGIRKALQHGFFDFETFSVDEYEHYERVENGDLNWIVPRKLVAFS
GPHPRSKVENGYPLHAPEAYFPYFRKHNVTAVVRLNKKIYDAKRFTDAGFRHYDLFFLDG
STPSDGIAHRFLHICESTEGAVAVHCKAGLGRTGTLIGCYLMKHYCFTAAEAISWIRICR
PGSVIGPQQNFLQEKQAAMWLLGNSQRSQKSQ--LERAVSYLLTSMNELTLNNANTLSSN
QV-----VDSGSGLTQGDKLRALKSRRPPRYSTGAVSQSAAAKRIGRSP----
[631] 'XP_011616979.2-31033-Takifugu_rubripes-Metazoa'
GEIRERLYFATLRSKPKSTANTHYFCTDDEFIYENFYADFGPLNLAMLYRYCCKLNKKLK
SFTLTRKRIIHYTSFDQRKRSNAAVLIGGYAVIYLKKSPEEAFRALTSGSNASYLPFRDA
SFGNCTFNLTVLDCLQGIRKALQHGFFDFETFSVDEYEHYERVENGDLNWIVPRKLVAFS
GPHPRSKVENGYPLHAPEAYFPYFRKHNVTAVVRLNKKIYDAKRFTDAGFRHYDLFFLDG
STPSDGIAHRFLHICESTEGAVAVHCKAGLGRTGTLIGCYLMKHYCFTAAEAISWIRICR
PGSVIGPQQNFLQEKQAAMWLLGNSQRSQKSQ--LERAVSYLLTSMNELTLNNANTLSSN
QV-----VDSGSGLTQGDKLRALKSRRPPRYSTGAVSQSAAAKRIGRSPLSDL
[632] 'XP_018582349.1-113540-Scleropages_formosus-Metazoa'
GEIKDRLYFATLRSRPKSTANTHYFCTDDEFVYENFYADFGPLNLAMLYRYCCKLNKKLK
SFTLTRKRIVHYTSFDQRKRSNAAVLIGAYAVIYLKKTPEEAYRALISGSNASYLPFRDA
SFGNCTYNLTILDCLQGICKALQHGFFDFETFDVEEYEHYERVENGDFNWIVPGKFLAFS
GPHPKSKIENGYPLHAPEAYFPYFRKHNVTTIVRLNKKIYDAKRFTDAGFNHYDLFFVDG
STPSDAITRRFLHICESASGAIAVHCKAGLGRTGTLIGCYLMKHYRFTAAEAIAWIRICR
PGSIIGPQQHFLEEKQASLWVEGDIQRSKHKQRDLDRGVSRLISNMDNLTVSSAAFTNND
DY-----SENGVTLTQGDKLRALKVRRQPRSTTGAFLQGTSAKRMNHSS----
[633] 'XP_018582346.2-113540-Scleropages_formosus-Metazoa'
GEIKDRLYFATLRSRPKSTANTHYFCTDDEFVYENFYADFGPLNLAMLYRYCCKLNKKLK
SFTLTRKRIVHYTSFDQRKRSNAAVLIGAYAVIYLKKTPEEAYRALISGSNASYLPFRDA
SFGNCTYNLTILDCLQGICKALQHGFFDFETFDVEEYEHYERVENGDFNWIVPGKFLAFS
GPHPKSKIENGYPLHAPEAYFPYFRKHNVTTIVRLNKKIYDAKRFTDAGFNHYDLFFVDG
STPSDAITRRFLHICESASGAIAVHCKAGLGRTGTLIGCYLMKHYRFTAAEAIAWIRICR
PGSIIGPQQHFLEEKQASLWVEGDIQRSKHKQRDLDRGVSRLISNMDNLTVSSAAFTNND
DY-----SENGVTLTQGDKLRALKVRRQPRSTTGAFLQGTSAKRMNHSSLGNL
[634] 'XP_014346266.1-7897-Latimeria_chalumnae-Metazoa'
GEIKDRLYFATLRNKPKSTVNTHYFSTDEEFVYENFYSDFGPLNLAMLYRYCCKLNKKLK
SFTLSRKKIVHYSGFDQRKRANAAFLIGAYVVIYLKKTPEEAYRILTSGSNPPYLPFRDA
SIGNCTYSLTILNCLQGIRKALQNGFFDFENFDVDEYEHYERVENGDFNWIVPRKFLAFS
GPHPKSKIENGYPLHPPEAYFPYFRKHNVTTIIRLNKKIYDAKRFTDAGFEHYDLFFVDG
STPNDAIMRRFLNICENAEGAIAVHCKAGLGRTGTLIGCYLMKHYRFTSAEAIAWIRICR
PGSIIGPQQNFLEEKQASLWVQGDVYRSKQKQGLSDQDVSRILTGLSDLTISGNLKKSMN
DYEEDGVLGSKNYMTQGDKLRALKSRRQPRSATGALVQGAIAKRINRAPLGNL
[635] 'XP_018417480.1-125878-Nanorana_parkeri-Metazoa'
SEIKERLYFATLRNKPKSTINTHYFCTDEELVYENFYADFGPLNLALLYRYCCKLNKKLK
SFSLSRKKIVHYTSYDQRKRANAAFLIGAYAVIYLKKTPEEAFRSLLSGSSPQYLPFRDA
SFGNCTYNLTILDCLQGIRKALHLGFFNFENFDVDEYEHYERVENGDFNWIVPGKFLAFS
GPHPKSKIENGYPLHAPEAYFPYFRKQNVTTIIRLNKKIYDARRFTDAGFDHYDLFFVDG
STPSDGIVRRFLNLCENTDGAIAVHCKAGLGRTGTLISCYIMKHYRFTHSEAIAWIRICR
PGSIIGPQQHFLEEKQTWLWLQGDLHRSKQKQIQLDGTVNRILSEFEDLSVGTRLSRSLD
NSEDE--LDERNGLTQGDKLRALKSRRQPRSATGALLQGAVARRVGQSS----
[636] 'XP_018417479.1-125878-Nanorana_parkeri-Metazoa'
SEIKERLYFATLRNKPKSTINTHYFCTDEELVYENFYADFGPLNLALLYRYCCKLNKKLK
SFSLSRKKIVHYTSYDQRKRANAAFLIGAYAVIYLKKTPEEAFRSLLSGSSPQYLPFRDA
SFGNCTYNLTILDCLQGIRKALHLGFFNFENFDVDEYEHYERVENGDFNWIVPGKFLAFS
GPHPKSKIENGYPLHAPEAYFPYFRKQNVTTIIRLNKKIYDARRFTDAGFDHYDLFFVDG
STPSDGIVRRFLNLCENTDGAIAVHCKAGLGRTGTLISCYIMKHYRFTHSEAIAWIRICR
PGSIIGPQQHFLEEKQTWLWLQGDLHRSKQKQIQLDGTVNRILSEFEDLSVGTRLSRSLD
NSEDE--LDERNGLTQGDKLRALKSRRQPRSATGALLQGAVARRVGQSSLGNL
[637] 'XP_004913534.1-8364-Xenopus_tropicalis-Metazoa'
SEIKDRLYFATLRNKPKSTLNTHYFCTDEEFVYENFYADFGPLNLAQLYRYCCKLNKKLK
SFSLSRKKIVHYTSFEQRKRANAGFLISAYAIIYLKKSPEEVYRALLSGTNAQYLPFRDA
SFGSCTYNLTILDCLQGIRKALYFGFFNFENFDADEYEHYERVENGDFNWIVPGKFLAFS
GPHPKSKIENGYPLHAPEAYFPYFRKHNIRAVIRLNKKIYDAKRFTDAGFDHYDLFFVDG
STPSDGIVRRFLNLCENTDGAIAVHCKAGLGRTGTLIACYIMKHYRLTHSEAIAWIRICR
PGSIIGPQQHFLEEKQTWLWLQGDLHRSNQKQIQSDQAVTRILTDFGELSLSGKFSSIYE
NSDDE--LDHSNGLTQGDKLRALKSRRHPRSATGALLQGAVGRRVAQSP----
[638] 'XP_018116568.1-8355-Xenopus_laevis-Metazoa'
SEIKDRLYFATLRNKPKSTLNTHYFCTDEEFVYENFYADFGPLNLAQLYRYCCKLNKKLK
SFSLSRKKIVHYTSFEQRKRSNAGFLISAYAVIYLKKSPEEVYKALLSGTNAQYLPFRDA
SFGSCTYNLTILNCLQGIRKALHFGFFNFENFEADEYEHYERVENGDFNWIVPGKFLAFS
GPHPKSKIENGYPLHAPEAYFPYFRKHNIRAVIRLNKKIYDAKRFTDAGFDHYDLFFVDG
STPSDGIVRRFLNLCENTDGAIAVHCKAGLGRTGTLIACYIMKHYRFTHSEAIAWIRICR
PGSIIGPQQHFLEEKQTWLWLQGDLHRSNQKQIQSDRAVTRLLTDFEELSVSGRFSTIYE
NSEDE--PDHSNGLTQGDKLRALKSRRHPRSATGALLQGAIGRRVAQSP----
[639] 'XP_002934198.1-8364-Xenopus_tropicalis-Metazoa'
SEIKDRLYFATLRNKPKSTLNTHYFCTDEEFVYENFYADFGPLNLAQLYRYCCKLNKKLK
SFSLSRKKIVHYTSFEQRKRANAGFLISAYAIIYLKKSPEEVYRALLSGTNAQYLPFRDA
SFGSCTYNLTILDCLQGIRKALYFGFFNFENFDADEYEHYERVENGDFNWIVPGKFLAFS
GPHPKSKIENGYPLHAPEAYFPYFRKHNIRAVIRLNKKIYDAKRFTDAGFDHYDLFFVDG
STPSDGIVRRFLNLCENTDGAIAVHCKAGLGRTGTLIACYIMKHYRLTHSEAIAWIRICR
PGSIIGPQQHFLEEKQTWLWLQGDLHRSNQKQIQSDQAVTRILTDFGELSLSGKFSSIYE
NSDDE--LDHSNGLTQGDKLRALKSRRHPRSATGALLQGAVGRRVAQSPLGNL
[640] 'NP_001084450.1-8355-Xenopus_laevis-Metazoa'
SEIKDRLYFAILRNKPKSTLNTHYFCTDEEFVYENFYADFGPLNLAQLYRYCCKLNKKLK
SFSLSRKKIVHYTSFEQRKRSNAGFLISAYAVIYLKKSPEEVYRALLSGSNAQYLPFRDA
SFGSCTYNLTILDCLQGIRKALHFGFFNFENFDADEYEHYERVENGDFNWIVPGKFLAFS
GPHPKSKIENGYPLHAPEAYFPYFRKHNIRAVIRLNKKIYDAKRFTDAGFDHYDLFFVDG
STPSDGIVRRFLNLCENTDGAIAVHCKAGLGRTGTLIACYIMKHYRFTHSETIAWIRTCR
PGSIIGPQQHFLEEKQTWLWLQGDLHRSNQKQFQSDRAVSRILTDFEELSVSGRFSSIYE
NSEDE--LDHSNGLTQGDKLRALKSRRHPRSATGALLQGAVGRRVAQSPLGNL
[641] 'XP_027051002.1-46731-Pocillopora_damicornis-Metazoa'
NEIKDRLYFITLRNKPRHTESVHYFCVDDELVYENFYADFGPLNLAMLYRYCCRLYKKLK
SFSLAKKKIVHYTSFDSRKRANAAYLIASYSIIYLKRSPEESYRPLKNGCNPPFLPFRDA
SFGTCSYNLSLMDVLNGLYKGLQNGFFNFETFDVEEYEHYERIENGDFNWLLPDKFLAFS
GPHNKSRIENGYPLHAPEAYIPYFKKHNITAVVRLNKKFYDAKRFTDHGIEHFDLFFVDG
SVPSDMIVRRFLTIAENAKGTVAVHCKAGLGRTGTLIACYLIKHYRFTAAEAIAWLRICR
PGSVIGPQQNFLEEKQASLWIQGDIFRTREKEKAVRCGVSRLISGVDTIKIEDSVNTKLY
-LERAEDSE---EPTQGDELRRLKSLRHPRSATGALLQSALPRRTTRTSALNL
[642] 'XP_022798154.1-50429-Stylophora_pistillata-Metazoa'
NEIKDRLYFITLRNKPRHTESVHYFCVDDELVYENFYADFGPLNLAMLYRYCCRLYKKLK
SFSLAKKKIVHYTSFDSRKRANAAYLIASYSIIHLKRTPEESYRPLINGCNPPFLPFRDA
SFGACSYNLSLMDVLNGLYKALQNGFFNFETFDVEEYEHYERIENGDFNWLLPDKFLAFS
GPHNKSRIENGYPLHAPEAYIPYFKKHNVTAVVRLNKKFYDAKRFTDHGIEHFDLFFVDG
SVPSDMIVRRFLTVAENAKGAVAVHCKAGLGRTGTLIACYLIKHYRFTAAEAIAWLRICR
PGSVIGPQQNFLEEKQASLWIQGDIFRSREKEKTVRCGVSRLISGVDTIKIEDSISTKLY
-LERSEDSE---EPTQGDELRRLKSLRHPRSATGALLQSALPRRTTRTSALNL
[643] 'XP_029198602.1-45264-Acropora_millepora-Metazoa'
NKIEDRLYFATLRNKPRSTVSVHYFCVDDELVYENFYADFGPLNLAMLYRYCCKLNKKLK
SFSLAKKKIVHYTSFDSRKRANAAYLIAAYSVISLKRSPEESYRILITGCNPPFLPFRDA
SFGSCTYNLSLLDVLNGLNKALQNGFFNFDTFDVDEYEHYERVENGDFNWILPDKFLAFS
GPHNKSRIENGYPLHAPEAYIPYFKKHSVTAVVRLNKKFYDARRFTDHQIDHFDLFFVDG
SVPSDMIVRRFLTIAENSKGGVAVHCKAGLGRTGTLIACYIIKHYRFTAAEAIAWIRICR
PGSVIGPQQNFLEEKQASLWIQGDIYRSREQERAVKSGVSRLISGVDTIRIEDSVNKKLY
-LGRSEDSE---EPTQGDELRRLKTLRHPRSATGALMQSALPRRTTRTSALNL
[644] 'XP_015759676.1-70779-Acropora_digitifera-Metazoa'
NKIEDRLYFATLRNKPRSTVSVHYFCVDDELVYENFYADFGPLNLAMLYRYCCKLNKKLK
--------------------------VGSYSSVTL-----------------LVFKFRDA
SFGSCTYNLSLLDVLNGLNKALQNGFFNFDTFDVDEYEHYERVENGDFNWILPDKFLAFS
GPHNKSRIENGYPLHAPEAYIPYFKKHSVTAVVRLNKKFYDARRFTDHQIDHFDLFFVDG
SVPSDMIVRRFLTIAENSKGGVAVHCK---GKSKAENTCFLASIF---------------
-----------MEE----------------------------------------------
-----------------------------------------------------
[645] 'XP_020903465.1-1720309-Exaiptasia_pallida-Metazoa'
NEIKDRLYFATLRHKPRSSTNFHYFSIDDELIYENFYSDFGPLNLAMLYRYCCKLNKKLK
SFSLAKKKIVHYTTNDSRKRVNAACLMGCYSIIYLKKAAEDVYRVLAGSCNPPFLPFRDA
SFGVCSYNLSLVDVLCGLQKALEHNFFDFETFDVEEYEHYERVENGDFNWILPGKFLAFS
GPHNKSRIENGYPLHAPEAYVPYFKKHDISTVVRLNKKLYDARRFTDHGIEHYDLFFIDG
SVPSDMIVRRFLTIAESSKGGIAIHCKAGLGRTGTLIACYIMKHYRFTAGEAIGWIRICR
PGSIIGPQQNFLDEKQASLWIQGDIFKSREKDKI-SLGISRITNGVDTIKIEDS-SPTRS
-TSSLIDKNDNETVTQGDELRRLKALRHPRSATGALLQSALPRRSTRNSALNL
[646] 'XP_001630334.1-45351-Nematostella_vectensis-Metazoa'
----DRLYFATFRHKPHSTSHIHYFSIDDELIYENFYADFGPLNLAMLYRYSCKLNKKLK
SFSLGKKKIVHFTSTDSRKRANAACLIGSYAVIYLKKSADEIYQTLNTGCNPPYLPFRDA
SFGACSYNLSILDVLSGLQKALQNDFFNLDTFDVHEYEYYERVENGDFNWIVPGKFLAFS
GPHNKSRIKDGYPLHAPEAYIPYFKKHNISTVVRLNKKLYDAQRFTDHGIEHYDLFFIDG
SVPSDMIVRRFLTIAENAKGGIAIHCKAGLGRTGTLIACYLMKHYRFTAAESIGWLRVCR
PGSIIGPQQNFCEEKQASLWIQGDIFRSREKDK---------------------------
-----------------------------------------------------
[647] 'XP_028404510.1-151771-Dendronephthya_gigantea-Metazoa'
NEIKDRLFFATVRGRPRSTQNAHYFSIDDDLVYENFYADFGPLNLAMLYRYCCKLNKKLK
SFSLARKKIVHYTSYDSRKRANAAFLIGAYQVIYLNKKPDEAYQPLISGCSPPYLPFRDA
SFGACTFNLTILDCLNGIYKALQNKFFDFDTFDVEEYEHYERVENGDFNWIVPGKFLAFS
GPHNKTRILNGYPLHAPESYIPYFRKHGITTVIRLNKKMYEAKRFTEAGFDHFDLFFNDG
SVPVDSIVRRFLTVAESASGGIAVHCKAGLGRTGSLIGCYLMKHFRFSAAEAIAWMRICR
PGSVIGPQQNFLEEKQASLWIQGDIFKTRQKDVNENNAVGTITTGVDSLRIESSLSRSKP
DA----SHDEEKTSTQGDELRKLKSSRHPRCATGAIVQSAIPRRTTRSTLSLK
[648] 'XP_028443060.1-8167-Perca_flavescens-Metazoa'
GQIKERLYFATLRSKPKSTANTHYFSTDDEFIYENFYSDFGPLNLAMLYRYCCKLNKKLK
SFTLTRKRIVHYTSFDQRKRSNAAVLIGGYAVSHRCLSVSLSV-SLVSGSNASYLPFRDA
SFGNCTFNLTVLDCLQGIRKALQHGFFDFETFDVDEYEHYERVENGDLNWIVPGKFLAFS
GPHPKTKIENGYPLHAPEAYFPYFRKHNVTTVVRLNKKIYDSKRFSDAGFLHYELFFLDG
STPSDAITHRFLQVCEGTDGAVAVHCKAGLGRTGSLIGCYLMKHYRFTAAEAIAWIRICR
PGSVIGPQQHFLEEKQAAMWLLGDSQRSQKAK--LERTMSHLITNMDDLSLNSA------
SLHETETGDSGPGLTQGDKLRALKSRRPPRPATGALVQGAAAKRIARSPLSDL
[649] 'XP_028856237.1-299321-Denticeps_clupeoides-Metazoa'
GEIRDRLYFATLRSKPKSTANTHYFCTDDELVYENFYADFGPLNLAMLYRYCCKLNKKLK
SFTLTRKRIVHYTSFDQRKRANAAVLVGAYAVIYLKKTPEEAYRALISGSNASYLPFRDA
SFGNCTYNLTVLDCLHGIRKALQHGFFDFEAFDVNEYEHYERVENGDFNWVVPGKFLAFS
GPHPKSKIENGYPLHAPEAYFPYFRKHHVTTVIRLNKKIYDGRRFTDAGFDHCDLFFVDG
STPSDAITQRFLHISESTDGAVAVHCKAGLGRTGTLIGCYLMKHYRFTAAEAIAWIRICR
PGSIIGPQQHFLEEKQSSLWLQGDAQRSKQKHRMVDRAVSHLISTMDDLTLSTSILRSVD
D------HENGLVMTQGDKLRALKGRRQPRSATGALLQSASAKRISRGSLGNL
[650] 'XP_028856231.1-299321-Denticeps_clupeoides-Metazoa'
GEIRDRLYFATLRSKPKSTANTHYFCTDDELVYENFYADFGPLNLAMLYRYCCKLNKKLK
SFTLTRKRIVHYTSFDQRKRANAAVLVGAYAVIYLKKTPEEAYRALISGSNASYLPFRDA
SFGNCTYNLTVLDCLHGIRKALQHGFFDFEAFDVNEYEHYERVENGDFNWVVPGKFLAFS
GPHPKSKIENGYPLHAPEAYFPYFRKHHVTTVIRLNKKIYDGRRFTDAGFDHCDLFFVDG
STPSDAITQRFLHISESTDGAVAVHCKAGLGRTGTLIGCYLMKHYRFTAAEAIAWIRICR
PGSIIGPQQHFLEEKQSSLWLQGDAQRSKQKHRMVDRAVSHLISTMDDLTLSTSILRSVD
D------HENGLVMTQGDKLRALKGRRQPRSATGALLQSASAKRISRGSLGNL
[651] 'XP_020378883.1-259920-Rhincodon_typus-Metazoa'
------------------------------------------------------------
----------------------------------------------------------DA
FFGNSTYHLTILDCLHAINQALQHGFLNFEKFDVDEYEHYERVENGDINWIISGKFLAFS
GPHPKSKVENGYPLHAPEAYFPYFRKHGVTTIIRLNKKIYDAKRFTDAGFEHYDLFFVDG
STPSDSIVKRFLTICENEEGAIAVHCKAGLGRTGTLIACYIMKHYRFTAAEAIGWIRICR
PGSIIGPQQHFLEENLSCV-----------------------------IAI---------
-L--------------------------PETSV--L-----------------
[652] 'XP_017333923.1-7998-Ictalurus_punctatus-Metazoa'
GELKDRLYFATLRSKPKSTANTHYFCTDDEFVYENFYADFGPLNLAMLYRYCCKLNKKLK
SFTLTRKRIVHYTSFEQRKRANAAVLIGAYSVIYLKKTPEEAYRALISGSNASYLPFRDA
SFGNCTYNLTVLDCLHGIRKALQHGFLNFETFDVAEYEHYERVENGDFNWIVPGKFLAFS
GPHPKSKVENGYPLHAPEAYFPYFRKHNVTTIIRLNKKIYDAKRFTDAGFNHYDLFFVDG
STPSDVITRRFLHICESTDGAVAVHCKAGLGRTGTLIGCYLMKHYRFTAAETIAWIRICR
PGSVIGPQQQFLEEKQTNMWALGDVLRSKQQKRVYE-NVPCLISSMDDLTISSSFLRSME
-Y-----SENGLGMTQGDKLRALKGRRQPRSSSTTLLHGASAKRISRISLGNL
[653] 'XP_026786228.1-310915-Pangasianodon_hypophthalm-Metazoa'
GEIKDRLYFATLRSKPKSTANTHYFCTDDEFVYENFYADFGPLNLAMLYRYCCKLNKKLK
SFTLTRKRLVHYTSFDQRKRANAAVLIGAYAVIYLKKTPEEAYRALISGSNASYLPFRDA
SFGNCTYNLTVLDCLHGIRKALQHGFLNFETFDVTEYEHYERVENGDFNWIVPGKFLAFS
GPHPKSKVENGYPLHAPEAYFPYFRKHNITTIVRLNKKIYDAKRFTDAGFDHYDLFFVDG
STPSDVILRRFLHICESTDGAIAVHCKAGLGRTGTLIGCYLMKHYRFTAAETIAWIRICR
PGSIIGPQQHFLEEKQANLWAQGDVLRSKQQKRVYESSVHRLISSMDDLTISSSFLRSME
-Y-----SENSLGMTQGDKLRALKGRRQPRSSSTTLLHGASSKRISRISLGNL
[654] 'XP_027004224.1-1234273-Tachysurus_fulvidraco-Metazoa'
GEIKDRLYFATLRSKPKSTANTHYFCTDDEFVYENFYADFGPLNLAMLYRYCCKLNKKLK
SFTLTRKRIVHYTSFDQRKRANAAVLIGAYSVLSILHTPEEAYRALISGSNASYLPFRDA
SFGNCTYSLTVLDCLHGISKALQHGFLNFETFDVTEYEHYERVENGDFNWIISGKFLAFS
GPHPKSKVENGYPLHAPEAYFPYFRRHNVTTIVRLNKKIYDAKRFTDAGFDHYDLFFVDG
STPSDVIMRRFLHICESTDGAVAVHCKAGLGRTGTLIGCYLMKHYRFTAAETIAWIRICR
PGSIIGPQQHFLEEKQTYLWAQGDVLRSKQQKQVYQSNVPRLISSMDDLTISSSFLRSME
-Y-----SENGLSMTQGDKLRALKGRRQPRLSSTTLLQGASAKRISRISLGNL
[655] 'XP_026861223.1-8005-Electrophorus_electricus-Metazoa'
D-IGDRLYFATLRSKPKSTVNTHYFCTDDEFVYENFYADFGPLNLAMLYRYCCKLNKMMK
CFSLTRKRIVHYTSFEQRRRANAAFLIGAYAVIYLKRTPEEAYRALISGSNASYMSFRDA
SFGECTYNVAILDCLQGISKALQHGILNFETFNVTEYEHYEXXENGDFNWIVPGKFLAFS
GPHPKSKVDNGYPLHAPEAYFPYFRKHNVTTVIRLNKKIYEAKRFTDAGFDHYDLFFVDG
STPSDVITRRFLHICESTSGAVAVHCKAGLGRTGTLIGCYLMKHYRFTAAEAIAWIRICR
PGSVIGPQQHFLEEKQASLWAQGDALRSKQQQRPYERALSRLISTMDGFSIGTP-EREIS
D-----YGENGLDLTQGDKLRALKGQRQPRGPTGVL-QGASAKRISRAS----
[656] 'XP_023668965.1-1676925-Paramormyrops_kingsleyae-Metazoa'
GEIKDRLYFATLRSKPKSTANTHYFCTDEEFVYENFYADFGPLNLAMLYRYCCKLNKKLK
SFTLTRKRIVHYTSFDQRKRANAAVLIGAYAVLYLKKTPEEAYRALVSGFNAPYLPFRDA
SFGNCTYSLTILDCLQGIHKALQHGFFDFETFDVDEYEHYERVENGDFNWIIPGKLLAFS
GPHPKTKIENGYPLHAPEAYFPYFRKHNVMTVVRLNKKIYDSRRFTDAGFDHYDLFFADG
STPSDAITQRFLHICESTNGAVAVHCKAGLGRTGTLIGCYLMKHHGFTAAEAIAWIRVCR
PGSIIGPQQHFLEEKQASLWMQGDTQRSEQKQQRPPGGVTHLISNLDNLTLATSIFKGAE
D-------ENSSGLTQGDKLRALKGRRQPRAVTGALLQGPSAKRISHTSLGNL
[657] 'XP_016100534.1-75366-Sinocyclocheilus_grahami-Metazoa'
GEIKDRLYFATLRSKPKSTANTHFFCTDEEFIYENFYADFGPLNLAMLYRYCCKLNKKLK
SFTLSRKRIIHYTSYDQRKRSNAAFLIGAYAVIYLKRTPEEVYQALISGTNVSFLPFRDA
AFGNCTYDLTILDCLQGIRKASQHGFFDFENFDVEEYEHYERVENGDFNWIVPGKLLAFS
GPHPKSKIENGYPLHAPEAYFSYFRQHNVTDVVRLNKKIYEGRRFTDAGFEHHDLFFEDG
TTPSDLLTRRFLHICESAKGAVAVHCKAGLGRTGTLIGCYLMKHFRFTAPEAIAWIRICR
PGSIIGPQQHFLEQKQHSMWVQGDLHQSKQKLSRQERNMAHLISEVDDMSIDSTILKSMD
EF-----REEDMIPTQGDKLLALKGQRNPRSTT-V--PGTAPQRLTRSPLSNR
[658] 'XP_016385919.1-307959-Sinocyclocheilus_rhinocer-Metazoa'
GEIKDRLYFATLRSKPKSTANTHFFCTDEEFIYENFYADFGPLNLAMLYRYCCKLNKKLK
SFTLSRKRIIHYTSYDQRKRANAAFLIGAYAVIYLKRTPEEVYRALISGTNVSYLPFRDA
AFGNCTYDLTILDCLQGIRKALQHGFFDFENFDVEEYEHYERVENGDFNWIVPGKLLAFS
GPHPKSKIENGYPLHAPEAYFSYFRQHNVTDVVRLNKKIYEGQRFTDAGFEHHNLFFEDG
TTPSDLLTRRFLHICESAKGAVAVHCKAGLGRTGTLIGCYLMKHYRFTAPEAIAWIRICR
PGSIIGPQQHFLEQKQHSMWVQGDLHQSKQKLSRQERNMAHLISEVDDMSIDSTILKSVD
EF-----REEDMIPTQGDKLLALKGQRNPRSTT-V--PGTAPRRLTRTPLSNL
[659] 'XP_016358791.1-1608454-Sinocyclocheilus_anshuien-Metazoa'
GEIKDRLYFATLRSKPKSTANTHFFCTDEEFIYENFYADFGPLNLAMLYRYCCKLNKKLK
SFTLSRKRIIHYTSYDQRKRANAAFLIGAYAVIYLKRTPEEVYRALISGTNVSYLPFR--
------YDLTILDCLQGIRKASQHGFFDFENFDVEEYEHYERVENGDFNWIVPGKLLAFS
GPHPKSKIENGYPLHTPEAYFSYFRQHNVTDVVRLNKKIYEGRRFTDAGFEHHDLFFEDG
TTPSDLLTRRFLHICESAKGAVAVHCKAGLGRTGTLIGCYLMKHYRFTAPEAIAWIRICR
PGSIIGPQQHFLEQKRHSMWVQGDLHQSKQKLSRQERNMARLISEVDDMSIDSTILKSVD
EF-----REEDMIPTQGDTLLALKGQRNPRSTT-V--PGTAPRRLTRSPLSNL
[660] 'XP_016377152.1-307959-Sinocyclocheilus_rhinocer-Metazoa'
GEIKDRLYFATLRSKPKSTANTHFFCTDDEFIYENFYADFGPLNLAMLYRYCCKLNKKLK
SFTLSRKRIIHYSSYDQRKRANAAFLIGAYAVIYLKRTPEEVYRALISGTNVSYLPFRDA
AFGNCTYDLTILDCLQGIRKALQHGFFDFENFDVEEYEHYERVENGDFNWIVPGKLLAFI
GPHPKSKIENGYPLHAPEVYFSYFRQHNVTDVVRLNKKIYEGRRFTDAGFEHHDLFFVDG
TTPSDLLTRRFLHICESAKGAIAVHCKAGLGRTGTLIGCYLMKHYRFTAPEAIAWTRICR
PGSVIGPQQHFLEQKQHSMWVQGDLHRSKQKLSRQERNMAHLISSVDDMSIDSTILKSVD
EF-----REEDMIPTQGDKLLALKGQRHPRPTT-V--PSTAPRRLTRSPLSNL
[661] 'XP_016333518.1-1608454-Sinocyclocheilus_anshuien-Metazoa'
GEIKDRLYFATLRSKPKSTANTHFFCTDDEFIYENFYADFGPLNLAMLYRYCCKLNKKLK
SFTLSRKRIIHYTSYDQRKRANAAFLIGAYAVIYLKRTPEEVYRALISGTNVSYLPFRDA
AFGNCTYDLTILDCLQGIRKALQHGFFDFENFDVEEYEHYERVENGDFNWIVPGKLLAFI
GPHPKSKIENGYPLHAPEVYFSYFRQHNVTDVVRLNKKIYEGRRFTDAGFEHHDLFFVDG
TTPSDLLTRRFLHICESAKGAVAVHCKAGLGRTGTLIGCYLMKHYRFTAPEAIAWTRICR
PGSVIGPQQHFLEQKQHSMWVQGDLHRSKQKLSRQERNMAHLISSMDDMSIDSTILKSVD
EF-----REEDMIPTQGDKLLALKGQRHPRPTT-V--PSTAPRRLTRSPLSNL
[662] 'XP_016139161.1-75366-Sinocyclocheilus_grahami-Metazoa'
GEIKDRLYFATLRSKPKSTANTHFFCTDDEFIYENFYADFGPLNLAVLYRYCCKLNKKLK
SFTLSRKRIIHYTSYDQRKRANAAFLIGAYAIIYLKRTPEEVYRALISGTNVSYLPFRDA
AFGNCTYDLTILDCLQGIRKALQHGFFDFENFDVEEYEHYERVEHGDFNWIVPGKLLAFI
GPHPKSKIENGYPLHAPEVYFSYFRQHNVTDVVRLNKKIYEGRRFTDAGFEHHDLFFVDG
TTPSDLLTRRFLHICESAKGAVAVHCKAGLGRTGTLIGCYMMKHYRFTAPEAIAWTRICR
PGSVIGPQQHFLEQKQHSMWVQGDLHRSKQKLSRQERNMAHLISSVDDMSIDSTILKSVD
EF-----REEDMIPTQGDKLLALKGQRHPRPTT-V--PSTAPRRLTRSPLSNL
[663] 'XP_018944952.1-7962-Cyprinus_carpio-Metazoa'
GEIKDRLYFATLRSKPKSTANTHFFCTDDEFIMK--RANWGSGGMLENSR-------GME
SFTLSRKRIIHYTSYDQRKRANAAFLIGAYAVIYLKRTPEEVYRALISGTNVSYLPFRDA
AFGNCTYDLTILDCLQGIRKALQHGFFDFENFDVEEYEHYERVENGDFNWIVPGKLLAFS
GPHPKSKIENGYPLHAPEAYFSYFRQHNVTDVVRLNKKIYEGRRFTDAGFEHHDLFFVDG
TTPSDLLTRRFLHICESAKGAIAVHCKAGLGRTGTLIGCYLMKHYRFTAPEAIAWTRICR
PGSVIGPQQHFLEQKQHSMWVQGDLHRSKQKLSRQERNMARLISSVDDMSIDSTILKSVD
EF-----REEDMIPTQGDKLLALKGQRHPRPTT-V--PSTAPRRLTRSPLSNL
[664] 'XP_026062638.1-7957-Carassius_auratus-Metazoa'
GRISDRLYFATLRSKPKSTANTHFFCTDDEFIYENFYADFGPLNLAMLYRYCCKLNKKLK
SFTLSRKRIIHYTSYDQRKRANAAFLIGAYAVIYLKRTPEEVYRALISENNVSYLPFRDA
AFGNCTYDLTILDCLQGIRKALQHWFFDFENFDVEEYEHYERVENGDFNWIVPGKLLAFS
GPHPKSKIENGYPLHAPEAYFSYFRQHNVTDVVRLNRKIYEGRRFTDAGFEHHDLFFVDG
TTPSDLLTRRFLHICESAKGAVAVHCKAGLGRTGTLIGCYLMKHYRFTAPEAIAWTRICR
PGSVIGPQQHFLEQKQHSMWVQGDLHRSMQKLSRQERNMAHLISSVNDMSINSTILKSVD
QF-----REEDMIPTQGDKLLALKVQRNPRPTT-V--PSSAPRRLTRSPLSNL
[665] 'NP_957443.1-7955-Danio_rerio-Metazoa'
DEIKDRLYFATLRSKPKSTANTHFFCTDDEYIYENFYADFGPLNLAMLYRYCCKLNKKLK
SFTLSRKRIIHYTSYDQRKRANAAFLIGAYAVIYLKRTPEEVYRALISGTNVSYLPFRDA
AFGNCTYDLTILDCLQGIRKALQHGFFDFENFDVEEYEHYERVENGDFNWIVPGKLLAFS
GPHPKSKIENGYPLHAPEAYFSYFRQHNVTDVVRLNKKIYEGRRFTDAGFEHHDLFFVDG
TTPSDLLTRRFLHICESAKGAVAVHCKAGLGRTGTLIGCYLMKHYRFTAPEAIAWTRICR
PGSVIGPQQHFLEQKQHSMWVQGDLHRSKQKLSRQERNMSHLISSVDNLSIDSSILKSVD
EF-----REEDMILTQGDKLLALKGQRHPRSTT-V--PGAEP--LMRNPLGNL
[666] 'XP_026791816.1-310915-Pangasianodon_hypophthalm-Metazoa'
GEIKDRLYFATLRGKPKSTQNAHYFCTDDEFVYENFYADFGPLNLAMLYRYCCKLNKKLK
SFTLSRKRIIHYTSYDQHKRANAAFLIGAYAVIYLKRTPEEVYRALISGTNVSYLPFRDA
GFGNCTYNLTILDCLQGIRKALQHGFFDFETFDVEEYEHYERVENGDFNWIVPGKLLAFS
GPHPKSKIENGFPLHAPEAYFPYFRQHNISDVVRLNRKMYEGCRFTDAGFAHHDLFFVDG
GTPSDIIIRRFLHICETAEGAVAVHCKAGLGRTGTLIGCYLMKHYRFTAAEAIAWIRICR
PGSVIGPQQNFLEEKQHSMWMDGDLYRSKQP-RQFERDLAHLISSLDDVSLSSTSLNSID
DL-----MDNNMGLTQGDRLRALKCRRPLRSPT----PGPVTRRQARSPLGNL
[667] 'XP_017327867.1-7998-Ictalurus_punctatus-Metazoa'
GEIKDRLYFATLRGKPKSTANAHYFCTDDEFVYENFYADFGPLNLAMLYRYCCKLNKKLK
SFTLSRKRIIHYTSYDQHKRANAAFLIGAYAVIYLKRTPEEVYRALISGTNVSYLPFRDA
AFGNCTYNLTILDCLQGIRKALQHGFFDFETFDIEEYEHYERVENGDFNWIVPGKLLAFS
GPHPKSKIENGFPLHAPEVYFPYFRQHDVSDVVRLNRKMYEGCRFTDAGFAHHDLFFVDG
GTPSDIIVRRFLHICETAEGAVAVHCKAGLGRTGTLIGCYLMKHYCFTAAEAIAWIRICR
PGSVIGPQQNFLEEKQHGMWMDGDLYRSKQP-RYYERDLAHFISSLDDVSLCSTSLNSMD
-----------------LRFRS---------------PGPVTRRLARSPLGNL
[668] 'XP_017327866.1-7998-Ictalurus_punctatus-Metazoa'
GEIKDRLYFATLRGKPKSTANAHYFCTDDEFVYENFYADFGPLNLAMLYRYCCKLNKKLK
SFTLSRKRIIHYTSYDQHKRANAAFLIGAYAVIYLKRTPEEVYRALISGTNVSYLPFRDA
AFGNCTYNLTILDCLQGIRKALQHGFFDFETFDIEEYEHYERVENGDFNWIVPGKLLAFS
GPHPKSKIENGFPLHAPEVYFPYFRQHDVSDVVRLNRKMYEGCRFTDAGFAHHDLFFVDG
GTPSDIIVRRFLHICETAEGAVAVHCKAGLGRTGTLIGCYLMKHYCFTAAEAIAWIRICR
PGSVIGPQQNFLEEKQHGMWMDGDLYRSKQP-RYYERDLAHFISSLDDVSLCSTSLNSMD
DL-----ATNNMGVTQGDRLRALKCRRLLRSPV----PGPVTRRLARSPLGNL
[669] 'XP_027004394.1-1234273-Tachysurus_fulvidraco-Metazoa'
ACFADRLYFATLRGKPKSTANAHYFCTDDELVYENFYADFGPLNLAMLYRYCCKLNKKLK
SFTLSRKRIIHYTSYDQHKRANAAFLIGAYAVIYLKRTPEEVYRALISGTNVSYLPFRDA
AFGNCTYNLTILDCLHGIRKALQHGFFDFETFDVEEYEHYEHVENGDFNWIVPGKLLAFS
GPHPKSKIENGFPLHAPEAYFPYFRQHNVSDVVRLNRKMYEGSRFTDAGFAHHDLFFVDG
GTPSDIIIRRFLHICETSEGAVAVHCKAGLGRTGTLIGCYLMKHYCFTAAEAIAWIRICR
PGSVIGPQQNFLEEKQHSMWMDGDLYRAKQP-RPHERDLTHLITSLDDVSLSSSSLNSID
DL-----MDNNMGLTQGDRLRALKSRRSLRSPA----PGPVTRRLARMPLGNL
[670] 'XP_017538561.1-42514-Pygocentrus_nattereri-Metazoa'
GEIRDRLYFATLRGKPKSTANTHYFCTDDEFIYENFYADFGPLNLAVLYRYCCKLNKKLK
SFTLSRKRIIHYTSYDQQKRANAAFLIGAYAVIYLKRTPEEVYRALISGTNVSYMPFRDA
AFGNCTYNLTILDCLQGIRKALQHGFFDFETFDVEEYEYYERVENGDFNWIVPGKLLAFS
GPHPKSKIENGYPLHAPEAYFPYFRQHNVTDVVRLNRKIYEGRRFTDAGFEHHDLFFVDG
STPSDLITRRFLHICESAEGAVAVHCKAGLGRTGTLIGCYMMKHYRFTAAETIAWIRICR
PGSVIGPQQNFLEEKQHSMWVEGDVYHSKQKQRRQERDMAHLISSLDDISITSTSINSIN
DY-----REENMGVTQGDKLRALKGRRPLRSTT-A--PGPSPRRLVRSPENNM
[671] 'XP_017538560.1-42514-Pygocentrus_nattereri-Metazoa'
GEIRDRLYFATLRGKPKSTANTHYFCTDDEFIYENFYADFGPLNLAVLYRYCCKLNKKLK
SFTLSRKRIIHYTSYDQQKRANAAFLIGAYAVIYLKRTPEEVYRALISGTNVSYMPFRDA
AFGNCTYNLTILDCLQGIRKALQHGFFDFETFDVEEYEYYERVENGDFNWIVPGKLLAFS
GPHPKSKIENGYPLHAPEAYFPYFRQHNVTDVVRLNRKIYEGRRFTDAGFEHHDLFFVDG
STPSDLITRRFLHICESAEGAVAVHCKAGLGRTGTLIGCYMMKHYRFTAAETIAWIRICR
PGSVIGPQQNFLEEKQHSMWVEGDVYHSKQKQRRQERDMAHLISSLDDISITSTSINSIN
DY-----REENMGVTQGDKLRALKGRRPLRSTT-A--PGPSPRRLVRSPLGNL
[672] 'XP_022533584.1-7994-Astyanax_mexicanus-Metazoa'
--IADRLYFATLRGKPKSTANTHYFCTDDEFIYENFYADFGPLNLAVLYRYCCKLNKKLK
SFTLSRKRIIHYTSYDQLKRANAAFLIGAYAVIYLKRTPEEVYRALISGTNVSYMPFRDA
AFGNCTYNLTILDCLQGIRKALQHGFFDFETFDVEEYEYYERVENGDFNWIVPGKLLAFS
GPHPKSKIENGYPLHAPEAYFPYFRQHDITDVVRLNRKIYEGHRFTDAGFEHHDLFFVDG
STPSDLIIRRFLHICESAEGAIAVHCKAGLGRTGTLIGCYLMKHYRFTAAEAIAWIRICR
PGSVIGPQQNFLEEKQHSMWVEGDLFRTKQRQRRQERDMSHLISSMDDVSIT-----SIN
DF-----RDDNMGLTQGDKLRALKGRRPPRSAT-V--PGPLPRRLIRSPLGNL
[673] 'XP_028833344.1-299321-Denticeps_clupeoides-Metazoa'
GEIKDRLYFASLRQKPKSTPNTHFFCTDEEFVYENFYADFGPLNLAMLYRFCCKLNKKLK
SFTLSRKRIIYYTSYDQRKRANAAFLIGAYGVIYLKRTPEEAYRALISGTNVSYLPFRDA
AFGNCTYNLSILDCLQGIRKALQHGFFNFETFDVEEYEHYERVENGDFNWIVPGKLLAFS
GPHPKSKVENGYPLHSPEAYFPYFRQHGVTDVVRLNRKIYEGRRFADAGFEHHDLFFVDG
STPSDLIMRRFLHICESVEGAVAVHCKAGLGRTGTLIACYLMKHYRFTAAEAIAWIRICR
PGSIIGPQQNFLEEKQHSLWVQGDMFRSKQRHRSQDMAVSHLISSMDNMSINTTISKSMD
DY-----SEENLGLTQGDQLRALKSRRYPRSSSGA--PSSPPRRLSRSPLGNL
[674] 'XP_012681859.1-7950-Clupea_harengus-Metazoa'
GEIKERLYFATLRSKPKSTPNTHYFTTDEEYVYENFYADFGPLNLAMLHRFCCKLNKKLK
SFTLSRKRVIYYTSYDQRKRANSAFLIGAYAVIYLKRTPEEAYRTLISGTNVSYLSFRDA
AFGNCTYNLSILDCLQGIRKALQHGFFNFETFEVEEYEHYERVENGDFNWIVPGKLLAFS
GPHPKSKIENGYPLHAPEAYFPYFRQHSVTDVVRLNRKIYEGRRFTDAGFEHHDLFFVDG
STPSDLIMRRFLHICESSEGAVAVHCKAGLGRTGTLIACYLMKHHRFTAAEAISWIRICR
PGSIIGPQQNFLEEKQHSMWVQGDMYRSKQRQNRQERDMVHLISSMDDVSINTNVFKSMD
DF-----RLDSVGLTQGDKLRAVKARRHSRSATGA--QRSPPRRLTRSPLGNL
[675] 'XP_028282955.1-210632-Parambassis_ranga-Metazoa'
GEIKDRLYFATLRVKPKNTANTHYFSTDDEFLYESFYADFGPLNLAMLYRYCCKLNKKLK
SFTISRKKLVYYTSYDQKKRANAAVLIGAYAVIYLKRSPEDAYRTLISGNNTGYMPFRDA
AVGECSFNLTVLDCLQGIRKAFQHGFLDFDHFSAEEYEHYERVENGDMNWIIPGKILAFS
SPHPRSKIENGYPLHSPEAYFPYFRQNNVTAVVRLNRKLYDGRRFEDAGIEHHDLFFLDG
TTPSDLIIRRFLHVCESAEGAVAVHCKAGLGRTGTLIGCYLMKHFRFTAAEAIAWIRVCR
PGSVIGPQQNFLEEKQHSLWVQGDVHRSKQKQSRRQEAMSRLLSSMDDLSINTTLCKSLD
N-------CKETGLTQGDRLKALKGKRPPRSVSSSL-PCSSTKKLIRSS----
[676] 'XP_008298113.1-144197-Stegastes_partitus-Metazoa'
GEIKDRLYFATVRVKPKNTASTHYFSTDEEFLYESFYADFGPLNLAMLYRYCCKLNKKLK
SFTMSRKKLVHYTSYDQKRRANAAVLIGAYAVIYLKRSPEEAYRTLISGNNAGYLPFRDA
AVGECSFNLTVFDCLQGIRKALQHGFLDFESFSAEDYEHYERVENGDMNWIIPGKILAFS
SPHPRSKVENGYPLHSPEAYFAYFRQNEVRAVVRLNRKLYEGRRFEDAGFDHHDLFFLDG
TTPSDLIVRRFLHVCESTEGAVAVHCKAGLGRTGTLIGCYLMKHFRFTAAEAIAWIRICR
PGSVIGPQQNFLEEKQHSLWVQGDVHRSKQKQSRRQEAMSCLLSSMDDLSINTTLHKSLD
N-------CKEASLTQGDKLRALKGNRPPRSVSSSL-HCSSSKKLVRSS----
[677] 'XP_022059991.1-80966-Acanthochromis_polyacanth-Metazoa'
----------------------------------------------MLYRYCCKLNKKLK
SFTMSRKKLVHYTSYDQKKRANAAVLIGAYAIIYLKRSPEEAYRTLISGNNAVYLPFRDA
AVGECCFNLTVLDCLQGIRKALQHGFLDFESFSAEDYEHYERVENGDMNWIIPGKILAFS
SPHPRSKVENGYPLHAPEAYFAYFRQNEVRAVVRLNRKLYEGRRFEDAGFDHHDLFFLDG
TTPSDLIVRRFLHVCESTEGAVVVHCKAGLGRTGTLIGCYLMKHFRFTAAEAIAWIRICR
PGSVIGPQQNFLEEKQHSLWVQGDVHRSKQKQSRRQESMSCLLSSMDDLSINTTLHKSLD
N-------CKETSLTQGDKLRAMKGNRPPRSVSSSL-HCSSSKKLVRSS----
[678] 'XP_023137173.1-80972-Amphiprion_ocellaris-Metazoa'
SEIKDRLYFATVRVKPKNSASTHYFSTDEEFIYESFYADFGPLNLAMLYRYCCKLNKKLK
S-MISRKKLVHYTSYDQKKRANAAVLIGAYAVIYLKRSPEEAYRTLISGNNAGYMPFRDA
AVGECSFNLTVLDCLQGIRKALQHGFLDFESFSAEDYEHYERVENGDMNWIIPGKILAFS
SPHPRSKVENGYPLHAPEAYFAYFRQNEVRAVVRLNRKLYEGRRFEDAGFDHHDLFFQDG
TTPSDLIVRRFLHVCESSEGAVAVHCKAGLGRTGTLIGCYLMKHFRFTAAEAIAWIRICR
PGSIIGPQQNFLEEKQHSLWVQGDVHRSKQKQSRRQESMSCLLSSMDDLSINTTLHKSLD
N-------CKEASLTQGDKLRALKGNRPPRSVSSSL-HCSSSKKLLRSS----
[679] 'XP_022617455.1-41447-Seriola_dumerili-Metazoa'
GEIKDRLYFATLRVKPKNTASTHYFSVDEEFLYESFYADFGPLNLAMLHRYCCKLNKKLK
SFTMSRKKLVHYTSYDQKKRANAAVLIGAYAVIYLKRSPEEAYRTLISGNNTGYLPFRDA
AVGECSFNLTVLDCLQAVRKALQHGFLDFESFDVEEYEHYERVENGDMNWIIPGKILAFS
GPHPRSKIENGYPLHAPEAYFAYFHQNAITAVVRLNRKLYEGRRFENAGIEHHDLFFLDG
TTPSDLIVRRFLHVCESTEGAVAVHCKAGLGRTGTLIGCYLMKHFRFTAAEAIAWIRICR
PGSIIGPQQNFLEEKQHSLWVQGDVHRSKQKQSRRQEAMSRLLSSMDDLSINTTLYKSLD
N-------CKESSLTQGDKLRALKGKRPPRSVSSSL-HCSSKK-L--------
[680] 'XP_023253987.1-302047-Seriola_lalandi-Metazoa'
GEIKDRLYFATLRVKPKNTASTHYFSVDEEFLYESFYADFGPLNLAMLHRYCCKLNKKLK
SFTMSRKKLVHYTSYDQKKRANAAVLIGAYAVIYLKRSPEEAYRTLISGNNTGYLPFRDA
AVGECSFNLTVLDCLQAVRKALQHGFLDFESFDVEEYEHYERVENGDMNWIIPGKILAFS
GPHPRSKIENGYPLHAPEAYFAYFHQNAITAVVRLNRKLYEGRRFENAGIEHHDLFFLDG
TTPSDLIVRRFLHVCESAEGAVAVHCKAGLGRTGTLIGCYLMKHFRFTAAEAIAWIRICR
PGSIIGPQQNFLEEKQHSLWVQGDVHRSKQKQSRRQEAMSRLLSSMDDLSINTTLYKSLD
N-------CKESSLTQGDKLRALKGKRPPRSVSSSL-HCSSSKKLLRSS----
[681] 'XP_018551441.1-8187-Lates_calcarifer-Metazoa'
GEIKDRLYFATLRVKPKNTANTHYFSTDEEFVYESFYADFGPLNLAMLYRYCCKLNKKLK
SFTMSRKKLVHYTSYDQKKRANAAVLIGVYAVIYLKRSPEEVYRTLISGNNTGYLPFRDA
AVGECSFSLTVLDCLQAIRKALQHGFLDFENFDVEEYEHYERVENGDMNWIIPAKVLAFS
SPHSRSKIENGYPLHAPEAYFAYFRQNDITAVVRLNRKLYDGRRFENAGFEHHDLFFLDG
TTPSDLIVRRFVHVCESTEGAVAVHCKAGLGRTGTLIGCYLMKHFRFTAAEAIAWIRICR
PGSIIGPQQNFLEEKQYSLWVQGDVYRSKQKQSRRQETMSRLLSSMDDLSINTTLYKSLD
N-------CKDSSLTQGDKLRALKGKRPPRSVSSSL-HCSSSKMLVRSS----
[682] 'XP_010745280.1-215358-Larimichthys_crocea-Metazoa'
GEIKDRLYFATLRVRPKNTANTHYFSTDEEFIYESFYADFGPLNLAMLYKYCCKVNKKLK
SFTMSRKKLVHYTSHDQKKRANDAVLIGAYAVIYLRRSPEEAYRTLISGNNTGYLPFRDA
AVGESSFNLTVLDCLQGIRKALQHGFFDFESFDVEEYEHYERVENGDMNWIIPGKILAFS
SPHTRSKIENGYPLHAPEAYFAYFRQNDVTAVVRLNRKLYDGRRFEDAGFEHHDLFFLDG
TTPSDLIIRRFLHVCESTEGAVAVHCKAGLGRTGTLIGCYLMKHYRFTAAEAIAWIRICR
PGSVIGPQQNFLEEKQHSLWVQGDVHRSKQKQMRRPEAMSRLLSSMDDLSINTTLYKSMD
N-------CKEAGQTQGDKLRALKGKRPPRSVSSSL-HCSSSKRLVRSS----
[683] 'XP_026230486.1-64144-Anabas_testudineus-Metazoa'
GEIKDRLYFATLRVKPKTTATTHYFSTDDEFMYESFYADFGPLNLAMLYRYCCKLNKKLK
SFTMSRKKLIHYTSYDQKKRANAAVLIGAYAVMYLKRSPEEAYRTLISGNNTGYLPFRDA
AVGECTFNLTVLDCLQGLRKAFQHAFMDFENFDVEEYEHYERVENGDMNWIIPGKILAFS
SPHHRSKIENGYPFHAPEAYFAHFQQNNITAVVRLNRKLYDGRRFEDAGFEHHDLFFLDG
TTPSDLIIRRFLHVCESTEGAVAVHCKAGLGRTGTLIGCYLMKHYRFTAAEAIAWIRICR
PGSIIGPQQNFLEEKQHSLWVQGDVHRSKQKQSRRHEAMSRLLSSMDDLSINTTLYKSLD
N-------CTVSSLTQGDKLRALKGKRPLRSVSSSL-HSSSKKLGERSS----
[684] 'XP_013122275.1-8128-Oreochromis_niloticus-Metazoa'
SEIKDRLYFATLRVKPKNTANTHFFSTDEEFVYESFYADFGPLNLAMLYRYCWKLNKKLK
SFTMSRKRLVHYTSYDQKKRANAAVLIGAYAVIYLKRSPEDAYRTLITGNNTGYMPFRDA
AVGECSFNLTVLDCLQGIHKALQHGFLDFERFSAEEYEHYERVENGDMNWIIPGKILAFS
SPHSRGKIENGYPLHTPEAYFSYFCQNDITTVVRLNRKLYDGRRFEDAGFEHHDLFFLDG
TTPSDLIIRRFLHVCESTDGAVAVHCKAGLGRTGTLIGCYLMKHFRFTAAEAIAWIRICR
PGSIIGPQQNFLEEKQHSLWVQGDVHRSKQKQSRQQGPVSSLLSSMDDLSINTVLCRSTD
N-------CKEVSLTQGDKLRALKGKRPPRSVSSSL-PCSSTKRLVRSS----
[685] 'XP_014187086.1-8153-Haplochromis_burtoni-Metazoa'
SEIKDRLYFATLRVKPKNTANTHFFSTDEELIYESFYADFGPLNLAMLYRYCWKLNKKLK
SFTMSRKSLVHYTSYDQKKRANAAVLIGAYAVMYLKRSPEDAYRTLIAGNSTGYMPFRDA
AVGECSFNLTVLNCLQGINKALQHGFLDFERFSAEEYEHYERVENGDMNWIVPGKVLAFS
SPHSR-----GYPLHTPEAYFSYFYQNDVTTVVRLNRTLYDGRRFEDAGFEHHDLFFLDG
TTPSDLIVRRFLHVCESTDGAVAVHCKAGLGRTGTLIGCYLMKHFRFTAAEAIAWIRVCR
PGSIIGPQQNFLEEKQHSLWVQGDVHRSKQKQSRQQEAVSSLLSSMDDLSINTVLCKSLD
N-------CKEVSLTQGDELRALKGKRPPRSASCSL-HRSSTKTLRRSS----
[686] 'XP_026006157.1-8154-Astatotilapia_calliptera-Metazoa'
SEIKDRLYFATLRVKPKNTANTHFFSTDEELIYESFYADFGPLNLAMLYRYCWKLNKKLK
SFTMSRKSLVHYTSYDQKKRANAAVLIGAYAVMYLKRSPEDAYRTLIAGNSTGYMPFRDA
VVGECSFNLTVLNCLQGINKALQHGFLDFERFSAEEYEHYERVENGDMNWIVPGKVLAFS
SPHSR-----GYPLHTPEAYFSYFCQNDITTVVRLNRTLYDGRRFEDAGFEHHDLFFLDG
TTPSDLIVRRFLHVCESTDGAVAVHCKAGLGRTGTLIGCYLMKHFRFTAAEAIAWIRVCR
PGSIIGPQQNFLEEKQHSLWVQGDVHRSKQKQSRQQEAVSSLLSSMDDLSINTVLCKSLD
N-------CKEVSLTQGDKLRALKGKRPPRSASCSL-HRSSTKTLRRSS----
[687] 'XP_024661762.1-106582-Maylandia_zebra-Metazoa'
SEIKDRLYFATLRVKPKNTANTHFFSTDEEFIYESFYADFGPLNLAMLYRYCWKLNKKLK
SFTMSRKSLVHYTSYDQKKRANAAVLIGAYAVMYLKRSPEDAYRTLIAGNSTGYMPFRDA
AVGECSFNLTVLNCLQGINKALQHGFLDFERFSAEEYEHYERVENGDMNWIVPGKVLAFS
SPHSR-----GYPLHTPEAYFSYFCQNDITTVVRLNRTLYDGRRFEDAGFEHHDLFFLDG
TTPSDLIVRRFLHVCESTDGAVAVHCKAGLGRTGTLIGCYLMKHFRFTAAEAIAWIRVCR
PGSIIGPQQNFLEEKQHSLWVQGDVHRSKQKQSRQQEAVSSLLSSMDDLSINTVLCKSLD
N-------CKEVSLTQGDELRALKGKRPPRSASCSL-HRSSTKTLRRSS----
[688] 'XP_013122273.1-8128-Oreochromis_niloticus-Metazoa'
QAFSDRVYNAKSHYRWKITSTAHHRVQEQSQSCPSFYADFGPLNLAMLYRYCWKLNKKLK
SFTMSRKRLVHYTSYDQKKRANAAVLIGAYAVIYLKRSPEDAYRTLITGNNTGYMPFRDA
AVGECSFNLTVLDCLQGIHKALQHGFLDFERFSAEEYEHYERVENGDMNWIIPGKILAFS
SPHSRGKIENGYPLHTPEAYFSYFCQNDITTVVRLNRKLYDGRRFEDAGFEHHDLFFLDG
TTPSDLIIRRFLHVCESTDGAVAVHCKAGLGRTGTLIGCYLMKHFRFTAAEAIAWIRICR
PGSIIGPQQNFLEEKQHSLWVQGDVHRSKQKQSRQQGPVSSLLSSMDDLSINTVLCRSTD
N-------CKEVSLTQGDKLRALKGKRPPRSVSSSL-PCSSTKRLVRSS----
[689] 'XP_024656758.1-106582-Maylandia_zebra-Metazoa'
----------------------------------------------MLYRYCWKLNKKLK
SFTMSRKSLVHYTSYDQKKRANAAVLIGAYAVMYLKRSPEDAYRTLIAGNSTGYMPFRDA
AVGECSFNLTVLNCLQGINKALQHGFLDFERFSAEEYEHYERVENGDMNWIVPGKVLAFS
SPHSR-----GYPLHTPEAYFSYFCQNDITTVVRLNRTLYDGRRFEDAGFEHHDLFFLDG
TTPSDLIVRRFLHVCESTDGAVAVHCKAGLGRTGTLIGCYLMKHFRFTAAEAIAWIRVCR
PGSIIGPQQNFLEEKQHSLWVQGDVHRSKQKQSRQ----------------QHLLCWSSE
-----------------------------------------------------
[690] 'XP_013771625.1-303518-Pundamilia_nyererei-Metazoa'
SEIKDRLYFATLRVKPKNTANTHFFSTDEELIYESFYADFGPLNLAMLYRYCWKLNKKLK
SFTMSRKSLVHYTSYDQKKRANAAVLIGAYAVMYLKRSPEDAYRTLIAGNSTGYMPFRYR
LLGSCAFVVKICSCSFPL-QALQHGFLDFERFSAEEYEHYERVENGDMNWIVPGKVLAFS
SPHSR-----GYPLHTPEAYFSYFYQNDVTTVVRLNRTLYDGRRFEDAGFEHHDLFFLDG
TTPSDLIVRRFLHVCESTDGAVAVHCKAGLGRTGTLIGCYLMKHFRFTAAEAIAWIRVCR
PGSIIGPQQNFLEEKQHSLWVQGDVHRSKQKQSRQQEAVSSLLSSMDDLSINTVLCKSLD
N-------CKEVSLTQGDELRALKGKRPPRSASCSY-----------------
[691] 'XP_028987577.1-158456-Betta_splendens-Metazoa'
GEIKDRLYFATLRVKPKNTANAYYFSTDDEFIYESFYADFGPLNLAMLYRYCCKLNKKLK
SLTMSKKKLVHYTSYDQKKRANAAVLIGAYAVIYLKRSPEEAYRVLISGNNTGYLPFRDA
AVGECSFNLTVLDCLHGLRKASQHGFLDYDKFDVEDYEHYERVENGDMNWIVPGKVLAFS
SPHTRSKVENGYPFHAPEAYFAYFHQNNVVAVVRLNRKLYDGRRFEDAGFEHHDLFFLDG
TTPSDLIVRRFLHVCESTEGAVAVHCKAGLGRTGTLIGCYLMKHYRFTAAEAIAWIRICR
PGSIIGPQQNFLEEKQHSMWVQGDVHRSKQKQSRRQEAMSRLLSSMDDLSINTTLPTSLD
T-------CRDSSVTQGDQLRALKGKRPPRSLSSSL-HFSSSRKLVGST----
[692] 'XP_028450154.1-8167-Perca_flavescens-Metazoa'
--------------------------------------------MAMLYRYCCKVNKKLK
SFTLSRKRLVHYTSHDQKKRANGALLIGAYAVIYLKRSPEEAYRTLISGNNTSYLPFRDA
AAGECSFNLTVLDCLQGIRKALQHGFFDFENFDVEEYEHYERVENGDMNWIIPGKILAFS
SPHAHSKIENGYPLHAPEAYFPYFCQNGITAVVRLNRKLYDGRQFEDAGFEHHDLFFLDG
TTPSDLIIRRFLHVCESTEGAVAVHCKAGLGRTGTLIGCYLMKHYRFTAAEAIAWNRICR
PGSIIGPQQNFLEEKQHSLWVQGDVHRSKQKQSRRQEAMSHLLSSMDDLSINTTLYKSLD
Y-------SGEGSLSQGDKLKALKGKRPPRSASSSL-HCSSSKKLVRSS----
[693] 'XP_026169576.1-205130-Mastacembelus_armatus-Metazoa'
GEIKDRLYFATLRVKPKNTANTHYFSTDEEFIYESFCADFGPLNLAMLYRYCCKLNKKLK
SFTMSRKKLVHFSSYDQKKRANAAVLIGAYAVIYLKRSPEEAYRTLISGNNTAYLPFRDA
VVGECSFNLTVLDCLQGIHKALQHGFLDFERFSVEEYEYYEHVQNGDMNWIIPGKVLAFS
SPHHCSKIENGYPLHAPEAYFAYFHQNNVAAVVRLNRKLYDGRCFEDAGFKHHDLFFLDG
TTPSDIIIRRFLHVCERAEGAVAVHCKAGLGRTGTLIGCYLMKHFRFTAAEAIAWIRICR
PGSIIGPQQNFLEEKQHSLWVQGDVYRSKQKQSRRLETMPCLLSSMDDLSINTTLYKSLE
D-------SKESSLTQGDKLRALKGKRSPGSASSSL-HRSYSKKLVRIS----
[694] 'XP_029380944.1-173247-Echeneis_naucrates-Metazoa'
GEITDRLYFATLRVKPKNTANTHYFSVDEEFIYESFFADFGPLNLAMLYRYCCKLKKKLK
SFTMSRKKLVHYTSYDQKKRANAAVLIGAFAVIHLKRSPEEVYRILISGNNTAYLPFRDA
AVGNCSFNLTVLDCLQAVHKALQHSFLDFESFDVEEYEHYERVENGDMNWIIRGKVLAFS
SPHPRSKIESGYPLHAPEAYFPYFCQSGITAVIRLNRKLYDGRRFETAGFEHHDLFFLDG
TTPSDFIVRRFLHVCESTEGAVAVHCKAGLGRTGTLIGCYLMKHFRFTAAEAIAWIRICR
PGSIIGPQQNFLEEKQHSLWVQGDVHRSKQ-QSR-QEAMSCLLSSMDDLSINTTLYKSFY
N-------CKENSLTQGDKLRALKERRHPRSVSSSL-NSSSSKKLSQSS----
[695] 'XP_019964694.1-8255-Paralichthys_olivaceus-Metazoa'
---------------------------------MSFYADFGPLNLAMLYRYCCKLNKKLK
SFTISKKKLVHFTCYDQKKRANAAVLIGAYAVIYLKRSPEEAYRTLISGNNTAYLPFRDA
AVGECSFNLSVLDCLKAICKALLYGFLDFDSFDVEDYEHYERVENGDMNWIIPGKILAFS
SPHPRSKIENGYPLHAPEAYFAYFQQNDITSVVRLNRKLYDSRRFEDAGFDHHDLFFVDG
TTPSDLIIRRFLHVCESNEGAVAVHCKAGLGRTGTLIGCHLMKHFRFTAAESIAWIRICR
PGSIIGPQQNFLEEX---------------------------------------------
-------------------------VRSPLYV---L-LCASSKKIVRSS----
[696] 'XP_020513500.1-56723-Labrus_bergylta-Metazoa'
GEIKDRLYFSTLHIKPKTTANTHYFSTDEEFIYESFYADFGPLNLGMLYKYCCKLNKKLK
SFTMYRKKLVHYTSNDQKKRACAAVLIGGYSVIYLKRSPEEAYRTLISXNNTGFLPFRDA
AVGECLLDLTVLDCLHGIHKAFQHGFFDFETFQVDEYEHYERVENGDMNWIIPGKVLAFS
SPHHRSKVENGYPLHAPEAYFSYFLQNNVTAVVRLNRKMYEGKRFEDAGFEHHDLFFLDG
TTPSDIIVRRFLHVCESTEGAVAVHCKAGLGRTGTLIGCYMMKHYRFTAAEAIAWIRICR
PGSIIGPQQNFLEEKQHSLWIQGDVHRSKQKQSRQQEAMSRLLSSIEDLSINTSLSKSLD
H-------LKDSSLTQGDKLRTLKSKRPPRSASSSL-HSSSSKKLVRSS----
[697] 'XP_014880011.1-48699-Poecilia_latipinna-Metazoa'
EEIKDRLYFATLRVKPKNTANTHFFSTDEEFIYESFYADFGPLNLAMLYKYCCKLNKKLK
SFTMSRKKLVHFTSYDQKKRANAAFLVAAYSVIYLKRSPDEAYRTLISGNNTPYLPFRDA
AVAESTFNLTVLDCLQGIWKALQHCFLDFETFSSEEYEHYERVENGDMNWIIPGKILAFS
SPHARNRVENGYPLHAPEAYFEFFSQNNVTDVVRLNKKLYESRRFEDAGFEHHDFFFMDG
STPSDLIVRRFLHVCESAEGAVAVHCKAGLGRTGTLIACYLMKHFRFTAAEAIAWIRICR
PGSIIGPQQNFLEEKQHSLWVQGDVHRSKQKQSRQQEAMPHLVTSMNDLSIKTTLCKSLD
N-------CKETSLTQGDSLRAVKGKRTPRSASSSS-HCSSSKKLRRSS----
[698] 'XP_007578406.1-48698-Poecilia_formosa-Metazoa'
EEIKDRLYFATLRVKPKNTANTHFFSTDEEFIYESFYADFGPLNLVMLYKYCCKLNKKLK
SFTMSRKKLVHFTSYDQKKRANAAFLIAAYSVIYLKRSPDEAYRTLISGNNTPYLPFRDA
AVAESTFSLTVLDCLQGIWKALQHCFLDFETFSSEEYEHYERVENGDMNWIIPGKILAFS
SPHARNRVENGYPLHAPEAYFEFFSQNNVTDVVRLNKKLYESRRFEDAGFEHHDFFFMDG
STPSDLIVRRFLHVCESAEGAVAVHCKAGLGRTGTLIACYLMKHFRFTAAEAIAWIRICR
PGSIIGPQQNFLEEKQHSLWVQGDVHRSKQKQNRQQEAMPHLVTSMNDLSIKTTLCKSLD
N-------CKETSLTQGDSLRAVKGKRTPRSASSSS-HCSSSKKLRRSS----
[699] 'XP_014829874.1-48701-Poecilia_mexicana-Metazoa'
EEIKDRLYFATLRVKPKNTANTHFFSTDEEFIYESFYADFGPLNLVMLYKYCCKLNKKLK
SFTMSRKKLVHFTSYDQKKRANAAFLIAAYSVIYLKRSPDEAYRTLISGNNTPYLPFRDA
AVAESTFSLTVLDCLQGIRKALQHCFLDFETFSSEEYEHYERVENGDMNWIIPGKILAFS
SPHARNRVENGYPLHAPEAYFEFFSQNNVTDVVRLNKKLYESRRFEDAGFEHHDFFFMDG
STPSDLIVRRFLHVCESAEGAVAVHCKAGLGRTGTLIACYLMKHFRFTAAEAIAWIRICR
PGSIIGPQQNFLEEKQHSLWVQGDVHRSKQKQNRQQEAMPHLVTSMNDLSIKTTLCKSLD
N-------CKETSLTQGDSLRAVKGKRTPRSASSSS-HCSSSKKLRRSS----
[700] 'XP_008431798.1-8081-Poecilia_reticulata-Metazoa'
EEIKDRLYFATLRVKPKNTANTHFFSTDEEFIYESFYADFGPLNLAMLYKYCCKLNKKLK
SFTMSRKKLVHFTSYDQKKRANAAFLIAAYSVIYLKRSPDEAYRTLISGNNTPYLPFRDA
AVADSTFHLAVLDCLQGVHKALQHCFLDFETFSFEEYEHYERVENGDMNWIIPGKILAFS
SPHARNRVENGYPLHGPEAYFEFFSQNNVTDVVRLNKKLYESRRFEDAGFEHHDFFFMDG
STPSDLIVRRFLHVCESAEGAVAVHCKAGLGRTGTLIACYLMKHFRFTAAEAIAWIRICR
PGSIIGPQQNFLEEKQHSLWVQGDVHRSKQKQNR-QEAMPHLVTSMNDLSIKTTLCKSLD
N-------CKETSLTQGDNLRAVKGKRTPRSASSSS-HCSSSKKLRRSS----
[701] 'XP_027876892.1-32473-Xiphophorus_couchianus-Metazoa'
G-VADRLYFATLRVKPKNTANTHFFSTDEEFIYESFYADFGPLNLAMLYKYCCKLNKKLK
SFTMSRKKLVHFTSYDQKKRANAAFLIAAYSVIYLKRSPDEAYRTLISGNNTPYLPFRDA
AAAESTFNLTVLDCLQGIRKALQHRFLDFETFSPEKYEHYERVENGDMNWIIPGKILAFS
SPHARNRVENGYPLHAPEAYFEFFGQNNVTDVVRLNKKLYESRRFEDAQFEHHDFFFMDG
STPSDLIVRRFLHVCESAEGAVAVHCKAGLGRTGTLIACYLMKHFRFTAAEAIAWIRICR
PGSIIGPQQNFLEEKQHSLWVQGDVHRSKQKQNRQQEAMPHLVTSMNDLSIKTALCKSLD
N-------CKETSLTQGDNLRAVKGKRTPRSASSSS-HCSSSKKLRRSS----
[702] 'XP_023190618.1-8083-Xiphophorus_maculatus-Metazoa'
G-VADRLYFATLRVKPKNTANTHFFSTDEEFIYESFYADFGPLNLAMLYKYCCKLNKKLK
SFTMSRKKLVHFTSYDQKKRANAAFLIAAYSVIYLKRSPDEAYRTLISGNNTPYLPFRDA
AAAESTFNLTVLDCLQGIRKALQHRFLDFETFSPEKYEHYERVENGDMNWIIPGKILAFS
SPHARNRVENGYPLHAPEAYFEFFGQNNVTDVVRLNKKLYESRRFEDAQFEHHDFFFMDG
STPSDLIVRRFLHVCESAEGAVAVHCKAGLGRTGTLIACYLMKHFRFTAAEAIAWIRICR
PGSIIGPQQNFLEEKQHSLWVQGDVHRSKQKQNRQQEAMPHLVTSMNDLSIKTALCKSLD
N-------CKETSLTQGDNLRAVKGKRTPRSASSSS-HCSSSKKLRRSS----
[703] 'XP_015237175.1-28743-Cyprinodon_variegatus-Metazoa'
EEIKDRLYFATLPVKPKNSANTHFFSTDEEFIYESFYADFGPLNLAMLYKYCCKLNKKLK
SFTISRKKLVHYTSCDQKKRANAAVLIGAYAVIYLKRTPDEAYRTLISGNNTAYLMFRDA
GMGECTFNLSVLDCLQGLHKALQHGFLDFETFSTEEYEHYERVENGDMNWIIPGKILAFS
SPHARNKVENGYPLHAPEAYFEHFRQNNVIAVVRLNKKLYEGRRFEDAGFQHHDFFFPDG
STPSDLIIRRFLHVCESSEGAVAVHCKAGLGRTGTLIACYLMKHFRFTAAEAIAWIRVCR
PGSIIGPQQNFLVEKQHSLWVQGDVHRSKLKQSRQQEAVSSMVSSMDDLSIKTSLCKSLD
N-------CKESSLTQGDNLRALKGKRTPRLVSNS--HCSSSKKLVRSS----
[704] 'XP_021468757.1-8022-Oncorhynchus_mykiss-Metazoa'
GEIKDRLYFATLRTKPKTTANSHYFSTDDEFLYENFYADFGPLNLGMLYRYCCKLNKKLK
SFTHSRKRVIHYTSYDQRKRANAAVLIGAYSVIYLKRSPEEAYRSLISGNNTAYLPFRDA
ALGDCTYNLTILDCLQGIRKALQCGFFNFETFDVEEYEHYERVENGDMNWIIPGKILAFS
GPHPRSKIENGYPLHAPEAYFPYFQEHHVTAVVRLNRKIYDGRRFTDGGFEHHDLFFVDG
TTPSDLITRRFLHVCESTEGAVAVHCKAGLGRTGTLIGCYLMKHYRFTAADAIAWIRICR
PGSIIGPQQDFLEDKQHSMWVQGDMHRTKQKRRPKDQEVTCLVSSMDDLSINTVLYKSLD
N-------YRE-CLTQGDKLRDLKGRRSSRSATSRL-QTSSPKRLVQSS----
[705] 'XP_024291200.1-74940-Oncorhynchus_tshawytscha-Metazoa'
GEIKDRLYFATLRTKPKTTANSHYFSTDDEFLYENFYADFGPLNLGMLYRYCCKLNKKLK
SFTHSRKRVIHYTSYDQRKRANAAVLIGAYSVIYLKRSPEEAYRSLISGNNTAYLPFRDA
ALGDCTYNLTILDCLQGIRKALQCGFFNFETFDVEEYEHYERVENGDMNWIIPGKILAFS
GPHPRSKIENGYPLHAPEAYFPYFQEHHVTAVVRLNRKIYDGRRFTDGGFEHHDLFFVDG
TTPSDLITRRFLHVCESTEGAVAVHCKAGLGRTGTLIGCYLMKHYRFTAADAIAWIRICR
PGSIIGPQQDFLEDKQHSMWVQGDMHRTKQKRRPKDQEVTCLVSSMDDLSINTVLYKSLD
N-------YRE-CLTQGDKLRDLKGRRSSRSATSRL-QTSSPKRLAQSS----
[706] 'XP_020322770.1-8019-Oncorhynchus_kisutch-Metazoa'
GEIKDRLYFATLRTKPKTTANSHYFSTDDEFLYENFYADFGPLNLGMLYRYCCKLNKKLK
SFTHSRKRVIHYTSYDQRKRANAAVLIGAYSVIYLKRSPEEAYRSLISGNNTAYLPFRDA
ALGDCTYNLTILDCLQGIRKALQCGFFNFETFDVEEYEHYERVENGDMNWIIPGKILAFS
GPHPRSKIENGYPLHAPEAYFPYFQEHRVTAVVRLNRKIYDGRRFTDGGFEHHDLFFVDG
TTPSDLITRRFLHVCESTEGAVAVHCKAGLGRTGTLIGCYLMKHYRFTAADAIAWIRICR
PGSIIGPQQDFLEDKQHSMWVQGDMHRTKQKRRPKDQEVTCLVSSMDDLSINTVLYKSLD
N-------YRE-CLTQGDKLRDLKGRRSSRSATSRL-QTSSPKRLVQSS----
[707] 'XP_029498296.1-8023-Oncorhynchus_nerka-Metazoa'
GEIKDRLYFATLRTKPKTTANSHYFSTDDEFLYENFYADFGPLNLGMLYRYCCKLNKKLK
SFTHSRKRVIHYTSYDQRKRANAAVLIGAYSVIYLKRSPEEAYRSLISGNNTAYLPFRDA
ALGDCTYNLTILDCLQGIRKALQCGFFNFETFDVEEYEHYERVENGDMNWIIPGKILAFS
GPHPRSKIENGYPLHAPEAYFRYFQEHHVTAVVRLNRKIYDGRRFTDGGFEHHDLFFVDG
TTPSDLITRRFLHVCESTEGAVAVHCKAGLGRTGTLIGCYLMKHYRFTAADAIAWIRICR
PGSIIGPQQDFLEDKQHSMWVQGDMHRTKQKRRPKDQEVTCLVSSMDDLSINTVLYKSLD
N-------YRE-CLTQGDKLRDLKGRRSSRSATSRL-QTSSPKRLVQSS----
[708] 'XP_023832599.1-8036-Salvelinus_alpinus-Metazoa'
GEIKDRLYFATLRTKPKTTANTHYFSTDDEFLYENFYADFGPLNLGMLYRYCCKLNKKLK
SFTHSRKRVIHYTSYDQRKRANAAVLIGAYSVIYLKRSPEEAYRTLISGNNTAYLPFRDA
ALGECTYNLTILDCLQGIRKALQYGFFNFEIFDVEEYEHYERVENGDMNWIIPGKILAFS
GPHPRSKIENGYPLHAPEAYFPYFQEHHVTAVVRLNRKIYDGRRFTDGGFEHHDLFFVDG
TTPSDLITRRFLHVCESTEGAVAVHCKAGLGRTGTLIGCYLMKHYRFTAADAIAWIRICR
PGSIIGPQQDFLEDKQHSMWVQGDMHRSKQKRRPKDQEVTCLVSSMDDLSINTILYKSLD
N-------YRE-CLTQGDKLRDLKGRRSSRSATSRL-QTSSPKRLVQSS----
[709] 'XP_013995118.1-8030-Salmo_salar-Metazoa'
GEIKDRLYFATLRTKPKTTANTHYFSTDDEFLYENFYADFGPLNLGMLYRYCCKLNKKLK
SFTHSRKRVIHYTSYDQRKRANAAVLIGAYSVIYLKRSPEEAYRTLISGNNTAYLPFRDA
ALGDCTYNLTILDCLQGIRKALQYGFFNFETFDVEEYEHYERVENGDMNWIIPGKMLAFS
GPHPRSKIENGYPLHAPEAYFPYFQEHHVTAVVRLNRKIYDGRRFTDGGFEHHDLFFVDG
TTPSDLITRRFLHVCESTEGAVAVHCKAGLGRTGTLIGCYLMKHYRFTAADAIAWIRICR
PGSIIGPQQDFLEDKQHSMWVQGDMHRTKQKRRPKDQEVTCLVSSMDDLSINTILYKSLD
N-------YRE-CLTQGDKLRDLKGRRSSRSATSRL-QTSSPKRLGQSS----
[710] 'XP_029560413.1-8032-Salmo_trutta-Metazoa'
G---DRLYFATLRTKPKTTANTHYFSTDDEFLYENFYADFGPLNLGMLYRYCCKLNKKLK
SFTHSRKRVIHYTSYDQRKRANAAVLIGAYSVIYLKRSPEEAYRTLISGNNTAYLPFRDA
ALGDCTYNLTILDCLQGIRKALQYGFFNFETFDVEEYEHYERVENGDMNWIIPGKMLAFS
GPHPRSKIENGYPLHAPEAYFPYFQEHHVTAVVRLNRKIYDGRRFTDGGFEHHDLFFVDG
TTPSDLITRRFLHVCESTEGAVAVHCKAGLGRTGTLIGCYLMKHYRFTAADAIAWIRICR
PGSIIGPQQDFLEDKQHSMWVQGDMHRTKQKRRPKDQEVTCLVSSMDDLSINTILYKSLD
N-------YRE-CLTQGDKLRDLKGRRSSRSATSRL-QTSSPKRLGQSS----
[711] 'XP_010900739.1-8010-Esox_lucius-Metazoa'
GEIKDRLYFATLRTKPKTTANAHYFSTDDEFVYENFYDDFGPLNLSMLYRYCCKLNKKRT
SFIHSR-RVIHYTSFDQKKRANAAVLIGAYAVIYLKRTPEEVYKTLISGNNTAYLPFRDA
ALGESTYSLSILDCLQGIRKAMQHGFCDFETFDVEEYEHYERVENGDMNWIVPGKILAFS
GPHPKSKVENGYPLHAPEVYFPYFQDHDIITVVRLNRKIYDRCRFTDGGFEHHDLFFVDG
TTPSDLITRRFLHVCESSEGAVAVHCKAGLGRTGTLIGCYLMKHYCFTAAEAIAWIRICR
PGSIIGPQQNFLEEKQHSMWVQGDMYRNKQKRWLKDRELTCLVSSMDELSISTTLYKSLD
N-------CREEWLTQGDKLRALKGCRSPKSAASRL-ETASPKKLVQSS----
[712] 'XP_026876858.1-8005-Electrophorus_electricus-Metazoa'
GEIKDRLYFATVRCKPKSTANTHYFCTDDEFVYENFYADFGPLNLAMLYRYCCKLNKKLK
SFTLSRKRIVHYTSYDQRKRSNAAFLIGAYAVIYLKRTPEEVYQALVSGNKVSYVPFRDA
AFGNCTYNLTVFDCLQGIRKALQHAFIDFETFDVEEYEHYERVENGDFNWIVPGKLLAFS
GPHPKIKIENGYPLHTPEAYFPYFRQHNVTDVVRLNRKIYEGQRFMDAGFRHHDLFFVDG
GTPSDLILQRFLHICESTEGAIAVHCKAGLGRTGTLIGCYLMKHYRFTAAEAIAWIRICR
PGSIIGPQQNFLEEKQNSMWVEGDLHRSKQQ----ERGLAHLLSAMDDISITSTTQNSTD
D--------DNVNPTQGDKLRVLKGSRLPRAATA---PTPSPQRIMRSPLGNL
[713] 'XP_025109164.1-400727-Pomacea_canaliculata-Metazoa'
SEIKERLYFATLRTRPKSTAHTHYFSTDDELVYENFYADFGPLNLANLYRYCCKVNKKLK
SFSLAKKRIVHYTSFDARKRANAAFLIASYAIIYLKKTPEEAYKPLVAGSNPPFLPFRDA
SFGPCSYNLTLLDCLHGLSKALSNGFFNFETFDVDEYEHYEKVENGDFNWIVPGKFLAFC
GPHPKSKIENGYPLHAPEAYFPYFRKHKVAAIVRLNKKIYDARRFKDAGFDHYDLFFVDG
SVPTDVIVRQFLELAENSDGAVAVHCKAGLGRTGTLIGCYIMKHYKFTAAEAIAWCRICR
PGSIIGPQQNFLEEKQAWLWMQGDLYRAKHKKQREHHSVSNLLSSVDDMRIHDAI-----
D--DPPITRSSDVETQGDKLNQLKLLR-PRSATGTV-----------------
[714] 'XP_025109159.1-400727-Pomacea_canaliculata-Metazoa'
SEIKERLYFATLRTRPKSTAHTHYFSTDDELVYENFYADFGPLNLANLYRYCCKVNKKLK
SFSLAKKRIVHYTSFDARKRANAAFLIASYAIIYLKKTPEEAYKPLVAGSNPPFLPFRDA
SFGPCSYNLTLLDCLHGLSKALSNGFFNFETFDVDEYEHYEKVENGDFNWIVPGKFLAFC
GPHPKSKIENGYPLHAPEAYFPYFRKHKVAAIVRLNKKIYDARRFKDAGFDHYDLFFVDG
SVPTDVIVRQFLELAENSDGAVAVHCKAGLGRTGTLIGCYIMKHYKFTAAEAIAWCRICR
PGSIIGPQQNFLEEKQAWLWMQGDLYRAKHKKQREHHSVSNLLSSVDDMRIHDAI-----
D--DPPITRSSDVETQGDKLNQLKLLR-PRSATGTVVQCGSVKRVPRH-----
[715] 'XP_009043735.1-225164-Lottia_gigantea-Metazoa'
SEIKDRLYFATLRSKPRSSAHTHYFCVDEELLYENFYADFGPLNLAQLYRYCCKLNKKLK
SFSLAKKKIIHYTSFDARKRANAAFLIGAYSIIYLKKTPAEAYKPLVAGSNPPFLPFRDA
SFGPCTYNLTLLDCLQAISRALANGFFDFENFDVDEYEHYEKVENGDFNWIVPNKFLAFC
GPHAKSKIENGYPLHAPEAYFPYFRKHNVTHIVRLNKKIYDARRFTDAGFDHTDLFFIDG
SVPSDNIVRQFLELAENCDGAIAIHCKAGLGRTGSLICAYIMKHYKMTAGECIAWNRICR
PGSVIGPQQHFLEEKQAWLWMQGDLYRAKQKDRSEQGCVSKLLSGVDDMRLHDGQ-----
D---YPITRSSIIETQGDKLNQIKMMRKIRSATGTVGQGSTHKRSTRVS----
[716] 'XP_015926156.1-114398-Parasteatoda_tepidariorum-Metazoa'
------------------------------------------------------------
SRTLAKKKIVHYSSTNGEKRVNAAFLAGSYMIIQHGKTPEEAYRPLIFGGSPPFLSFRDA
SIGPTTYHLGLLDCLRALKKALANNFFNFENFDVEEYEYYERVESGDLSWIVPNKFIAFC
GPHAKSKIENGYPFHSPESYIPYFRKHNVSTIVRLNKKIYDAKRFVDNGFDHRDLFFIDG
STPSDAIMREFLDLAEKAKGAIAVHCKAL-------------------------------
------------------------------------------------------------
-----------------------------------------------------
[717] 'XP_013073303.1-6526-Biomphalaria_glabrata-Metazoa'
CEIKDRLYFASLRTKPKSTARTHYFCVDEELVYENFYADFGPVNLGLLYRYCCKVNKKLK
SFSLGKKRIVHYTSFDARKQANAAFMISSYAIIYLKKTPEEAYRPLVAGSNPPFLPFRDA
SFGPCSYNLTLLDCLHGLNKALANGFFNFETFDVDEYEHYEKVENGDLNWILPNKFLAFC
GPHPKSKVENGYPLHAPESYFPYFRKHNVTAIVRLNKKIYDARRFIDGGFEHHDLFFIDG
SVPSESIVKAFLELSENTEGAVAVHCKAGLGRTGTLIACYLIKHYKFTASEAIAWCRICR
PGSVIGPQQNFLEEKQTWLWNLGDRFREQNTKKREQSSVSKLLSGVDDMRIDDPA-----
E--SGPVTRSSGGETQGDKLNQLKLLRGSRSATGAIFQGTGKRHVPRHI----
[718] 'XP_012942566.1-6500-Aplysia_californica-Metazoa'
CEIKDRLYFASLRTKPKSTAHTHYFCVDDELVYENFYADFGPVNLGLLYRYCCKVNKKLK
SFSLAKKRIVHYTSFDARKRANAAFMISAYAIIYLKKTPEEAYRPLVAGSNPPFLPFRDA
SFGPCSYNLTLLDCLHGLNKALVNGYFNFETFDVDEYEHYEKVENGDFNWILPNKFLAFC
GPHPKSKIENGYPLHAPEAYFPYFRKHSVSAIVRLNKKIYDARRFTDGGFDHHDLFFIDG
SSPSESIVKAFLDLSENTEGAVAVHCKAGLGRTGTLIACYLMKHFKFSAAEAIAWCRICR
PGSVIGPQQNFLEEKQAWLWNMGDRYREQHGKRREQSSVSKLLSGVDDMRIDDPV-----
D--SGPVTRSSGVETQGDKLNQLKLLRGARSATGAIYQGAAKRHVARHG----
[719] 'XP_021922519.1-136037-Zootermopsis_nevadensis-Metazoa'
CEVKDRLYFVTLRTKPKSTANTHYFSVDDELVYENFYADFGPLNLAMLYRYCQKLNKKLK
SFSLAKKKIVHYTTMDAQKRVNAAFLIASYVIIYLKKTPEEAYRPLIGGTNPPFLPFRDA
SFGMSVYHITLMDCLHAVYKALNLGFFNFEDFDVDEYEYYERVENGDLNWIVPQKFLAFC
GPHAKSKIENGYPLHAPEAYFAYFRRNDVTTVIRLNKKIYDANRFVEAGFDHRDLFFIDG
STPSDPIMKQFLAIAESARGAIAVHCKAGLGRTGSLIGCYIMKHYHFSAHETIAWIRMCR
PGSIIGHQQQWLEDKQSHMWLQGDLLRSQNDVDSKTDNVSRILHKVDTMKLDDQE-----
KSNSDEPNRNIAVMTQGDKLNQIKALR-PRSVTGAVLPN---KRTSRTTTRPV
[720] 'XP_023712316.1-105785-Cryptotermes_secundus-Metazoa'
CEVKDRLYFVTLRTKPKSTANTHYFSVDDELVYENFYADFGPLNLAMLYRYCQKLNKKLK
SFSLAKKKIVHYTTMDPQKRVNAAFLMASYVIIYLKKTPEEAYRPLIGGTNPPFLPFRDA
SFGMSVYHITLMDCLHAVHKALSMGFFNFEDFDVDEYEYYERVENGDLNWIVPRKFLAFC
GPHAKSKIENGYPLHAPESYFAYFRRNYVTTVIRLNKKIYDANRFTEAGFDHRDLFFIDG
STPSDPIMKQFLAIAESSPGAIAVHCKAGLGRTGSLIGCYIMKHYHFSAHETIAWIRMCR
PGSIIGHQQQWLEEKQSYMWLQGDLHRSQNNVDSKPDNVSRILQKVDTMKLDDQE-----
KNNSEESKRNIAVMTQGDKLNQIKALR-PRSVTGAVLPH---KRTSRTT----
[721] 'XP_018653861.1-6183-Schistosoma_mansoni-Metazoa'
VCIRDRLYFLSCKTPPRSNSSIHFFSIDEELCYENFYADFGPLSLGQLYKYCSKLNKKLK
SGSLNEKKIAHFTSHDSRKRANAAFLIGSFQIIYLGRTPEEAYKHLTLNDNRPFLPFRDA
SFGASTYHLTLLDCLFAVNKALLNKFLDFDTFDLQEYEHFEKVENGDLSWIIPNKFLAFC
GPHSQTKIENGYPLHSPEAYFPYFRKRNVTTIIRLNKKVYDAKRFTNAGFAHYDLFFTDG
SCPSDQIMNRFLEICENVSGAIAVHCKAGLGRTGTLIGCYLMKHYKLTSREVIGWIRICR
PGSIIGPQQHWLDLKQPICWQFGEIYRGKQR----SHSVESSMSSDEDLNVAETVVKLSQ
KDSSKCFDRSKSRISQGDQLNRIKAMRRQQRLDSPKPQLLNISPIY-------
[722] 'XP_012796959.1-6185-Schistosoma_haematobium-Metazoa'
------------------------------------------------------------
-----------FTSHDSRKRANAAFLIGSYQIIYLGRTPEEAYKNLTLNDNRPFLPFRDA
SFGASTYHLTLLDCLFAVNKALLNKFLDFDTFDLQEYEHFEKVENGDLSWIIPNKFLAFC
GPHSQTKIENGYPLHSPEAYFPYFRKRNVTTIIRLNKKVYDAKRFTNAGFAHYDLFFTDG
SCPSDHIMNRFLEICENVTG----------------------------------------
------------------------------------------------------------
-----------------------------------------------------
[723] 'XP_019711365.1-109280-Hippocampus_comes-Metazoa'
GEIKERLYFATLRSKPKSTANTHYFCTDDEFVYENFYADFGPLNLAMLYRYCCKLNKKLK
SFTLSRKRIVHYSSFDQRKRSNAAVLIGAYAVIYLKKTPEEAYRALVSGSNHSYLPFRDA
SFGKCTFNLSVLDCLLGIRKALQHGFFDFESFDVDEYEHYERVENGDLNWIVPGKLLAFS
GPHPKSKMENGYPLHAPESYFPYFRQRGVVAVVRLNKKIYEAARFTDGGFRHWDLFFLDG
STPGEAITRRFLALCDATPGALAVHCKAGLGRTGTLIGCYLIKHYRFSAAEAVAWIRICR
PGSVIGPQQHFLEEKQAWLWLLGDHQRSQGSKAAEDDRVGQLMSRVQGLALNGAARPGED
D-----DASERSPPTQGDKLRALKGRRPLRSASAAVAGSAAAKRIGRSA----
[724] 'XP_019711362.1-109280-Hippocampus_comes-Metazoa'
GEIKERLYFATLRSKPKSTANTHYFCTDDEFVYENFYADFGPLNLAMLYRYCCKLNKKLK
SFTLSRKRIVHYSSFDQRKRSNAAVLIGAYAVIYLKKTPEEAYRALVSGSNHSYLPFRDA
SFGKCTFNLSVLDCLLGIRKALQHGFFDFESFDVDEYEHYERVENGDLNWIVPGKLLAFS
GPHPKSKMENGYPLHAPESYFPYFRQRGVVAVVRLNKKIYEAARFTDGGFRHWDLFFLDG
STPGEAITRRFLALCDATPGALAVHCKAGLGRTGTLIGCYLIKHYRFSAAEAVAWIRICR
PGSVIGPQQHFLEEKQAWLWLLGDHQRSQGSKAAEDDRVGQLMSRVQGLALNGAARPGED
N------VHVNTPPN----FFFAAGRRERAVADSGRTG-RRRLRLLPAE----
[725] 'XP_005166729.1-7955-Danio_rerio-Metazoa'
-GITDQLYFALLHQKVRSTPDRHCFCIDEELSYENFYADFGPLNLAMLYRFCCKLKKKLK
SCAHAKKKIVFYTYGDRKKQANAAYLIGSYAVMHLQKTPEEAYSLLVSQ-NAPYLPFRDA
SFGACMYNLNILDCLRAVHKALQFGWLDFTQFNVEEYEHYERAENGDFNWILPGKFLAFS
SPHPKSKIENGYPLHAPEAYFPYFRKHNVTTIIRLNKKMYDSKRFTDVGFKHHDLFFVDG
STPNDSIVSRFLHICENADGVIAVHCKAGLGRTGTLIGCYLMKHFRLTAAEAIAWIRICR
PGSVIGPQQNFVDEMQSSLWAEGELYRQKINEQENKTAVAGILSGVEDISINGNKSTRKT
ASQNHTEEEDCAGLTQGDKLRALKSKRQSRASTGSIL--EKRKRTRASLLHAM
[726] 'XP_021333883.1-7955-Danio_rerio-Metazoa'
-GITDQLYFALLHQKVRSTPDRHCFCIDEELSYENFYADFGPLNLAMLYRFCCKLKKKLK
SCAHAKKKIVFYTYGDRKKQANAAYLIGSYAVMHLQKTPEEAYSLLVSQ-NAPYLPFRDA
SFGACMYNLNILDCLRAVHKALQFGWLDFTQFNVEEYEHYERAENGDFNWILPGKFLAFS
SPHPKSKIENGYPLHAPEAYFPYFRKHNVTTIIRLNKKMYDSKRFTDVGFKHHDLFFVDG
STPNDSIVSRFLHICENADGVIAVHCKAGLGRTGTLIGCYLMKHFRLTAAEAIAWIRICR
PGSVIGPQQNFVDEMQSSLWAEGELYRQKINEQENKTAVAGILSGVEDISINGNKSTRKT
ASQNHTEEEDCAGLTQGDKLRALKSKRQSRASTGSIL--EKRKRTRASLLGSL
[727] 'XP_026072816.1-7957-Carassius_auratus-Metazoa'
--IKDQLYFALLHQKVKSSPDRHCFCIDEELSYENFYADFGPLNLAMFYRFCCKLNKKLK
SCALAKKTIVFYTCGDRKKQANAAYLIGSYAVMHLQKTPEEAYSLLLSQ-NGSYLPFRDA
SFGACMFNLNILDCLRAVHKALQFGWLDFSKFNVEEYEHYERAENGDFNWIIPGKFLAFS
GPHPNSKIENGYPLHAPEAYFPYFRKHNITDIIRLNKKMYDAKRFTDMGFKHHDLFFVDG
STPNDAIVTKFLNICENADGAIAVHCKAGLGRTGTLIGCYMMKHFRLTAAEVIAWIRICR
PGSIIGPQQNFIDKKQTSLWAEGDLYRQKINEQENKTLVAGILLGVEDISINGNKNIRKT
ASETHTEEEECTGLTQGDKLRALKSKRQSRASTGSIL--DKRKRTRASLLLR-
[728] 'XP_018927043.1-7962-Cyprinus_carpio-Metazoa'
-EVTDQLYFALLHQKVKSTPDRHCFCIDEELSYENFYADFGPLNLAMFYRFCCKLNKKLK
SCALAKKTIVFYTCGDRKKQANAAYLIGSYAVMHLQKTPEEAYSLLVSQ-NASYLPFRDA
SFGACMFNLNILDCLLAVHKALQFGWLDFSKFNVEEYEHYERAENGDFNWIIPGKFLAFS
GPHPKSKIENGYPLHAPEAYFPYFRKHNITTIIRLNKKMYDAKRFTDMGFKHHDLFFVDG
STPNDAIVTKFLNICENADGGIAVHCKAGLGRTGTLIGCYMMKHFRLTAAEAIAWIRICR
PGSVIGPQQNFIDEKQASLWEEGDVYRQQITEQENKAAVAGILSGVEDISINGNKNIRKT
PSEMHTEEEECGGLTQGDKLRALKSKRQSRASTGSI-----------------
[729] 'XP_016112758.1-75366-Sinocyclocheilus_grahami-Metazoa'
-EITDQLYFALLHQKVKSTPDRHCFCIDEELSYENFYADFGPLNLAMFYRFCCKLNKKLK
SCALAKKTIVFYTCGDRKKQANAAYLIGSYAVMHLQKTPEEAYSLLVSQ-NASYLPFRDA
SFGACMYNLNILDCLLAVHKALQFGWLDFSKFNVEEYEHYERAENGDFNWIIPGKFLAFS
GPHPKSKIENGYPLHAPEAYFPYFRKHNITTIIRLNKKMYEAKRFTDMGFKHHDLFFVDG
STPNDAIVTKFLNICENADGGIAVHCKAGLGRTGTLIGCYMMKHFRLTAAEAIAWIRICR
PGSIIGPQQNFIDEKQASLWAEGDLYRQNINEQENKTAVAGILSGVEDISINGNKNIRKT
ASEMHTEEEECGGLTQGDKLRALKSKRQSRASTGSI-----------------
[730] 'XP_016306638.1-1608454-Sinocyclocheilus_anshuien-Metazoa'
-EITDQLYFALLHQKVKSTPDRHCFCIDEELSYENFYADFGPLNLAMFYRFCCKLNKKLK
SCALAKKTIVFYTCGDRKKQANAAYLIGSYAVMHLQKTPEEAYSLLVSQ-NASYLPFRDA
SFGACTYNLNILDCLLAVHKALQFGWLDFSKFNVEEYEHYERAENGDFNWIIPGKFLAFS
GPHPKSKIENGYPLHAPEAYFPYFRKHNITTIIRLNKKMYEAKRFTDMGFKHHDLFFVDG
STPIDAIVTKFLNICENADGGIAVHCKAGLGRTGTLIGCYMMKHFRLTAAEAIAWIRICR
PGSIIGPQQNFIDEKQASLWAEGDLYRQKINEQENKTAVAGILSGVEDISINGNKNTRKT
ASEMHTEEEECGGLTQGDKLRALKSKRQSRASTGSIL--DKRKRTRASLLLR-
[731] 'XP_018926724.1-7962-Cyprinus_carpio-Metazoa'
-EITDQLYFALLHQKLKSSPDRHCFCIDEELSYENFYADFGPLNLAMFYRFCCKLNKKLK
SCALAKKTIVFYTCGDRKKQANAAYLIGSYAVMHLQKTPEEAYSLLVSQ-NGSYLPFRDA
SFGACMYNLSILDCLRAVHKALQFGWLDFSKFNVEEYEHYERAENGDFNWIIPGKFLAFS
GPHPNSKIENGYPLHAPEAYFPYFRKHNVTTIIRLNKKMYDAKRFTDMGFKHHDLFFVDG
STPNDAIITKFLNICENADGAIAVHCKAGLGRTGTLIGCYMMKQFRLTAAEAIAWIRICR
PGSIIGPQQNFIDEKQASLWAEGDLYRQKINEQENKTLVAGILSGVEDISINGNKNIRKT
VSEMHSEEEECGGLTQGDKLRALKSKRQSRASTGSIL--NLATSQTNLA----
[732] 'XP_026124659.1-7957-Carassius_auratus-Metazoa'
-EITDQLYFALLHQKVKSTPDRHCFCIDEELSYENFYADFGPLNLAMFYRFCCKLNKKLK
SCALAKKTIVFYTCGDRKKQANAAYLIGSYAVMHLQKTPEEAYSLLVSQ-NASYLPFRDA
SFGACMYNLNILDCLLAVHKALQFGWLDFSKFNVEEYEHYERAENGDFNWIIPGKFLAFS
GPHPKSKIENGYPLHAPEAYFPYFRKHNITTIIRLNKKMYDAKRFTDMGFKHHDLFFVDG
STPNDAIVTKFLNICENADGGIAVHCKAGLGRTGTLIGCYMMKHFRLTSAEAIAWIRICR
PGSVIGPQQNFIEEKQASLWTEGDLYRQRINEQENKSAVAGILSGVEDISINGNKNIRKT
ASDMHTEEEECGGLTQGDKLRALKSKRQSRASTGSVL--DKRRRTRASLLGSL
[733] 'XP_016363029.1-1608454-Sinocyclocheilus_anshuien-Metazoa'
-EITDQLYFALLHQKVKSTPDRHCFCIDEELSYENFYADFGPLNLAMFYRFCCKLNKKLK
SCALAKKTIVFYTCGDRKKQANAAYLIGSYAVMHLQKTPEEAYSLLVSQ-NGSYLPFRDA
SFGACMYNLNILDCLRAVHKALQFGWLDFSKFTVEEYEHYERAENGDFNWIIPGKFLAFS
GPHPNSKIENGYPLHAPEAYFPYFRKHNITTIIRLNKKMYDAKRFTDMGFKHHDLFFVDG
SAPNDAIVTKFLNICENADGAIAVHCKAGLGRTGTLIGCYMMKHFRLTAAEAIAWIRICR
PGSIIGPQQNFIDEKQASLWTEGDLYRQKINEQENKTLVAGILSGVEDISINCNKNIRKT
ACEMHTEEEECGRLTQGDKLRALKSKRQSRASTGSIL--DKRKRTRASLLGSL
[734] 'XP_016392068.1-307959-Sinocyclocheilus_rhinocer-Metazoa'
-EITDQLYFALLHQKVKGSPDRHCFCIDEELSYENFYADFGPLNLAMFYRFCCKLNKKLK
SCALAKKTIVFYTCGDRKKQANAANLIGSYAVMHLQKTPEEAYSLLVSQ-NGSYLPFRDA
SFGACMYNLNILDCLRAVHKALQFGWLDFSKFNVEEYEHYERAENGDFNWIIPEKFLAFS
GPHPNSKIENGYPLHAPEAYFPYFRKHNITTIIRLNKKMYDAKRFTVMGFKHHDLFFVDG
STPNDAIVTKFLNICENADGAIAVHCKAGLGRTGTLIGCYMMKHFRLTAAEAIAWIRICR
PGSIIGHQQNFIDEKQASLWAEGDLYRQKINEQENKTLVAGILSGVEDISINGNKNIRKT
ACETHTEEEECGRLTQGDKLRALKSKRQSRASTGSIL--DKRKRTRASLLGSL
[735] 'XP_016109429.1-75366-Sinocyclocheilus_grahami-Metazoa'
-EITDQLYFALLHQKVKSSPDTHCFCIDEELSYENFYADFGPLNLAMFYRFCCKLNKKLK
SCALAKKTIVFYTCGDRKKQANAAYLIGSYVVMHLQKTPEEAYSLLVSQ-NGSYLPFRDA
SFGACMYNLNILDCLRAVHKALQFGWLDFSKFNVEEYEHYERAENGDFNWIIPAKFLAFS
GPHPNSKIENGYPLHAPEAYFPYFRKHNITTIIRLNKKMYDAKRFTDMGFKHHDLFFVDG
STPNDSIVTKFLNICENADGAIAVHCKAGLGRTGTLIGCYMMKHFRLTAAEAIAWIRICR
PGSIIGPQQNFIDEKQASLWTEGDLCRQKINEQENKTLVAGILSGVEDISINCNKNIRKT
ACETHTEEEECGRLTQGDRLRALKSKRQSRASTGSIL--DKRKRTRASLLGSL
[736] 'XP_026072770.1-7957-Carassius_auratus-Metazoa'
-EITDQLYFALLHQKVKSSPDRHCFCIDEELSYENFYADFGPLNLAMFYRFCCKLNKKLK
SCALAKKTIVFYTCGDRKKQANAAYLIGSYAVMHLQKTPEEAYSLLLSQ-NGSYLPFRDA
SFGACMFNLNILDCLRAVHKALQFGWLDFSKFNVEEYEHYERAENGDFNWIIPGKFLAFS
GPHPNSKIENGYPLHAPEAYFPYFRKHNITDIIRLNKKMYDAKRFTDMGFKHHDLFFVDG
STPNDAIVTKFLNICENADGAIAVHCKAGLGRTGTLIGCYMMKHFRLTAAEVIAWIRICR
PGSIIGPQQNFIDKKQASLWAEGDLYRQKINEQENKTLVAGILLGVEDISINGNKNIRKT
ASETHTEEEECTGLTQGDKLRALKSKRQSRASTGSIL--DKRKRTRASLLGSL
[737] 'XP_026072815.1-7957-Carassius_auratus-Metazoa'
-EITDQLYFALLHQKVKSSPDRHCFCIDEELSYENFYADFGPLNLAMFYRFCCKLNKKLK
SCALAKKTIVFYTCGDRKKQANAAYLIGSYAVMHLQKTPEEAYSLLLSQ-NGSYLPFRDA
SFGACMFNLNILDCLRAVHKALQFGWLDFSKFNVEEYEHYERAENGDFNWIIPGKFLAFS
GPHPNSKIENGYPLHAPEAYFPYFRKHNITDIIRLNKKMYDAKRFTDMGFKHHDLFFVDG
STPNDAIVTKFLNICENADGAIAVHCKAGLGRTGTLIGCYMMKHFRLTAAEVIAWIRICR
PGSIIGPQQNFIDKKQTSLWAEGDLYRQKINEQENKTLVAGILLGVEDISINGNKNIRKT
ASETHTEEEECTGLTQGDKLRALKSKRQSRASTGSIR----------------
[738] 'XP_016306636.1-1608454-Sinocyclocheilus_anshuien-Metazoa'
--IKDQLYFALLHQKVKSTPDRHCFCIDEELSYENFYADFGPLNLAMFYRFCCKLNKKLK
SCALAKKTIVFYTCGDRKKQANAAYLIGSYAVMHLQKTPEEAYSLLVSQ-NASYLPFRDA
SFGACTYNLNILDCLLAVHKALQFGWLDFSKFNVEEYEHYERAENGDFNWIIPGKFLAFS
GPHPKSKIENGYPLHAPEAYFPYFRKHNITTIIRLNKKMYEAKRFTDMGFKHHDLFFVDG
STPIDAIVTKFLNICENADGGIAVHCKAGLGRTGTLIGCYMMKHFRLTAAEAIAWIRICR
PGSIIGPQQNFIDEKQASLWAEGDLYRQKINEQENKTAVAGILSGVEDISINGNKNTRKT
ASEMHTEEEECGGLTQGDKLRALKSKRQSRASTGSIL--DKRKRTRASLLGSL
[739] 'XP_016373376.1-307959-Sinocyclocheilus_rhinocer-Metazoa'
-EITDQLYFAILHQKVKSTSDRHCFCIDEELSYENFYADFGPLNLAMFYRFCCKLNKKLK
SCALAKKTIVFYTCGDRKKQANAAYLIGSYAVMHLQKTPEEAYSLLVSQ-NASYLPFRDA
SFGACMYNLNILDCLLAVHKALQFGWLDFSKFNVEEYEHYERAENGDFNWIIPGKFLAFS
GPHPKSKIENGYPLHAPEAYFPYFRKHNITTIIRLNKKMYEAKRFTEM------------
---------------------------AGLGRTGTLIGCYMMKHFRLTAAEAIAWIRICR
PGSIIGPQQNFIDEKQASLWAEGDLYRQKINEQENKTAVAGILSGVEDISINGNKNIRKT
ASEMHTEEEECGGLTQGDKLRALKSKRQSRASTGSIL--DKRKRTRASLLGSL
[740] 'XP_026777230.1-310915-Pangasianodon_hypophthalm-Metazoa'
-EITDQLYFAILNQKIRSTPERHCFCIDEELSYENFYADFGPLNLAMFYRFCCKLTKKLK
SVTHARKKIVFFTCGDKKKQANAAYLIGSYAVMHLQKTPEEAYSLLVSR-NATYLPFRDA
SFGTCMYNLNILDCLRAVHKALQFGWLDFSNFDVEEYEHYERAENGDFNWIIPGKFLAFS
GPHPKSKIENGYPLHAPEAYFPYFRKHNVTTVIRLNKKMYDAKRFTDMGFDHHDLFFVDG
STPNDAIVKKFMNICENADGAIAVHCKAGLGRTGTLIGCYLMKHFKLTAAEAIAWIRICR
PGSVIGPQQNFIEDKQSNLWMEGDLYRQKQCEQENKAAVTGILSGVDDISINGNKNSRKT
EMYND-GEEEHNGLTQGDKLRALKSKRQSRASTGSL-QSDVRKRTRTSLRKKL
[741] 'XP_027022976.1-1234273-Tachysurus_fulvidraco-Metazoa'
-EITDQLYFAVLSQKIRSTPERHCFCIDEELSYENFYADFGPLNLAMFYRFCCKLTKKLK
SLAHSRKTIVFYTCGDKKKQANAAYLIGSYAVMHLQKTPEETYSLLVSR-NATYLPFRDA
SFGICMYNLNILDCLHAVHKALQFGWLDFSNFDVEEYEHYERAENGDFNWIIPGKFLAFS
GPHPKSKIENGYPLHAPEAYFPYFRKHNITTVIRLNKKMYDAKRFTDMGFDHHDLFFVDG
STPNDAIVAKFMNICENADGAIAVHCKAGLGRTGTLIACYLMKHFRLTAAEAIAWIRICR
PGSVIGPQQNFVEDQQSSLWVEGDLYRQEQCEQENKTAITGILSGVDDISINGNKNSRKA
DMYND-GEEEHNGLTQGDKLRALKSKRQSRASTGSL-QSDARKRTRTTLRKKL
[742] 'XP_026777212.1-310915-Pangasianodon_hypophthalm-Metazoa'
-EITDQLYFAILNQKIRSTPERHCFCIDEELSYENFYADFGPLNLAMFYRFCCKLTKKLK
SVTHARKKIVFFTCGDKKKQANAAYLIGSYAVMHLQKTPEEAYSLLVSR-NATYLPFRDA
SFGTCMYNLNILDCLRAVHKALQFGWLDFSNFDVEEYEHYERAENGDFNWIIPGKFLAFS
GPHPKSKIENGYPLHAPEAYFPYFRKHNVTTVIRLNKKMYDAKRFTDMGFDHHDLFFVDG
STPNDAIVKKFMNICENADGAIAVHCKAGLGRTGTLIGCYLMKHFKLTAAEAIAWIRICR
PGSVIGPQQNFIEDKQSNLWMEGDLYRQKQCEQENKAAVTGILSGVDDISINGNKNSRKT
EMYND-GEEEHNGLTQGDKLRALKSKRQSRASTGSL-QSDVRKRTRTSLLGNL
[743] 'XP_027022972.1-1234273-Tachysurus_fulvidraco-Metazoa'
-EITDQLYFAVLSQKIRSTPERHCFCIDEELSYENFYADFGPLNLAMFYRFCCKLTKKLK
SLAHSRKTIVFYTCGDKKKQANAAYLIGSYAVMHLQKTPEETYSLLVSR-NATYLPFRDA
SFGICMYNLNILDCLHAVHKALQFGWLDFSNFDVEEYEHYERAENGDFNWIIPGKFLAFS
GPHPKSKIENGYPLHAPEAYFPYFRKHNITTVIRLNKKMYDAKRFTDMGFDHHDLFFVDG
STPNDAIVAKFMNICENADGAIAVHCKAGLGRTGTLIACYLMKHFRLTAAEAIAWIRICR
PGSVIGPQQNFVEDQQSSLWVEGDLYRQEQCEQENKTAITGILSGVDDISINGNKNSRKA
DMYND-GEEEHNGLTQGDKLRALKSKRQSRASTGSL-QSDARKRTRTTLLGNL
[744] 'XP_017323325.1-7998-Ictalurus_punctatus-Metazoa'
-EITDQLYFAILNQKLRSTPERHCFCIDEEFSYENFYADFGPLNLAMFYRFCCKLNKKLK
SLAHARKKIVFYTCGDKKKQANAAYLIGSYAVMHLQKTPEEAYSLLISR-NATYLPFRDA
SFGTCMYNLNILDCLRAVHKALQFGWLDFSNFDVEEYEHYERAENGDFNWIIPGKFLAFS
GPHPKSKIENGYPLHAPEAYFPYFRKYNITTVIRLNKKMYDAKRFTDMGFDHHDLFFVDG
STPNDAIVTKFMNICENADGAIAVHCKAGLGRTGTLIGCYLMKHFRLTAAEAIAWIRICR
PGSVIGPQQTFILDKQSSLWMEGDLYRQKQCKQENKVAVTGILSGVDDISINGNKRSRKT
EMYSD-GEEEHNGITQGDELRALKSKRQSRASTGSL-QSDGRKRTRTSLLGNL
[745] 'XP_017323332.1-7998-Ictalurus_punctatus-Metazoa'
-EITDQLYFAILNQKLRSTPERHCFCIDEEFSYENFYADFGPLNLAMFYRFCCKLNKKLK
SLAHARKKIVFYTCGDKKKQANAAYLIGSYAVMHLQKTPEEAYSLLISR-NATYLPFRDA
SFGTCMYNLNILDCLRAVHKALQFGWLDFSNFDVEEYEHYERAENGDFNWIIPGKFLAFS
GPHPKSKIENGYPLHAPEAYFPYFRKYNITTVIRLNKKMYDAKRFTDMGFDHHDLFFVDG
STPNDAIVTKFMNICENADGAIAVHCKAGLGRTGTLIGCYLMKHFRLTAAEAIAWIRICR
PGSVIGPQQTFILDKQSSLWMEGDLYRQKQCKQENKVAVTGILSGVDDISINGNKRSRKT
EMYSD-GEEEHNGITQGDELRALKSKRQSRASTGSL-QSDGRKRTRTSLRKKL
[746] 'XP_017323335.1-7998-Ictalurus_punctatus-Metazoa'
-EITDQLYFAILNQKLRSTPERHCFCIDEEFSYENFYADFGPLNLAMFYRFCCKLNKKLK
SLAHARKKIVFYTCGDKKKQANAAYLIGSYAVMHLQKTPEEAYSLLISR-NATYLPFRDA
SFGTCMYNLNILDCLRAVHKALQFGWLDFSNFDVEEYEHYERAENGDFNWIIPGKFLAFS
GPHPKSKIENGYPLHAPEAYFPYFRKYNITTVIRLNKKMYDAKRFTDMGFDHHDLFFVDG
STPNDAIVTKFMNICENADGAIAVHCKAGLGRTGTLIGCYLMKHFRLTAAEAIAWIRICR
PGSVIGPQQTFILDKQSSLWMEGDLYRQKQCKQENKVAVTGILSGVDDISINGNKRSRKT
EMYSD-GEEEHNGITQGDELRALKSKRQSRASTGSL-SS-------SSF----
[747] 'XP_017558238.1-42514-Pygocentrus_nattereri-Metazoa'
-EIADRLYFAILKQKIRSSSERHCFCVDDELSYENFYADFGPLNLAMFYRFCCKLTKKLK
IFSHAKKKIVFYTCGDKKKQANAAYLIGSYAVMHLQKTPEEAYSLLVSR-NTTYLHFRDA
SFGTCMYNLTILDCLCAVHKALQFGWLNFSNFDVEEYEHYERAENGDFNWIIPGKFLAFS
GPHPKSKIENGYPLHAPEAYFPYFRKHNVTTVIRLNKKMYDAKRFTDMGFDHHDLFFVDG
STPNDAIVTKFMNICENTDGAIAVHCKAGLGRTGTLIACYMMKHFRLTAAEAIAWIRICR
PGSVIGPQQNFIEDLQSSLWAEGDLYRQKLSELENKMAVTGILSGVDDISINGNKNIRRT
EMYFD-EEEERSGLTQGDKLRALKSKRQSRASTGSLLQRDVRKRTRTSLRKTL
[748] 'XP_017558237.1-42514-Pygocentrus_nattereri-Metazoa'
-EIADRLYFAILKQKIRSSSERHCFCVDDELSYENFYADFGPLNLAMFYRFCCKLTKKLK
IFSHAKKKIVFYTCGDKKKQANAAYLIGSYAVMHLQKTPEEAYSLLVSR-NTTYLHFRDA
SFGTCMYNLTILDCLCAVHKALQFGWLNFSNFDVEEYEHYERAENGDFNWIIPGKFLAFS
GPHPKSKIENGYPLHAPEAYFPYFRKHNVTTVIRLNKKMYDAKRFTDMGFDHHDLFFVDG
STPNDAIVTKFMNICENTDGAIAVHCKAGLGRTGTLIACYMMKHFRLTAAEAIAWIRICR
PGSVIGPQQNFIEDLQSSLWAEGDLYRQKLSELENKMAVTGILSGVDDISINGNKNIRRT
EMYFD-EEEERSGLTQGDKLRALKSKRQSRASTGSLLQRDVRKRTRTSLLGNL
[749] 'XP_007254122.2-7994-Astyanax_mexicanus-Metazoa'
-EITDQLYFAVLKQKIRSTHERHCFCIDEELSYENFYADFGPLNLAMFYRFCCKLNKKLK
TFSLAKKKIVFFTCGDKKKQANAAYLIGSYAVMHLQKTPEEAYSLLMSR-NTHYIPFRDA
SFGTSMYHLNILDCLRAVHKALHFGWLDFSNFDVGEYEHYERAENGDFNWIIPGKFLAFS
GPHPKSKIENGYPLHAPEAYFPYFRKHNVTTIIRLNKKMYDAKRFTDVGFDHHDLFFVDG
STPNDAIVTKFLNICENVDGAIAVHCKAGLGRTGTLIACYMMKHFRLTAAEAIGWIRICR
PGSVIGPQQNFIEDKQSSLWAEGDLHRQKLNELENKTAVTGILSGVDDISINGNKNIRKT
NMYDDVEEEEHSGLTQGDKLRALKSKRQSRASTGSLLQRDVRKRTRTSLLGSL
[750] 'XP_007254126.2-7994-Astyanax_mexicanus-Metazoa'
-EITDQLYFAVLKQKIRSTHERHCFCIDEELSYENFYADFGPLNLAMFYRFCCKLNKKLK
TFSLAKKKIVFFTCGDKKKQANAAYLIGSYAVMHLQKTPEEAYSLLMSR-NTHYIPFRDA
SFGTSMYHLNILDCLRAVHKALHFGWLDFSNFDVGEYEHYERAENGDFNWIIPGKFLAFS
GPHPKSKIENGYPLHAPEAYFPYFRKHNVTTIIRLNKKMYDAKRFTDVGFDHHDLFFVDG
STPNDAIVTKFLNICENVDGAIAVHCKAGLGRTGTLIACYMMKHFRLTAAEAIGWIRICR
PGSVIGPQQNFIEDKQSSLWAEGDLHRQKLNELENKTAVTGILSGVDDISINGNKNIRKT
NMYDDVEEEEHSGLTQGDKLRALKSKRQSRASTGSLLQRDVRKRTRTSLRKTL
[751] 'XP_026855520.1-8005-Electrophorus_electricus-Metazoa'
AEITDQLYFAILNQKIRCTPDRHCFCIDEELSYENFYADFGPLNLAMFYRFCCKLTKKLK
SFAHTKKKVVFYTFGDKRKQANAAYLIGSYTVMNLQKTPEEAHSLLVSR-NTTYLPFRDA
SFGTCMFNLSILDCLRAVHKALRYGWLDFSNFDVEEYEHYERAENGDLNWIIPGKFLAFS
GPHPKSKIENGYPLHAPEAYVPYFRKHNITTVIRLNKKMYDARRFVDMGFDHHDLFFVDG
STPNDAIVTKFMNICENADGAIAVHCKAGLGRTGTLIACYMMKHFRLSAAETIAWIRICR
PGSVIGPQQNFIEDKQASLWAEGDLHQQKLSKQENKAAVTGILSGVDDISIRGNKNVRKT
EMYND-EEEERNGLTQGDKLRVLKSKRQSRASTGSLLQGDARKRTRTSLLGNL
[752] 'XP_015223777.1-7918-Lepisosteus_oculatus-Metazoa'
-EITDQLYFVILQQKPKSTAERHFFCIDDELSYENFYADFGPLNLAMLYRFCCKLNKKLK
SFTLSKKRIIFYTCGDQKKQANAAYLIGSYAVMHLKRTPEEAYSLLVSR-NTTYLPFRDA
SFGTCSYNLHILDCLKGIHKALQYGWLDFTKFDVEEYEHYERAENGDFNWIIPGKFLAFS
GPHPKSKIENGYPLHAPEAYFPYFRKHNITTVIRLNKKMYDAKRFTDLGFEHRDLFFVDG
STPSDGIVKKFINICENAEGAIAVHCKAGLGRTGTLIGCYMMKHYQLTAAEAIAWIRICR
PGSVIGPQQNFVQEKQESLWAEGRLFHEKMKEQENKISVTRILSGVDDISINGNKNRGKL
ETEVYNDEEERNGITQGDKLRALKSRRQARASTGSFL------------LLLL
[753] 'XP_015223756.1-7918-Lepisosteus_oculatus-Metazoa'
-EITDQLYFVILQQKPKSTAERHFFCIDDELSYENFYADFGPLNLAMLYRFCCKLNKKLK
SFTLSKKRIIFYTCGDQKKQANAAYLIGSYAVMHLKRTPEEAYSLLVSR-NTTYLPFRDA
SFGTCSYNLHILDCLKGIHKALQYGWLDFTKFDVEEYEHYERAENGDFNWIIPGKFLAFS
GPHPKSKIENGYPLHAPEAYFPYFRKHNITTVIRLNKKMYDAKRFTDLGFEHRDLFFVDG
STPSDGIVKKFINICENAEGAIAVHCKAGLGRTGTLIGCYMMKHYQLTAAEAIAWIRICR
PGSVIGPQQNFVQEKQESLWAEGRLFHEKMKEQENKISVTRILSGVDDISINGNKNRGKL
ETEVYNDEEERNGITQGDKLRALKSRRQARASTGSFLQSDARKRTRSTMLLLL
[754] 'XP_015223769.1-7918-Lepisosteus_oculatus-Metazoa'
-EITDQLYFVILQQKPKSTAERHFFCIDDELSYENFYADFGPLNLAMLYRFCCKLNKKLK
SFTLSKKRIIFYTCGDQKKQANAAYLIGSYAVMHLKRTPEEAYSLLVSR-NTTYLPFRDA
SFGTCSYNLHILDCLKGIHKALQYGWLDFTKFDVEEYEHYERAENGDFNWIIPGKFLAFS
GPHPKSKIENGYPLHAPEAYFPYFRKHNITTVIRLNKKMYDAKRFTDLGFEHRDLFFVDG
STPSDGIVKKFINICENAEGAIAVHCKAGLGRTGTLIGCYMMKHYQLTAAEAIAWIRICR
PGSVIGPQQNFVQEKQESLWAEGRLFHEKMKEQENKISVTRILSGVDDISINGNKNRGKL
ETEVYNDEEERNGITQGDKLRALKSRRQARASTGSFL------------LGNL
[755] 'XP_015223745.1-7918-Lepisosteus_oculatus-Metazoa'
-EITDQLYFVILQQKPKSTAERHFFCIDDELSYENFYADFGPLNLAMLYRFCCKLNKKLK
SFTLSKKRIIFYTCGDQKKQANAAYLIGSYAVMHLKRTPEEAYSLLVSR-NTTYLPFRDA
SFGTCSYNLHILDCLKGIHKALQYGWLDFTKFDVEEYEHYERAENGDFNWIIPGKFLAFS
GPHPKSKIENGYPLHAPEAYFPYFRKHNITTVIRLNKKMYDAKRFTDLGFEHRDLFFVDG
STPSDGIVKKFINICENAEGAIAVHCKAGLGRTGTLIGCYMMKHYQLTAAEAIAWIRICR
PGSVIGPQQNFVQEKQESLWAEGRLFHEKMKEQENKISVTRILSGVDDISINGNKNRGKL
ETEVYNDEEERNGITQGDKLRALKSRRQARASTGSFLQSDARKRTRSTMLGNL
[756] 'XP_003974914.1-31033-Takifugu_rubripes-Metazoa'
-EITDRLYFAILKQKVKSIADRHCFCVDEELAYENFYSDFGPLNLAMFYRFSCKLTKKRK
SITLSRKKIIFYTSGDQKKQVNAAYLIGSYAVMNLNMTPEEVHSLLVSR-NSTYIPFRDA
SFGTCMYNLNILDCLRAVNKALQYGWLDFSSFDVEEYEHYERAENGDLNWIIPGKFLAFS
GPHPKSKIENGYPLHAPEAYIPYFRKNNVTTIIRLNKKMYDAKRFTETGFEHHDLFFVDG
STPNDSIVRKFLSICENAEGAVAVHCKAGLGRTGTLIGCYMMKHYRLTAAEAIAWIRICR
PGSIIGPQQNFVEEKQNSLWADGDVFREKVRERDNKM--TRILSGVDDITINGNKNKMKE
EQEQYNDEEERNGLTQGDKLRALKSRRQARSSSGSFQQGESRKRSRTSLSRLC
[757] 'XP_011613910.1-31033-Takifugu_rubripes-Metazoa'
-EITDRLYFAILKQKVKSIADRHCFCVDEELAYENFYSDFGPLNLAMFYRFSCKLTKKRK
SITLSRKKIIFYTSGDQKKQVNAAYLIGSYAVMNLNMTPEEVHSLLVSR-NSTYIPFRDA
SFGTCMYNLNILDCLRAVNKALQYGWLDFSSFDVEEYEHYERAENGDLNWIIPGKFLAFS
GPHPKSKIENGYPLHAPEAYIPYFRKNNVTTIIRLNKKMYDAKRFTETGFEHHDLFFVDG
STPNDSIVRKFLSICENAEGAVAVHCKAGLGRTGTLIGCYMMKHYRLTAAEAIAWIRICR
PGSIIGPQQNFVEEKQNSLWADGDVFREKVRERDNKM--TRILSGVDDITINGNKNKMKE
EQEQYNDEEERNGLTQGDKLRALKSRRQARSSSGSFQQGESRKRSRTSLLGNL
[758] 'XP_010890780.1-8010-Esox_lucius-Metazoa'
-EVSDQLYFAVLQQKIKSTADRHCFCVDDELSYENFYADFGPLNLAMFYRFCCKLTKKLK
SITLAQKKIVFYTCGDQKKQANAAYLIGSYAVMHLQMTPEEAYSLLVSR-NSTYLPFRDA
SFGTCMYHLNILDCLRAIYKALQFGWLDFSQFNVEEYEYYERAENGDFNWIIPGKFLAFS
GPHPKSKIENGYPLHAPEAYFPYFRKHNITTIVRLNKKMYDAKRFTDMGFEHHDLFFVDG
STPNDSIVRKFLNICENADGAIAVHCKAGLGRTGTLIGCYMMKHYRLTAAESIAWMRICR
PGSVIGPQQNFVEGKQTSLWLEGDMFREKINKQENKLAVTRILSGVDDITINGNKNRRKE
EEELYNDDEERNGITQGDKLRALKSKRQARASTGSLQQSDNRKRTRTSLTKLC
[759] 'XP_010890775.1-8010-Esox_lucius-Metazoa'
-EVSDQLYFAVLQQKIKSTADRHCFCVDDELSYENFYADFGPLNLAMFYRFCCKLTKKLK
SITLAQKKIVFYTCGDQKKQANAAYLIGSYAVMHLQMTPEEAYSLLVSR-NSTYLPFRDA
SFGTCMYHLNILDCLRAIYKALQFGWLDFSQFNVEEYEYYERAENGDFNWIIPGKFLAFS
GPHPKSKIENGYPLHAPEAYFPYFRKHNITTIVRLNKKMYDAKRFTDMGFEHHDLFFVDG
STPNDSIVRKFLNICENADGAIAVHCKAGLGRTGTLIGCYMMKHYRLTAAESIAWMRICR
PGSVIGPQQNFVEGKQTSLWLEGDMFREKINKQENKLAVTRILSGVDDITINGNKNRRKE
EEELYNDDEERNGITQGDKLRALKSKRQARASTGSLQQSDNRKRTRTSLLGSM
[760] 'XP_021462182.1-8022-Oncorhynchus_mykiss-Metazoa'
-EVSDQLYFAVLQQKIKSTADRHCFCIDDELSYENFYADFGPLNLAMFYRFCCKLTKKLK
SCTLAKKKIVFYTCGDQKKQANAAYLIGSYAVMHLQKTPEEAYSLLVSR-NSTYLPFRDA
SFGTCMYNLNILDCLCAIYKALQFGWLDFSQFDVEEYEHYERAENGDFNWIVPGKFLAFS
GPHPKSKMENGYPLHAPEAYFPYFRKHNITTIVRLNKKMYDAKRFTDMGFEHHDLFFVDG
STPNDSIVRMFLNICENADGAIAVHCKAGLGRTGTLIGCYMMKHYRLTAAEAIAWMRICR
PGSVIGPQQNFVEDKQSSLWSEGDVFREKMNEQENKLAVTRILSGVDDITINGNKNKKKE
EAELYNDDEEMNGITQGDKLRALKSKRQARASTGSLW------------WWIV
[761] 'XP_020330758.1-8019-Oncorhynchus_kisutch-Metazoa'
-EVSDQLYFAVLQQKIKSTADRHCFCIDDELSYENFYADFGPLNLAMFYRFCCKLTKKLK
SCTLAKKKIVFYTCGDQKKQANAAYLIGSYAVMHLQKTPEEAYSLLVSR-NSTYLPFRDA
SFGTCMYNLNILDCLCAIYKALQFGWLDFSQFDVEEYEHYERAENGDFNWIVPGKFLAFS
GPHPKSKMENGYPLHAPEAYFPYFRKHNITTIVRLNKKMYDAKRFTDMGFEHHDLFFVDG
STPNDSIVRMFLNICENADGAIAVHCKAGLGRTGTLIGCYMMKHYRLTAAEAIAWMRICR
PGSVIGPQQNFVEDKQSSLWSEGDVFREKMNEQENKLAVTRILSGVDDITINGNKNKKKE
EAELYNDDEEMNGITQGDKLRALKSKRQARASTGSLW------------WWIV
[762] 'XP_029494227.1-8023-Oncorhynchus_nerka-Metazoa'
-EVSDQLYFAVLQQKIKSTADRHCFCIDDELSYENFYADFGPLNLAMFYRFCCKLTKKLK
SCTLAKKKIVFYTCGDQKKQANAAYLIGSYAVMHLQKTPEEAYSLLVSR-NSTYLPFRDA
SFGTCMYNLNILDCLCAIYKALQFGWLDFSQFDVEEYEHYERAENGDFNWIVPGKFLAFS
GPHPKSKMENGYPLHAPEAYFPYFRKHNITTIVRLNKKMYDAKRFTDMGFEHHDLFFVDG
STPNDSIVRMFLNICENADGAIAVHCKAGLGRTGTLIGCYMMKHYRLTAAEAIAWMRICR
PGSVIGPQQNFVEDKQSSLWSEGDVFREKMNEQENKLAVTRILSGVDDITINGNKNKKKE
EAELYNDDEEMNGITQGDKLRALKSKRQARASTGSLW------------WWIV
[763] 'XP_014026593.1-8030-Salmo_salar-Metazoa'
-EVSDQLYFAVLQQKIKSTADRHCFCIDDELSYENFYADFGPLNLAMFYRFCCKLTKKLK
SCTLAKKKIVFYTCGDQKKQANAAYLIGSYAVMHLQKTPEEAYSLLVSR-NSTYLPFRDA
SFGTCMYNLNILDCLCAIYKALQFGWLDFSHFDVEEYEHYERAENGDFNWIIPGKFLAFS
GPHPKSKMENGYPLHAPEAYFPYFRKHNITTIVRLNKKMYDAKRFTDMGFEHHDLFFVDG
STPNDSIVRKFLNICENANGAIAVHCKAGLGRTGTLIGCYMMKHYRLTAAEAIAWMRICR
PGSVIGPQQNFVEDKQSSLWSEGDVFREKMNEQENKLAVTRILSGVDDITINGNNSKKKE
EAELYNDDEEMNGITQGDKLRALKSKRQARASTGSLW------------WWIV
[764] 'XP_023858503.1-8036-Salvelinus_alpinus-Metazoa'
-EVSDQLYFAVLQQKIKSTADRHCFCIDDELSYENFYADFGPLNLAMFYHFCCKLTKKLK
SCTLAKKKIVFYTCGDQKKQANAAYLIGSYAVMHLQKTPEEAYSLLVSR-NSTYLPFRDA
SFGTCMYNLNILDCLCAVYKALQFGWLDFSQFDVEEYEHYERAENGDFNWIIPGKFLAFS
GPHPKSKMENGYPLHAPEAYFPYFTKHNITTIVRLNKKMYDAKRFTDMGFEHHDLFFVDG
STPNDSIVRKFLNICENADGAIAVHCKAGLGRTGTLIGCYMMKHYRLTAAEAIAWMRICR
PGSVIGPQQNFVEDKQSSLWSEGDVFREKMNEQENKLAVTRILSGVDDITINGNKNKKKE
EAELYNDDEEMNGITQGDKLRALKSKRQARASTGSLW------------WWIV
[765] 'XP_024294005.1-74940-Oncorhynchus_tshawytscha-Metazoa'
-EISDQLYFAILQQKIKSTADRHFFCIDEELSYENFYADFGPLNLAMFYRFCCKLTKKLK
SFTLAKKKIVFYTCGDNKKQANAAYLIGSYAVMHLQKTPEEAYSLLVSR-NSTYLSFRDA
SFGTCMYNLNILDCLRAIYKALQFGWLDFSQFDVEEYEHYERAENGDFNWIIPGKFLAFS
GPHPKSKIENGYPLHAPEAYFPYFRKHNITAIVRLNKKMYDAKRFTDMGFEHHDLFFVDG
STPNDAIVRKFLNICENADGAIAVHCKAGLGRTGTLIGCYMMKHYRLTASEAIAWMRICR
PGSVIGPQQNFVEDKQISLWSEGDVFREKMNEQENKLAVTRILSGVDDITINGNKSRKKE
EAELYSDDEERNGITQGDKLRALKSKRQARTTTGSLW------------WWIV
[766] 'XP_014017326.1-8030-Salmo_salar-Metazoa'
-EISDQLYFAILQQKIKSTADRHFFCIDEELSYENFYADFGPLNLAMFYRFCCKLTKKLK
SFTLAKKKIVFYTCGDNKKQANAAYLIGSYAVMHLQKTPEEAYSLLVSR-NSTYLSFRDA
SFGTCMYNLNILDCLRAIYKALQFGWLDFSQFDVEEYEHYERAENGDFNWIIPGKFLAFS
GPHPKSKIENGYPLHAPEAYFPYFRKHNITAIVRLNKKMYDAKRFTDMGFEHHDLFFVDG
STPNDSIVRKFLNICENADGAIAVHCKAGLGRTGTLIGCYMMKHYRLTASEAIAWMRICR
PGSVIGPQQNFVEDKQISLWSEGDVFREKMNEQENKLAVTRILSGVDDITINGNKNRKKE
EAELYSDDEERNGITQGDKLRALKSKRQARTSTGSLQ------------LGSM
[767] 'XP_014017323.1-8030-Salmo_salar-Metazoa'
-EISDQLYFAILQQKIKSTADRHFFCIDEELSYENFYADFGPLNLAMFYRFCCKLTKKLK
SFTLAKKKIVFYTCGDNKKQANAAYLIGSYAVMHLQKTPEEAYSLLVSR-NSTYLSFRDA
SFGTCMYNLNILDCLRAIYKALQFGWLDFSQFDVEEYEHYERAENGDFNWIIPGKFLAFS
GPHPKSKIENGYPLHAPEAYFPYFRKHNITAIVRLNKKMYDAKRFTDMGFEHHDLFFVDG
STPNDSIVRKFLNICENADGAIAVHCKAGLGRTGTLIGCYMMKHYRLTASEAIAWMRICR
PGSVIGPQQNFVEDKQISLWSEGDVFREKMNEQENKLAVTRILSGVDDITINGNKNRKKE
EAELYSDDEERNGITQGDKLRALKSKRQARTSTGSLQ--DNRKRTRTSLLGSM
[768] 'XP_023834703.1-8036-Salvelinus_alpinus-Metazoa'
-EISDQLYFAILQQKIKSTADRHFFCIDEELSYENFYADFGPLNLAMFYRFCCKLTKKLK
SFTLAKKKIVFYTCGDNKKQANAAYLIGSYAVMHLQKTPEEAYSLLVSR-NSTYLSFRDA
SFGTCMYNLNILDCLRAIYKALQFGWLDFSQFDVEEYEHYERAENGDFNWIIPGKFLAFS
GPHPKSKIENGYPLHAPEAYFPYFRKHNITAIVRLNKKMYDAKRFTDMGFEHHDLFFVDG
STPNDSIVRKFLNICENADGAIAVHCKAGLGRTGTLIGCYMMKHYRLTASEAIAWMRICR
PGSVIGPQQNFVEDKQISLWSEGDVFREKMNEQENKLAVTRILSGVDDITINGNKSRKKE
EAELYSDDEERNGITQGDKLRALKSKRQARTSTGSLQ--DNRKRTRSSLLGSM
[769] 'XP_029534490.1-8023-Oncorhynchus_nerka-Metazoa'
-EISDQLYFAILQQKIKSTADRHFFCIDEELSYENFYADFGPLNLAMFYRFCCKLTKKLK
SFTLAKKKIVFYTCGDNKKQANAAYLIGSYAVMHLQKTPEEAYSLLVSR-NSTYLSFRDA
SFGTCMYNLNILDCLRAIYKALQFGWLDFSQFDVEEYEHYERAENGDFNWIIPGKFLAFS
GPHPKSKIENGYPLHAPEAYFPYFRKHNITAIVRLNKKMYDAKRFTDMGFEHHDLFFVDG
STPNDAIVRKFLNICENADGAIAVHCKAGLGRTGTLIGCYMMKHYRLTASEAIAWMRICR
PGSVIGPQQNFVEDKQISLWSEGDVFREKMNEQENKLAVTRILSGVDDITINGNKSRKKE
EAELYSDDEERNGITQGDKLRALKSKRQARTTTGSLQ--DNRKRTRTSLLGSM
[770] 'XP_024293999.1-74940-Oncorhynchus_tshawytscha-Metazoa'
-EISDQLYFAILQQKIKSTADRHFFCIDEELSYENFYADFGPLNLAMFYRFCCKLTKKLK
SFTLAKKKIVFYTCGDNKKQANAAYLIGSYAVMHLQKTPEEAYSLLVSR-NSTYLSFRDA
SFGTCMYNLNILDCLRAIYKALQFGWLDFSQFDVEEYEHYERAENGDFNWIIPGKFLAFS
GPHPKSKIENGYPLHAPEAYFPYFRKHNITAIVRLNKKMYDAKRFTDMGFEHHDLFFVDG
STPNDAIVRKFLNICENADGAIAVHCKAGLGRTGTLIGCYMMKHYRLTASEAIAWMRICR
PGSVIGPQQNFVEDKQISLWSEGDVFREKMNEQENKLAVTRILSGVDDITINGNKSRKKE
EAELYSDDEERNGITQGDKLRALKSKRQARTTTGSLQ--DNRKRTRTSLLGSM
[771] 'XP_021477760.1-8022-Oncorhynchus_mykiss-Metazoa'
-EISDQLYFAILQQKIKSTADRHFFCIDEELSYENFYADFGPLNLAMFYRFCCKLTKKLK
SFTLAKKKIVFYTCGDNKKQANAAYLIGSYAVMHLQKTPEEAYSLLVSR-NSTYLSFRDA
SFGTCMYNLNILDCLRAIYKALQFGWLDFSQFDVEEYEHYERAENGDFNWIIPGKFLAFS
GPHPKSKIENGYPLHAPEAYFPYFRKHNITAIVRLNKKMYDAKRFTDMGFEHHDLFFVDG
STPNDAIVRKFLNICENADGAIAVHCKAGLGRTGTLIGCYMMKHYRLTASEAIAWMRICR
PGSVIGPQQNFVEDKQISLWSEGDVFREKMNEQENKLAVTRILSGVDDITINGNKSRKKE
EAELYSDDEERNGITQGDKLRALKSKRQARTTTGSLQ--DNRKRTRTSLLGSM
[772] 'XP_029534495.1-8023-Oncorhynchus_nerka-Metazoa'
-EISDQLYFAILQQKIKSTADRHFFCIDEELSYENFYADFGPLNLAMFYRFCCKLTKKLK
SFTLAKKKIVFYTCGDNKKQANAAYLIGSYAVMHLQKTPEEAYSLLVSR-NSTYLSFRDA
SFGTCMYNLNILDCLRAIYKALQFGWLDFSQFDVEEYEHYERAENGDFNWIIPGKFLAFS
GPHPKSKIENGYPLHAPEAYFPYFRKHNITAIVRLNKKMYDAKRFTDMGFEHHDLFFVDG
STPNDAIVRKFLNICENADGAIAVHCKAGLGRTGTLIGCYMMKHYRLTASEAIAWMRICR
PGSVIGPQQNFVEDKQISLWSEGDVFREKMNEQENKLAVTRILSGVDDITINGNKSRKKE
EAELYSDDEERNGITQGDKLRALKSKRQARTTTGSLQ------------LGSM
[773] 'XP_020346009.1-8019-Oncorhynchus_kisutch-Metazoa'
-EISDQLYFAILQQKIKSTADRHFFCIDEELSYENFYADFGPLNLAMFYRFCCKLTKKLK
SFTLAKKKIVFYTCGDNKKQANAAYLIGSYAVMHLQKTPEEAYSLLVSR-NSTYLSFRDA
SFGTCMYNLNILDCLRAIYKALQFGWLDFSQFDVEEYEHYERAENGDFNWIIPGKFLAFS
GPHPKSKIENGYPLHAPEAYFPYFRKHNITAIVRLNKKMYDAKRFTDMGFEHHDLFFVDG
STPNDAIVRKFLNICENADGAIAVHCKAGLGRTGTLIGCYMMKHYRLTAPEAIAWMRICR
PGSVIGPQQNFVEDKQISLWSEGDVFREKMNEQENKLAVTRILSGVDDITINGNKSRKKE
EAELYSDDEERNGITQGDKLRALKSKRQARTTTGSLQ--DNRKRTRTSLLGSM
[774] 'XP_029619398.1-8032-Salmo_trutta-Metazoa'
-EISDQLYFAILQQKIKSTADRHFFCIDEELSYENFYADFGPLNLAMFYRFCCKLTKKLK
SFTLAKKKIVFYTCGDNKKQANAAYLIGSYAVMHLQKTPEEAYSLLVSR-NSTYLSFRDA
SFGTCMYNLNILDCLRAIYKALQFGWLDFSQFDVEEYEHYERAENGDFNWIIPGKFLAFS
GPHPKSKIENGYPLHAPEAYFPYFRKHNITAIVRLNKKMYDAKRFTDMGFEHHDLFFVDG
STPNDSIVRKFLNICENADGAIAVHCKAGLGRTGTLIGCYMMKHYRLTASETIAWMRICR
PGSVIGPQQNFVEDKQISLWSEGDVFREKMNEQENKLAVTRILSGVDDITINGNKNRKKE
EAELYSDNEERNGITQGDKLRALKSKRQARTSTGSLQ--DNRKRTRTSLLGSM
[775] 'XP_014017328.1-8030-Salmo_salar-Metazoa'
-EISDQLYFAILQQKIKSTADRHFFCIDEELSYENFYADFGPLNLAMFYRFCCKLTKKLK
SFTLAKKKIVFYTCGDNKKQANAAYLIGSYAVMHLQKTPEEAYSLLVSR-NSTYLSFRDA
SFGTCMYNLNILDCLRAIYKALQFGWLDFSQFDVEEYEHYERAENGDFNWIIPGKFLAFS
GPHPKSKIENGYPLHAPEAYFPYFRKHNITAIVRLNKKMYDAKRFTDMGFEHHDLFFVDG
STPNDSIVRKFLNICENADGAIAVHCKAGLGRTGTLIGCYMMKHYRLTASEAIAWMRICR
PGSVIGPQQNFVEDKQISLWSEGDVFREKMNEQENKLAVTRILSGVDDITINGNKNRKKE
EAELYSDDEERNGITQGDKLRALKSKRQARTSTGSLQ--DNRKRTRTSLTRLC
[776] 'XP_029619401.1-8032-Salmo_trutta-Metazoa'
-EISDQLYFAILQQKIKSTADRHFFCIDEELSYENFYADFGPLNLAMFYRFCCKLTKKLK
SFTLAKKKIVFYTCGDNKKQANAAYLIGSYAVMHLQKTPEEAYSLLVSR-NSTYLSFRDA
SFGTCMYNLNILDCLRAIYKALQFGWLDFSQFDVEEYEHYERAENGDFNWIIPGKFLAFS
GPHPKSKIENGYPLHAPEAYFPYFRKHNITAIVRLNKKMYDAKRFTDMGFEHHDLFFVDG
STPNDSIVRKFLNICENADGAIAVHCKAGLGRTGTLIGCYMMKHYRLTASETIAWMRICR
PGSVIGPQQNFVEDKQISLWSEGDVFREKMNEQENKLAVTRILSGVDDITINGNKNRKKE
EAELYSDNEERNGITQGDKLRALKSKRQARTSTGSLQ--DNRKRTRTSLTRLC
[777] 'XP_023834705.1-8036-Salvelinus_alpinus-Metazoa'
-EISDQLYFAILQQKIKSTADRHFFCIDEELSYENFYADFGPLNLAMFYRFCCKLTKKLK
SFTLAKKKIVFYTCGDNKKQANAAYLIGSYAVMHLQKTPEEAYSLLVSR-NSTYLSFRDA
SFGTCMYNLNILDCLRAIYKALQFGWLDFSQFDVEEYEHYERAENGDFNWIIPGKFLAFS
GPHPKSKIENGYPLHAPEAYFPYFRKHNITAIVRLNKKMYDAKRFTDMGFEHHDLFFVDG
STPNDSIVRKFLNICENADGAIAVHCKAGLGRTGTLIGCYMMKHYRLTASEAIAWMRICR
PGSVIGPQQNFVEDKQISLWSEGDVFREKMNEQENKLAVTRILSGVDDITINGNKSRKKE
EAELYSDDEERNGITQGDKLRALKSKRQARTSTGSLQ--DNRKRTRSSLTRLC
[778] 'XP_024294003.1-74940-Oncorhynchus_tshawytscha-Metazoa'
-EISDQLYFAILQQKIKSTADRHFFCIDEELSYENFYADFGPLNLAMFYRFCCKLTKKLK
SFTLAKKKIVFYTCGDNKKQANAAYLIGSYAVMHLQKTPEEAYSLLVSR-NSTYLSFRDA
SFGTCMYNLNILDCLRAIYKALQFGWLDFSQFDVEEYEHYERAENGDFNWIIPGKFLAFS
GPHPKSKIENGYPLHAPEAYFPYFRKHNITAIVRLNKKMYDAKRFTDMGFEHHDLFFVDG
STPNDAIVRKFLNICENADGAIAVHCKAGLGRTGTLIGCYMMKHYRLTASEAIAWMRICR
PGSVIGPQQNFVEDKQISLWSEGDVFREKMNEQENKLAVTRILSGVDDITINGNKSRKKE
EAELYSDDEERNGITQGDKLRALKSKRQARTTTGSLQ--DNRKRTRTSLTRLC
[779] 'XP_029534496.1-8023-Oncorhynchus_nerka-Metazoa'
-EISDQLYFAILQQKIKSTADRHFFCIDEELSYENFYADFGPLNLAMFYRFCCKLTKKLK
SFTLAKKKIVFYTCGDNKKQANAAYLIGSYAVMHLQKTPEEAYSLLVSR-NSTYLSFRDA
SFGTCMYNLNILDCLRAIYKALQFGWLDFSQFDVEEYEHYERAENGDFNWIIPGKFLAFS
GPHPKSKIENGYPLHAPEAYFPYFRKHNITAIVRLNKKMYDAKRFTDMGFEHHDLFFVDG
STPNDAIVRKFLNICENADGAIAVHCKAGLGRTGTLIGCYMMKHYRLTASEAIAWMRICR
PGSVIGPQQNFVEDKQISLWSEGDVFREKMNEQENKLAVTRILSGVDDITINGNKSRKKE
EAELYSDDEERNGITQGDKLRALKSKRQARTTTGSLQ--DNRKRTRTSLTRLC
[780] 'XP_029534499.1-8023-Oncorhynchus_nerka-Metazoa'
-EISDQLYFAILQQKIKSTADRHFFCIDEELSYENFYADFGPLNLAMFYRFCCKLTKKLK
SFTLAKKKIVFYTCGDNKKQANAAYLIGSYAVMHLQKTPEEAYSLLVSR-NSTYLSFRDA
SFGTCMYNLNILDCLRAIYKALQFGWLDFSQFDVEEYEHYERAENGDFNWIIPGKFLAFS
GPHPKSKIENGYPLHAPEAYFPYFRKHNITAIVRLNKKMYDAKRFTDMGFEHHDLFFVDG
STPNDAIVRKFLNICENADGAIAVHCKAGLGRTGTLIGCYMMKHYRLTASEAIAWMRICR
PGSVIGPQQNFVEDKQISLWSEGDVFREKMNEQENKLAVTRILSGVDDITINGNKSRKKE
EAELYSDDEERNGITQGDKLRALKSKRQARTTTGSLQ------------TRLC
[781] 'XP_029572298.1-8032-Salmo_trutta-Metazoa'
-EVSDQLYFAVLQQKIKSTADRHCFCIDDELSYENFYADFGPLNLAMFYRFCCKLTKKLK
SCTLAKKKIVFYTCGDQKKQANAAYLIGSYAVMHLQKTPEEAYSLLVSR-NSTYLPFRDA
SFGTCMYNLNILDCLCAIYKALQFGWLDFSQFDVEEYEHYERAENGDFNWIIPGKFLAFS
GPHPKSKMENGYPLHAPEAYFPYFRKHNITTIVRLNKKMYDAKRFTDMGFEHHDLFFVDG
STPNDSIVRKFLNICENSNGAIAVHCKAGLGRTGTLIGCYMMKHYRLTAAEAIAWMRICR
PGSVIGPQQNFVEDKQSSLWSEGDVFREKMNEQENKLAVTRILSGVDDITINGNKNKKKE
EAELYNDDEEMNGITQGDKLRALKSKRQARASTGSLQQSEKRKRTRTSLTRLW
[782] 'XP_029494224.1-8023-Oncorhynchus_nerka-Metazoa'
-EVSDQLYFAVLQQKIKSTADRHCFCIDDELSYENFYADFGPLNLAMFYRFCCKLTKKLK
SCTLAKKKIVFYTCGDQKKQANAAYLIGSYAVMHLQKTPEEAYSLLVSR-NSTYLPFRDA
SFGTCMYNLNILDCLCAIYKALQFGWLDFSQFDVEEYEHYERAENGDFNWIVPGKFLAFS
GPHPKSKMENGYPLHAPEAYFPYFRKHNITTIVRLNKKMYDAKRFTDMGFEHHDLFFVDG
STPNDSIVRMFLNICENADGAIAVHCKAGLGRTGTLIGCYMMKHYRLTAAEAIAWMRICR
PGSVIGPQQNFVEDKQSSLWSEGDVFREKMNEQENKLAVTRILSGVDDITINGNKNKKKE
EAELYNDDEEMNGITQGDKLRALKSKRQARASTGSLQQSEKRKRTRTSLTRLW
[783] 'XP_020330738.1-8019-Oncorhynchus_kisutch-Metazoa'
-EVSDQLYFAVLQQKIKSTADRHCFCIDDELSYENFYADFGPLNLAMFYRFCCKLTKKLK
SCTLAKKKIVFYTCGDQKKQANAAYLIGSYAVMHLQKTPEEAYSLLVSR-NSTYLPFRDA
SFGTCMYNLNILDCLCAIYKALQFGWLDFSQFDVEEYEHYERAENGDFNWIVPGKFLAFS
GPHPKSKMENGYPLHAPEAYFPYFRKHNITTIVRLNKKMYDAKRFTDMGFEHHDLFFVDG
STPNDSIVRMFLNICENADGAIAVHCKAGLGRTGTLIGCYMMKHYRLTAAEAIAWMRICR
PGSVIGPQQNFVEDKQSSLWSEGDVFREKMNEQENKLAVTRILSGVDDITINGNKNKKKE
EAELYNDDEEMNGITQGDKLRALKSKRQARASTGSLQQSEKRKRTRTSLTRLW
[784] 'XP_024273909.1-74940-Oncorhynchus_tshawytscha-Metazoa'
------------------------------------------------------------
--------------------------------MHLQKTPEEAYSLLVSR-NSTYLPFRDA
SFGTCMYNLNILDCLCAIYKALQFGWLDFSQFDVEEYEHYERAENGDFNWIVPGKFLAFS
GPHPKSKMENGYPLHAPEAYFPYFRKHNITTIVRLNKKMYDAKRFTDMGFEHHDLFFVDG
STPNDSIVRMFLNICENADGAIAVHCKAGLGRTGTLIGCYMMKHYRLTAAEAIAWMRICR
PGSVIGPQQNFVEDKQSSLWSEGDVFREKMNEQENKLAVTRILSGVDDITINGNKNKKKE
EAELYNDEGEMNGITQGDKLRALKSKRQARASTGSLQQSEKRKRTRTSLTRLC
[785] 'XP_023858499.1-8036-Salvelinus_alpinus-Metazoa'
-EVSDQLYFAVLQQKIKSTADRHCFCIDDELSYENFYADFGPLNLAMFYHFCCKLTKKLK
SCTLAKKKIVFYTCGDQKKQANAAYLIGSYAVMHLQKTPEEAYSLLVSR-NSTYLPFRDA
SFGTCMYNLNILDCLCAVYKALQFGWLDFSQFDVEEYEHYERAENGDFNWIIPGKFLAFS
GPHPKSKMENGYPLHAPEAYFPYFTKHNITTIVRLNKKMYDAKRFTDMGFEHHDLFFVDG
STPNDSIVRKFLNICENADGAIAVHCKAGLGRTGTLIGCYMMKHYRLTAAEAIAWMRICR
PGSVIGPQQNFVEDKQSSLWSEGDVFREKMNEQENKLAVTRILSGVDDITINGNKNKKKE
EAELYNDDEEMNGITQGDKLRALKSKRQARASTGSLQQSEKRKRTRTSLTRLW
[786] 'XP_014026592.1-8030-Salmo_salar-Metazoa'
-EVSDQLYFAVLQQKIKSTADRHCFCIDDELSYENFYADFGPLNLAMFYRFCCKLTKKLK
SCTLAKKKIVFYTCGDQKKQANAAYLIGSYAVMHLQKTPEEAYSLLVSR-NSTYLPFRDA
SFGTCMYNLNILDCLCAIYKALQFGWLDFSHFDVEEYEHYERAENGDFNWIIPGKFLAFS
GPHPKSKMENGYPLHAPEAYFPYFRKHNITTIVRLNKKMYDAKRFTDMGFEHHDLFFVDG
STPNDSIVRKFLNICENANGAIAVHCKAGLGRTGTLIGCYMMKHYRLTAAEAIAWMRICR
PGSVIGPQQNFVEDKQSSLWSEGDVFREKMNEQENKLAVTRILSGVDDITINGNNSKKKE
EAELYNDDEEMNGITQGDKLRALKSKRQARASTGSLQ------------TRLC
[787] 'XP_029572294.1-8032-Salmo_trutta-Metazoa'
-EVSDQLYFAVLQQKIKSTADRHCFCIDDELSYENFYADFGPLNLAMFYRFCCKLTKKLK
SCTLAKKKIVFYTCGDQKKQANAAYLIGSYAVMHLQKTPEEAYSLLVSR-NSTYLPFRDA
SFGTCMYNLNILDCLCAIYKALQFGWLDFSQFDVEEYEHYERAENGDFNWIIPGKFLAFS
GPHPKSKMENGYPLHAPEAYFPYFRKHNITTIVRLNKKMYDAKRFTDMGFEHHDLFFVDG
STPNDSIVRKFLNICENSNGAIAVHCKAGLGRTGTLIGCYMMKHYRLTAAEAIAWMRICR
PGSVIGPQQNFVEDKQSSLWSEGDVFREKMNEQENKLAVTRILSGVDDITINGNKNKKKE
EAELYNDDEEMNGITQGDKLRALKSKRQARASTGSLQQSEKRKRTRTSLLDSM
[788] 'XP_029494216.1-8023-Oncorhynchus_nerka-Metazoa'
-EVSDQLYFAVLQQKIKSTADRHCFCIDDELSYENFYADFGPLNLAMFYRFCCKLTKKLK
SCTLAKKKIVFYTCGDQKKQANAAYLIGSYAVMHLQKTPEEAYSLLVSR-NSTYLPFRDA
SFGTCMYNLNILDCLCAIYKALQFGWLDFSQFDVEEYEHYERAENGDFNWIVPGKFLAFS
GPHPKSKMENGYPLHAPEAYFPYFRKHNITTIVRLNKKMYDAKRFTDMGFEHHDLFFVDG
STPNDSIVRMFLNICENADGAIAVHCKAGLGRTGTLIGCYMMKHYRLTAAEAIAWMRICR
PGSVIGPQQNFVEDKQSSLWSEGDVFREKMNEQENKLAVTRILSGVDDITINGNKNKKKE
EAELYNDDEEMNGITQGDKLRALKSKRQARASTGSLQQSEKRKRTRTSLLDSM
[789] 'XP_029494214.1-8023-Oncorhynchus_nerka-Metazoa'
-EVSDQLYFAVLQQKIKSTADRHCFCIDDELSYENFYADFGPLNLAMFYRFCCKLTKKLK
SCTLAKKKIVFYTCGDQKKQANAAYLIGSYAVMHLQKTPEEAYSLLVSR-NSTYLPFRDA
SFGTCMYNLNILDCLCAIYKALQFGWLDFSQFDVEEYEHYERAENGDFNWIVPGKFLAFS
GPHPKSKMENGYPLHAPEAYFPYFRKHNITTIVRLNKKMYDAKRFTDMGFEHHDLFFVDG
STPNDSIVRMFLNICENADGAIAVHCKAGLGRTGTLIGCYMMKHYRLTAAEAIAWMRICR
PGSVIGPQQNFVEDKQSSLWSEGDVFREKMNEQENKLAVTRILSGVDDITINGNKNKKKE
EAELYNDDEEMNGITQGDKLRALKSKRQARASTGSLQQSEKRKRTRTSLLDSM
[790] 'XP_020330708.1-8019-Oncorhynchus_kisutch-Metazoa'
-EVSDQLYFAVLQQKIKSTADRHCFCIDDELSYENFYADFGPLNLAMFYRFCCKLTKKLK
SCTLAKKKIVFYTCGDQKKQANAAYLIGSYAVMHLQKTPEEAYSLLVSR-NSTYLPFRDA
SFGTCMYNLNILDCLCAIYKALQFGWLDFSQFDVEEYEHYERAENGDFNWIVPGKFLAFS
GPHPKSKMENGYPLHAPEAYFPYFRKHNITTIVRLNKKMYDAKRFTDMGFEHHDLFFVDG
STPNDSIVRMFLNICENADGAIAVHCKAGLGRTGTLIGCYMMKHYRLTAAEAIAWMRICR
PGSVIGPQQNFVEDKQSSLWSEGDVFREKMNEQENKLAVTRILSGVDDITINGNKNKKKE
EAELYNDDEEMNGITQGDKLRALKSKRQARASTGSLQQSEKRKRTRTSLLDSM
[791] 'XP_024273907.1-74940-Oncorhynchus_tshawytscha-Metazoa'
------------------------------------------------------------
--------------------------------MHLQKTPEEAYSLLVSR-NSTYLPFRDA
SFGTCMYNLNILDCLCAIYKALQFGWLDFSQFDVEEYEHYERAENGDFNWIVPGKFLAFS
GPHPKSKMENGYPLHAPEAYFPYFRKHNITTIVRLNKKMYDAKRFTDMGFEHHDLFFVDG
STPNDSIVRMFLNICENADGAIAVHCKAGLGRTGTLIGCYMMKHYRLTAAEAIAWMRICR
PGSVIGPQQNFVEDKQSSLWSEGDVFREKMNEQENKLAVTRILSGVDDITINGNKNKKKE
EAELYNDEGEMNGITQGDKLRALKSKRQARASTGSLQQSEKRKRTRTSLLDSM
[792] 'XP_021462176.1-8022-Oncorhynchus_mykiss-Metazoa'
-EVSDQLYFAVLQQKIKSTADRHCFCIDDELSYENFYADFGPLNLAMFYRFCCKLTKKLK
SCTLAKKKIVFYTCGDQKKQANAAYLIGSYAVMHLQKTPEEAYSLLVSR-NSTYLPFRDA
SFGTCMYNLNILDCLCAIYKALQFGWLDFSQFDVEEYEHYERAENGDFNWIVPGKFLAFS
GPHPKSKMENGYPLHAPEAYFPYFRKHNITTIVRLNKKMYDAKRFTDMGFEHHDLFFVDG
STPNDSIVRMFLNICENADGAIAVHCKAGLGRTGTLIGCYMMKHYRLTAAEAIAWMRICR
PGSVIGPQQNFVEDKQSSLWSEGDVFREKMNEQENKLAVTRILSGVDDITINGNKNKKKE
EAELYNDDEEMNGITQGDKLRALKSKRQARASTGSLQQSEKRKRTRTSLLDSM
[793] 'XP_014026586.1-8030-Salmo_salar-Metazoa'
-EVSDQLYFAVLQQKIKSTADRHCFCIDDELSYENFYADFGPLNLAMFYRFCCKLTKKLK
SCTLAKKKIVFYTCGDQKKQANAAYLIGSYAVMHLQKTPEEAYSLLVSR-NSTYLPFRDA
SFGTCMYNLNILDCLCAIYKALQFGWLDFSHFDVEEYEHYERAENGDFNWIIPGKFLAFS
GPHPKSKMENGYPLHAPEAYFPYFRKHNITTIVRLNKKMYDAKRFTDMGFEHHDLFFVDG
STPNDSIVRKFLNICENANGAIAVHCKAGLGRTGTLIGCYMMKHYRLTAAEAIAWMRICR
PGSVIGPQQNFVEDKQSSLWSEGDVFREKMNEQENKLAVTRILSGVDDITINGNNSKKKE
EAELYNDDEEMNGITQGDKLRALKSKRQARASTGSLQQSEKRKRTRTSLLDSM
[794] 'XP_023858497.1-8036-Salvelinus_alpinus-Metazoa'
-EVSDQLYFAVLQQKIKSTADRHCFCIDDELSYENFYADFGPLNLAMFYHFCCKLTKKLK
SCTLAKKKIVFYTCGDQKKQANAAYLIGSYAVMHLQKTPEEAYSLLVSR-NSTYLPFRDA
SFGTCMYNLNILDCLCAVYKALQFGWLDFSQFDVEEYEHYERAENGDFNWIIPGKFLAFS
GPHPKSKMENGYPLHAPEAYFPYFTKHNITTIVRLNKKMYDAKRFTDMGFEHHDLFFVDG
STPNDSIVRKFLNICENADGAIAVHCKAGLGRTGTLIGCYMMKHYRLTAAEAIAWMRICR
PGSVIGPQQNFVEDKQSSLWSEGDVFREKMNEQENKLAVTRILSGVDDITINGNKNKKKE
EAELYNDDEEMNGITQGDKLRALKSKRQARASTGSLQQSEKRKRTRTSLLDSM
[795] 'XP_022049364.1-80966-Acanthochromis_polyacanth-Metazoa'
IDVKDQLYFAILQQKIKSTAERHCFCIDEELAYENFYADFGPLNLAMFYRFCCKLTKKLK
SITLSRKKIIFYTCGDQKKQVNAAYLIGSYAVMHLNMMPEEAYSLLVSR-NSTYIPFRDA
SFGTCMYNLNILDCLRGVHKALQYGWLDFSNFDVEEYEHYERAENGDLNWIIPGKFLAFS
GPHPKSKIENGYPLHAPEAYIPYFRKNNITTIIRLNKKMYDARRFTDSGFEHHDLFFVDG
STPNDSIVRKFLNICENAEGGIAVHCKAGLGRTGTLIGCYMMKHYRLTAAEAIAWIRICR
PGSIIGPQQNFVEEKQNGLWADGDVFREKMNERENKMAVTRILSGVDDITINGNKNRKKE
EMDLYNDEEERNGLTQGDKLRALKSKRQSRSSSGSLQQGDSRKRTRTSLLGNL
[796] 'XP_015232624.1-28743-Cyprinodon_variegatus-Metazoa'
-EITDQLYFAILQQKIKSTADRHCFCIDEELAYENFYADFGPLNLAMFYRFSCKLTKKLK
SITLTKKRIIFYTCGDQKKQANAAYLIGSYAVMHLNMTPEEAYSLLVSR-NSTYLPFRDA
SFGTCMYNLDILDCLRGVHKALQYGWLDFSNFDVEEYEHYERAENGDFNWIIPGKFLAFS
GPHPKSKIENGYPLHAPEAYIPYFRKHNITTIIRLNKKMYDARRFTDSGFEHHDLFFVDG
STPNDTIVKKFLNICENAEGAIAVHCKAGLGRTGTLIACYMMKHYGLTAAEAIAWIRICR
PGSIIGPQQNFVEEKQNGLWAQGDVFREKKNERENKMAVTRILSGVDDITINGNKNRKKE
EIEQYDDEDERNGLTQGDKLRALKSKRQARSSTGSLHQGDSRKRSRTSLLGNL
[797] 'XP_016529553.1-48698-Poecilia_formosa-Metazoa'
-EITDQLYFAILHQKIKSTADRHCFCIDEELAYENFYADFGPLNLAMFYRFCCKLTKKLK
SITLTRKKIIFYTCGDQKKQANAAYLVGSYAVMHLNMTPEDAYSLLVSR-NSTYLPFRDA
SFGTCMYNLDILDCLRGVHKAVQYGWLDFSNFDVEEYEHYERAENGDFNWIIPGKFLAFS
GPHPKSKIENGYPLHAPEAYIPYFRKHNITTIIRLNKKMYDARRFTDSGFEHHDLFFVDG
STPNDSIVRKFLNICENAEGAIAVHCKAGLGRTGTLIACYMMKHYGLTAAEAIAWIRICR
PGSIIGPQQNFVEEKQNSLWAEGDVFQEKKNERENKTAVTRILSGVDDITINGNKNRKKE
EIELYNDEDERNGVTQGDKLRALKSKRQARSSSGSLQEGDSRKRTRASLLGNL
[798] 'XP_014846619.1-48701-Poecilia_mexicana-Metazoa'
-EITDQLYFAILHQKIKSTADRHCFCIDEELAYENFYADFGPLNLAMFYRFCCKLTKKLK
SITLTRKKIIFYTCGDQKKQANAAYLVGSYAVMHLNMTPEDAYSLLVSR-NSTYLPFRDA
SFGTCMYNLDILDCLRGVHKAVQYGWLDFSNFDVEEYEHYERAENGDFNWIIPGKFLAFS
GPHPKSKIENGYPLHAPEAYIPYFRKHNITTIIRLNKKMYDARRFTDSGFEHHDLFFVDG
STPNDSIVRKFLNICENAEGAIAVHCKAGLGRTGTLIACYMMKHYGLTAAEAIAWIRICR
PGSIIGPQQNFVEEKQNSLWAEGDVFQEKKNERENKAAVTRILSGVDDITINGNKNRKKE
EIELYNDEDERNGVTQGDKLRALKSKRQARSSAGSLQEGDSRKRTRASLLGNL
[799] 'XP_014889732.1-48699-Poecilia_latipinna-Metazoa'
-EITDQLYFAILHQKIKSTADRHCFCIDEELAYENFYADFGPLNLAMFYRFCCKLTKKLK
SMTLMRKKIIFYTCGDQKKQANAAYLVGSYAVMHLNMTPEDAYSLLVSR-NSTYLPFRDA
SFGTCMYNLDILDCLRGVHKAVQYGWLDFSNFDVEEYEHYERAENGDFNWIIPGKFLAFS
GPHPKSKIENGYPLHAPEAYIPYFRKHNITTIIRLNKKMYDARRFTDSGFEHHDLFFVDG
STPNDSIVRKFLNICENAEGAIAVHCKAGLGRTGTLIACYMMKHYGLTAAEAIAWIRICR
PGSIIGPQQNFVEEKQNSLWAEGDVFREKKNERENKTAVTRILSGVDDITINGNKNRKKE
EIELYNDEDERNGVTQGDKLRALKSKRQARSSSGSLQEGDSRKRTRASLLGNL
[800] 'XP_017162287.1-8081-Poecilia_reticulata-Metazoa'
-EITDQLYFAILHQKIKSTADRHCFCIDEELAYENFYADFGPLNLAMFYRFCCKLTKKLK
SITLTRKKIIFYTCGDQKKQANAAYLIGSYAVMHLNMTPEDAYSLLVSR-NSTYLPFRDA
SFGTCMYNLDILDCLRGVHKAVQYDWLDFSNFDVEEYEHYERAENGDFNWIIPGKFLAFS
GPHPKSKIENGYPLHAPEAYIPYFRKHNITTIIRLNKKMYDARRFTDSDFEHHDLFFVDG
STPNDSIVRKFLNICENAEGAIAVHCKAGLGRTGTLIACYMMKHYGLTAAEAIAWIRICR
PGSIIGPQQNFVEEKQNSLWAEGDVFREKKNERENKTAVTRILSGVDDITINGNKNRKKE
EIELYNDEDERNGVTQGDKLRALKSKRQARSSSGSLQEGDSRKRTRASLLGNL
[801] 'XP_023199108.1-8083-Xiphophorus_maculatus-Metazoa'
-EITDQLYFAILYQKIKSTADRHCFCIDEELAYENFYADFGPLNLAMFYRFCCKLTKKLK
SITLTRKKIIFYTCGDQKKQANAAYLIGSYAVMHLNMTPEDAYSLLVSR-NSTYLPFRDA
SFGTCMYNLDILDCLRGVDKAVQYGWLNFSNFDVEEYEHYERAENGDFNWIIPGKFLAFS
GPHPKSKIENGYPLHAPEAYIPYFRKHNITTIIRLNKKMYDARRFTDSDFEHHDLFFVDG
STPNDTIVRKFLNICENTEGAIAVHCKAGLGRTGTLIACYMMKHYGLTAAEAIAWIRICR
PGSIIGPQQNFVEEKQNSLWAEGDVFREKKNERENKTAVTRILSGVDDITINGNKNRKKE
EIELYNDEDERNGVTQGDKLRALKSKRQARSSSGS--EGDSRKRTRASLLGNL
[802] 'XP_027889036.1-32473-Xiphophorus_couchianus-Metazoa'
-EITDQLYFAILYQKIKSTADRHCFCIDEELAYENFYADFGPLNLAMFYRFCCKLTKKLK
SITLTRKKIIFYTCGDQKKQANAAYLIGSYAVMHLNMTPEDAYSLLVSR-NSTYLPFRDA
SFGTCMYNLDILDCLRGVDKAVQYGWLNFSNFDVEEYEHYERAENGDFNWIIPGKFLAFS
GPHPKSKIENGYPLHAPEAYIPYFRKHNITTIIRLNKKMYDARRFTDSDFEHHDLFFVDG
STPNDTIVRKFLNICENTEGAIAVHCKAGLGRTGTLIACYMMKHYGLTAAEAIAWIRICR
PGSIIGPQQNFVEEKQNSLWAEGDVFREKKNERENKTAVTRILSGVDDITINGNKNRKKE
EIELYNDEDERNGVTQGDKLRALKSKRQARSSSGSLQEGDSRKRTRASLLGNL
[803] 'XP_027889041.1-32473-Xiphophorus_couchianus-Metazoa'
-EITDQLYFAILYQKIKSTADRHCFCIDEELAYENFYADFGPLNLAMFYRFCCKLTKKLK
-------------------------------VMHLNMTPEDAYSLLVSR-NSTYLPFRDA
SFGTCMYNLDILDCLRGVDKAVQYGWLNFSNFDVEEYEHYERAENGDFNWIIPGKFLAFS
GPHPKSKIENGYPLHAPEAYIPYFRKHNITTIIRLNKKMYDARRFTDSDFEHHDLFFVDG
STPNDTIVRKFLNICENTEGAIAVHCKAGLGRTGTLIACYMMKHYGLTAAEAIAWIRICR
PGSIIGPQQNFVEEKQNSLWAEGDVFREKKNERENKTAVTRILSGVDDITINGNKNRKKE
EIELYNDEDERNGVTQGDKLRALKSKRQARSSSGSLQEGDSRKRTRASLLGNL
[804] 'XP_027889043.1-32473-Xiphophorus_couchianus-Metazoa'
-EITDQLYFAILYQKIKSTADRHCFCIDEELAYENFYADFGPLNLAMFYRFCCKLTKKLK
SITLTRKKIIFYTCGDQKKQANAAYLIGSYAVMHLNMTPEDAYSLLVSR-NSTYLPFRDA
SFGTCMYNLDILDCLRGVDKAVQYGWLNFSNFDVEEYEHYERAENGDFNWIIPGKFLAFS
GPHPKSKIENGYPLHAPEAYIPYFRKHNITTIIRLNKKMYDARRFTDSDFEHHDLFFVDG
STPNDTIVRKFLNICENTEGAIAVHCKAGLGRTGTLIACYMMKHYGLTAAEAIAWIRICR
PGSIIGPQQNFVEEKQNSLWAEGDVFREKKNERENKTAVTRILSGVDDITINGNKNRKKE
EIELYNDEDERNGVTQGDKLRALKSKRQARSSSGSL-------------LGNL
[805] 'XP_007557639.1-48698-Poecilia_formosa-Metazoa'
-EITDQLYFAILHQKIKSTADRHCFCIDEELAYENFYADFGPLNLAMFYRFCCKLTKKLK
SITLTRKKIIFYTCGDQKKQANAAYLVGSYAVMHLNMTPEDAYSLLVSR-NSTYLPFRDA
SFGTCMYNLDILDCLRGVHKAVQYGWLDFSNFDVEEYEHYERAENGDFNWIIPGKFLAFS
GPHPKSKIENGYPLHAPEAYIPYFRKHNITTIIRLNKKMYDARRFTDSGFEHHDLFFVDG
STPNDSIVRKFLNICENAEGAIAVHCKAGLGRTGTLIACYMMKHYGLTAAEAIAWIRICR
PGSIIGPQQNFVEEKQNSLWAEGDVFQEKKNERENKTAVTRILSGVDDITINGNKNRKKE
EIELYNDEDERNGVTQGDKLRALKSKRQARSSSGSLQEGDSRKRTRASL--LC
[806] 'XP_014846622.1-48701-Poecilia_mexicana-Metazoa'
-EITDQLYFAILHQKIKSTADRHCFCIDEELAYENFYADFGPLNLAMFYRFCCKLTKKLK
SITLTRKKIIFYTCGDQKKQANAAYLVGSYAVMHLNMTPEDAYSLLVSR-NSTYLPFRDA
SFGTCMYNLDILDCLRGVHKAVQYGWLDFSNFDVEEYEHYERAENGDFNWIIPGKFLAFS
GPHPKSKIENGYPLHAPEAYIPYFRKHNITTIIRLNKKMYDARRFTDSGFEHHDLFFVDG
STPNDSIVRKFLNICENAEGAIAVHCKAGLGRTGTLIACYMMKHYGLTAAEAIAWIRICR
PGSIIGPQQNFVEEKQNSLWAEGDVFQEKKNERENKAAVTRILSGVDDITINGNKNRKKE
EIELYNDEDERNGVTQGDKLRALKSKRQARSSAGSLQEGDSRKRTRASL--LC
[807] 'XP_014889735.1-48699-Poecilia_latipinna-Metazoa'
-EITDQLYFAILHQKIKSTADRHCFCIDEELAYENFYADFGPLNLAMFYRFCCKLTKKLK
SMTLMRKKIIFYTCGDQKKQANAAYLVGSYAVMHLNMTPEDAYSLLVSR-NSTYLPFRDA
SFGTCMYNLDILDCLRGVHKAVQYGWLDFSNFDVEEYEHYERAENGDFNWIIPGKFLAFS
GPHPKSKIENGYPLHAPEAYIPYFRKHNITTIIRLNKKMYDARRFTDSGFEHHDLFFVDG
STPNDSIVRKFLNICENAEGAIAVHCKAGLGRTGTLIACYMMKHYGLTAAEAIAWIRICR
PGSIIGPQQNFVEEKQNSLWAEGDVFREKKNERENKTAVTRILSGVDDITINGNKNRKKE
EIELYNDEDERNGVTQGDKLRALKSKRQARSSSGSLQEGDSRKRTRASL--LC
[808] 'XP_017162290.1-8081-Poecilia_reticulata-Metazoa'
-EITDQLYFAILHQKIKSTADRHCFCIDEELAYENFYADFGPLNLAMFYRFCCKLTKKLK
SITLTRKKIIFYTCGDQKKQANAAYLIGSYAVMHLNMTPEDAYSLLVSR-NSTYLPFRDA
SFGTCMYNLDILDCLRGVHKAVQYDWLDFSNFDVEEYEHYERAENGDFNWIIPGKFLAFS
GPHPKSKIENGYPLHAPEAYIPYFRKHNITTIIRLNKKMYDARRFTDSDFEHHDLFFVDG
STPNDSIVRKFLNICENAEGAIAVHCKAGLGRTGTLIACYMMKHYGLTAAEAIAWIRICR
PGSIIGPQQNFVEEKQNSLWAEGDVFREKKNERENKTAVTRILSGVDDITINGNKNRKKE
EIELYNDEDERNGVTQGDKLRALKSKRQARSSSGSLQEGDSRKRTRASL--LC
[809] 'XP_027889045.1-32473-Xiphophorus_couchianus-Metazoa'
-EITDQLYFAILYQKIKSTADRHCFCIDEELAYENFYADFGPLNLAMFYRFCCKLTKKLK
SITLTRKKIIFYTCGDQKKQANAAYLIGSYAVMHLNMTPEDAYSLLVSR-NSTYLPFRDA
SFGTCMYNLDILDCLRGVDKAVQYGWLNFSNFDVEEYEHYERAENGDFNWIIPGKFLAFS
GPHPKSKIENGYPLHAPEAYIPYFRKHNITTIIRLNKKMYDARRFTDSDFEHHDLFFVDG
STPNDTIVRKFLNICENTEGAIAVHCKAGLGRTGTLIACYMMKHYGLTAAEAIAWIRICR
PGSIIGPQQNFVEEKQNSLWAEGDVFREKKNERENKTAVTRILSGVDDITINGNKNRKKE
EIELYNDEDERNGVTQGDKLRALKSKRQARSSSGSL---------------LC
[810] 'XP_023199111.1-8083-Xiphophorus_maculatus-Metazoa'
-EITDQLYFAILYQKIKSTADRHCFCIDEELAYENFYADFGPLNLAMFYRFCCKLTKKLK
SITLTRKKIIFYTCGDQKKQANAAYLIGSYAVMHLNMTPEDAYSLLVSR-NSTYLPFRDA
SFGTCMYNLDILDCLRGVDKAVQYGWLNFSNFDVEEYEHYERAENGDFNWIIPGKFLAFS
GPHPKSKIENGYPLHAPEAYIPYFRKHNITTIIRLNKKMYDARRFTDSDFEHHDLFFVDG
STPNDTIVRKFLNICENTEGAIAVHCKAGLGRTGTLIACYMMKHYGLTAAEAIAWIRICR
PGSIIGPQQNFVEEKQNSLWAEGDVFREKKNERENKTAVTRILSGVDDITINGNKNRKKE
EIELYNDEDERNGVTQGDKLRALKSKRQARSSSGSL-EGDSRKRTRASL--LC
[811] 'XP_027889040.1-32473-Xiphophorus_couchianus-Metazoa'
-EITDQLYFAILYQKIKSTADRHCFCIDEELAYENFYADFGPLNLAMFYRFCCKLTKKLK
SITLTRKKIIFYTCGDQKKQANAAYLIGSYAVMHLNMTPEDAYSLLVSR-NSTYLPFRDA
SFGTCMYNLDILDCLRGVDKAVQYGWLNFSNFDVEEYEHYERAENGDFNWIIPGKFLAFS
GPHPKSKIENGYPLHAPEAYIPYFRKHNITTIIRLNKKMYDARRFTDSDFEHHDLFFVDG
STPNDTIVRKFLNICENTEGAIAVHCKAGLGRTGTLIACYMMKHYGLTAAEAIAWIRICR
PGSIIGPQQNFVEEKQNSLWAEGDVFREKKNERENKTAVTRILSGVDDITINGNKNRKKE
EIELYNDEDERNGVTQGDKLRALKSKRQARSSSGSLQEGDSRKRTRASL--LC
[812] 'XP_012725452.1-8078-Fundulus_heteroclitus-Metazoa'
-EITDQLYFAILQQKIKSTADRHCFCIDEELAYENFYADFGPLNLAMFYRFCCKLTKKLK
SITLTRKKIIFYTCGDQKKQANAAYLIGSYAVMHLNMTPEEAYGLLVSR-NSTYLPFRDA
SFGTCMYNLDILDCLRGIHKALQFGWLDFSNFDVEEYEHYERAENGDFNWIIPGKFLAFS
GPHPKSKIENGYPLHAPEAYIPYFRKHNITTIVRLNKKMYDAKRFTESGFEHHDLFFVDG
STPNDGIVRKFLNICENAEGAVAVHCKAGLGRTGTLIACYMMKHYGLTAAEAIAWIRICR
PGSIIGPQQNFVEEKQYGLWAQGDVVREKKTERENKLAVTRILSGVDDIKINGNKNRKKD
EIELYNDEDERNGLTQGDKLRALKSKRQARSSSGSLQQGDSRKRTRTSL--LC
[813] 'XP_021175923.1-8078-Fundulus_heteroclitus-Metazoa'
-EITDQLYFAILQQKIKSTADRHCFCIDEELAYENFYADFGPLNLAMFYRFCCKLTKKLK
SITLTRKKIIFYTCGDQKKQANAAYLIGSYAVMHLNMTPEEAYGLLVSR-NSTYLPFRDA
SFGTCMYNLDILDCLRGIHKALQFGWLDFSNFDVEEYEHYERAENGDFNWIIPGKFLAFS
GPHPKSKIENGYPLHAPEAYIPYFRKHNITTIVRLNKKMYDAKRFTESGFEHHDLFFVDG
STPNDGIVRKFLNICENAEGAVAVHCKAGLGRTGTLIACYMMKHYGLTAAEAIAWIRICR
PGSIIGPQQNFVEEKQYGLWAQGDVVREKKTERENKLAVTRILSGVDDIKINGNKNRKKD
EIELYNDEDERNGLTQGDKLRALKSKRQARSSSGSLQQGDSRKRTRTSLLGNL
[814] 'XP_022613410.1-41447-Seriola_dumerili-Metazoa'
-EITDQLYFAILQQKIKSTAERHCFCIDEELAYENFYADFGPLNLAMFYRFCCKLTKKLK
SITLSRKKIIFYTCGDQKKQANAAYLIGSYAVMHLNMMPEEAYSLLVSR-NSTYMPFRDA
SFGTCMYNLNILDCLRAVYKALQYGWLDFSNFDVEEYEHYERAENGDLNWIIPGKFLAFS
GPHPKSKIENGYPLHAPEAYIPYFRNHSITTIIRLNKKMYDARRFTDSGFEHHDLFFVDG
STPNDSIVRKFLNICENAEGAIAVHCKAGLGRTGTLIGCYMMKHYRLTAAEAIAWIRICR
PGSIIGPQQNFVEEKQNSLWAEGDVFREKMNEQENKMAVTRILSGVDDITINGNKNRKKE
EMELYNDEEERNGLTQGDKLRALKSKRQARSSSGSLW-G-------------L
[815] 'XP_029366318.1-173247-Echeneis_naucrates-Metazoa'
-EITDQLYFAILRQKIKSTAERHCFCIDEELAYENFYADFGPLNLAMFYRFCCKLTKKLK
SFTLSRKKIIFYTCGDQKKQANAAYLIGSYAVMHLNMMPEEAYSLLVSR-NSTYLPFRDA
SFGTCMYNLNILDCLRAIHKALQYGWLDFSNFDVEEYEHYERAENGDLNWIIPGKFLAFS
GPHPKSKIENGYPLHAPEAYIPYFRNHCITTIIRLNKKMYDARRFTDSGFEHHDLFFVDG
STPNDSIVRKFLNICENAEGAIAVHCKAGLGRTGTLIGCYMMKHYRLTAAEAIAWIRICR
PGSIIGPQQNFVEEKQNNLWAEGDVFREKMNEQENKMGVTRILSGVDDITINGNKNRKKE
EMEQYNDEEERNGLTQGDKLRALKSKRQARSSTGSLW-G-------------L
[816] 'XP_010731838.1-215358-Larimichthys_crocea-Metazoa'
-EITDQLYFAILKQKIKSTAERHCFCIDEELAYENFYADFGPLNLAMFYRFCCKLTKKLK
SLTLSRKKIIFYTCGDQKKQVNAAYLIGSYAVMNLNMMPEEAYSLLVSR-NSTYIPFRDA
SFGTCMYNLNILDCLRAIHKALQYGWLDFSNFDVEEYEHYERAENGDLNWIIPGKFLAFS
GPHPKSKIENGYPLHAPEAYIPYFRNHNVTAIIRLNKKMYDARRFTESGFEHHDLFFVDG
STPNDSIVRKFLNICENAEGAIAVHCKAGLGRTGTLIGCYMMKHYRLTAAEAIAWIRICR
PGSIIGPQQNFVEEKQNSLWAEGDVFQEKMNERENKMAVTRILSGVDDITINGNKNRKKE
EMELYNDEEERNGLTQGDKLRALKSKRQARSSSGSLW-G-------------L
[817] 'XP_006789900.1-32507-Neolamprologus_brichardi-Metazoa'
-EITDQLYFAILQQKIKSTAERHCFCIDEELAYENFYADFGPLNLAMFYRFCCKLTKKLK
SITLSRKKIIFYTCGDQKKQANAAYLIGSYAVMHLNMLPEEAYSLLVSR-NSSYIPFRDA
SFGTCMYNLNILDCLRGVHKALHYGWLDFSNFDVEEYEHYERAENGDLNWIIPGKFLAFS
GPHPKSKIENGYPLHAPEAYIPYFRKHNITTIIRLNKKMYDARRFTDSGFEHQDLFFVDG
STPNDSIVRTFLNICENAEGAIAVHCKAGLGRTGTLIACYMMKHYRLTAAEAIAWIRICR
PGSIIGPQQNFVEEKQNSLWAEGDVFREKMNERENKMAVTRILSGVDDITINGNKNRKKE
EMEMYNDEEERNGLTQGDKLRALKSKRQARSSSGSLW-G-------------L
[818] 'XP_026042146.1-8154-Astatotilapia_calliptera-Metazoa'
-EITDQLYFAILQQKIKSTAERHCFCIDEELAYENFYADFGPLNLAMFYRFCCKLTKKLK
SITLSRKKIIFYTCGDQKKQANAAYLIGSYAVMHLNMLPEEAYSLLMSR-NSSYIPFRDA
SFGTCMYNLNILDCLRGVHKALHYGWLDFSNFDVEEYEHYERAENGDLNWIIPGKFLAFS
GPHPKSKIENGYPLHAPEAYIPYFRKHNITTIIRLNKKMYDARRFTDSGFEHQDLFFVDG
STPNDSIVRTFLNICENAEGAIAVHCKAGLGRTGTLIACYMMKHYRLTAAEAIAWIRICR
PGSIIGPQQNFVEEKQNSLWAEGDVFREKMNERENKMAVTRILSGVDDITINGNKNRKKE
EMEMYNDEEERNGLTQGDKLRALKSKRQARSSSGSLW-G-------------L
[819] 'XP_024908870.1-244447-Cynoglossus_semilaevis-Metazoa'
-EITDQLYFAILQQKLKSTSERHCFCIDDELAYENFYADFGPLNLAMFYRFCCKLTKKLK
SITLSRKKIIFYTCGDQKKQANAAYLIGSYAVMHLDMMPGEAYSLLVSQ-NLSYIPFRDA
SFGTCMYNLNILDCLLAVHKALQYGWLDFSNFDVEEYEHYERAENGDLNWIIPGKFLAFS
GPHPKSKIENGYPLHAPEAYIPYFRKHNITTIVRLNKKMYDARRFTDSGFEHHDLFFVDG
STPNDSIVKKFLNICENAEGAIAVHCKAGLGRTGTLIGCYMMKHYRLTAAEAIAWIRICR
PGSVIGPQQNFVEEKQNSLWVEGDIFREKVNEQENKMAVTRILSGVDDITINGNKNRKKD
DMELYNDEEERNGLTQGDKLRALKSKRQSRSSTGSLW-G-------------L
[820] 'XP_027889048.1-32473-Xiphophorus_couchianus-Metazoa'
-EITDQLYFAILYQKIKSTADRHCFCIDEELAYENFYADFGPLNLAMFYRFCCKLTKKLK
SITLTRKKIIFYTCGDQKKQANAAYLIGSYAVMHLNMTPEDAYSLLVSR-NSTYLPFRDA
SFGTCMYNLDILDCLRGVDKAVQYGWLNFSNFDVEEYEHYERAENGDFNWIIPGKFLAFS
GPHPKSKIENGYPLHAPEAYIPYFRKHNITTIIRLNKKMYDARRFTDSDFEHHDLFFVDG
STPNDTIVRKFLNICENTEGAIAVHCKAGLGRTGTLIACYMMKHYGLTAAEAIAWIRICR
PGSIIGPQQNFVEEKQNSLWAEGDVFREKKNERENKTAVTRILSGVDDITINGNKNRKKE
EIELYNDEDERNGVTQGDKLRALKSKRQARSSSGSLW-G-------------L
[821] 'XP_023250006.1-302047-Seriola_lalandi-Metazoa'
-EITDQLYFAILQQKIKSTAERHCFCIDEELAYENFYADFGPLNLAMFYRFCCKLTKKLK
SITLSRKKIIFYTCGDQKKQANAAYLIGSYAVMHLNMMPEEAYSLLVSR-NSTYMPFRDA
SFGTCMYNLNILDCLRAVYKALQYGWLDFSNFDVEEYEHYERAENGDLNWIIPGKFLAFS
GPHPKSKIENGYPLHAPEAYIPYFRNHSITSIIRLNKKMYDARRFTDSGFEHHDLFFVDG
STPNDSIVRKFLNICENSEGAIAVHCKAGLGRTGTLIGCYMMKHYRLTAAEAIAWIRICR
PGSIIGPQQNFVEEKQNSLWAEGDVFREKMNEQENKMAVTRILSGVDDITINGNKNRKTE
EMELYNDEEERNGLTQGDKLRALKSKRQARSSSGSLQQGDSRKRTRTSLLGNL
[822] 'XP_022613404.1-41447-Seriola_dumerili-Metazoa'
-EITDQLYFAILQQKIKSTAERHCFCIDEELAYENFYADFGPLNLAMFYRFCCKLTKKLK
SITLSRKKIIFYTCGDQKKQANAAYLIGSYAVMHLNMMPEEAYSLLVSR-NSTYMPFRDA
SFGTCMYNLNILDCLRAVYKALQYGWLDFSNFDVEEYEHYERAENGDLNWIIPGKFLAFS
GPHPKSKIENGYPLHAPEAYIPYFRNHSITTIIRLNKKMYDARRFTDSGFEHHDLFFVDG
STPNDSIVRKFLNICENAEGAIAVHCKAGLGRTGTLIGCYMMKHYRLTAAEAIAWIRICR
PGSIIGPQQNFVEEKQNSLWAEGDVFREKMNEQENKMAVTRILSGVDDITINGNKNRKKE
EMELYNDEEERNGLTQGDKLRALKSKRQARSSSGSLQQGDSRKRTRTSLLGNL
[823] 'XP_018530449.1-8187-Lates_calcarifer-Metazoa'
-EITDQLYFAILQQKIKSTAERHCFCIDEELAYENFYADFGPLNLAMFYRFCCKLTKKLK
SITLSRKKIIFYTCGDQKKQANAAYLIGSYAVMHLNMMPEEAYSLLVSR-NSTYIPFRDA
SFGTCMYNLNILDCLRAVHKALQYGWLDFSNFDVEEYEHYERAENGDLNWIIPGKFLAFS
GPHPKSKIENGYPLHAPEAYIPYFRKHNITTIIRLNKKMYDARRFTDSGFEHHDLFFVDG
STPNDSIVRKFLNICENAEGAIAVHCKAGLGRTGTLIGCYMMKHYQLTAAEAIAWIRICR
PGSIIGPQQNFVEEKQNSLWAEGDVFREKMNERENKMAVTRILSGVDDITINGNKNRKKE
EMELYNDEDERNGLTQGDKLRALKSKRQSRSSSGSLQQGDSRKRTRTSLLGNL
[824] 'XP_022049368.1-80966-Acanthochromis_polyacanth-Metazoa'
-EITDQLYFAILQQKIKSTAERHCFCIDEELAYENFYADFGPLNLAMFYRFCCKLTKKLK
SITLSRKKIIFYTCGDQKKQVNAAYLIGSYAVMHLNMMPEEAYSLLVSR-NSTYIPFRDA
SFGTCMYNLNILDCLRGVHKALQYGWLDFSNFDVEEYEHYERAENGDLNWIIPGKFLAFS
GPHPKSKIENGYPLHAPEAYIPYFRKNNITTIIRLNKKMYDARRFTDSGFEHHDLFFVDG
STPNDSIVRKFLNICENAEGGIAVHCKAGLGRTGTLIGCYMMKHYRLTAAEAIAWIRICR
PGSIIGPQQNFVEEKQNGLWADGDVFREKMNERENKMAVTRILSGVDDITINGNKNRKKE
EMDLYNDEEERNGLTQGDKLRALKSKRQSRSSSGSLQQGDSRKRTRTSLLGNL
[825] 'XP_023133424.1-80972-Amphiprion_ocellaris-Metazoa'
-EITDQLYFAILQQKIKSTAERHCFCIDEELAYENFYADFGPLNLAMFYRFCCKLTKKLK
SITLSRKKIIFYTCGDQKKQVNAAYLIGSYAVMHLNMMPEEAYSLLVSR-NSTYIPFRDA
SFGTCMYNLNILDCLRGVHKALQYGWLDFSNFDVEEYEHYERAENGDLNWIIPGKFLAFS
GPHPKSKIENGYPLHAPEAYIPYFRKHNITTIIRLNKKMYDARRFTDSGFEHHDLFFVDG
STPNDSIVRKFLNICENAEGGIAVHCKAGLGRTGTLIGCYMMKHYRLTAAEAIAWIRICR
PGSIIGPQQNFVEEKQNGLWADGDVFREKMNERENKMAVTRILSGVDDITINGNKNRKKE
EMDLYNDEEERNGLTQGDKLRALKSKRQSRSSSGSLQQGDSRKRTRTSLLGNL
[826] 'XP_008284827.1-144197-Stegastes_partitus-Metazoa'
-EITDQLYFAILQQKIKSTAERHCFCIDEELSYENFYADFGPLNLAMFYRFCCKLTKKLK
SITLSRKKIIFYTCGDQKKQANAAYLIGSYAVMHLNMMPEEAYSLLVSR-NSTYIPFRDA
SFGTCMYNLNILDCLRGVHKALQYGWLDFSNFDVEEYEHYERAENGDLNWIIPGKFLAFS
GPHPKSKIENGYPLHAPEAYIPYFRKHNITTIIRLNKKMYDARRFTDSGFEHHDLFFVDG
STPNDSIVRKFLNICENAEGAIAVHCKAGLGRTGTLIGCYMMKHYRLTAAEVIAWIRICR
PGSIIGPQQNFVEEKQNGLWADGDVFREKMNERENKMAVTRILSGVDDITINGNKNRKKE
EMELYNDEEERNGLTQGDKLRALKSKRQSRSSSGSLQQGDSRKRTRTSLLGNL
[827] 'XP_010731834.1-215358-Larimichthys_crocea-Metazoa'
-EITDQLYFAILKQKIKSTAERHCFCIDEELAYENFYADFGPLNLAMFYRFCCKLTKKLK
SLTLSRKKIIFYTCGDQKKQVNAAYLIGSYAVMNLNMMPEEAYSLLVSR-NSTYIPFRDA
SFGTCMYNLNILDCLRAIHKALQYGWLDFSNFDVEEYEHYERAENGDLNWIIPGKFLAFS
GPHPKSKIENGYPLHAPEAYIPYFRNHNVTAIIRLNKKMYDARRFTESGFEHHDLFFVDG
STPNDSIVRKFLNICENAEGAIAVHCKAGLGRTGTLIGCYMMKHYRLTAAEAIAWIRICR
PGSIIGPQQNFVEEKQNSLWAEGDVFQEKMNERENKMAVTRILSGVDDITINGNKNRKKE
EMELYNDEEERNGLTQGDKLRALKSKRQARSSSGSLQQGDSRKRTRTSLLGNL
[828] 'XP_029366317.1-173247-Echeneis_naucrates-Metazoa'
-EITDQLYFAILRQKIKSTAERHCFCIDEELAYENFYADFGPLNLAMFYRFCCKLTKKLK
SFTLSRKKIIFYTCGDQKKQANAAYLIGSYAVMHLNMMPEEAYSLLVSR-NSTYLPFRDA
SFGTCMYNLNILDCLRAIHKALQYGWLDFSNFDVEEYEHYERAENGDLNWIIPGKFLAFS
GPHPKSKIENGYPLHAPEAYIPYFRNHCITTIIRLNKKMYDARRFTDSGFEHHDLFFVDG
STPNDSIVRKFLNICENAEGAIAVHCKAGLGRTGTLIGCYMMKHYRLTAAEAIAWIRICR
PGSIIGPQQNFVEEKQNNLWAEGDVFREKMNEQENKMGVTRILSGVDDITINGNKNRKKE
EMEQYNDEEERNGLTQGDKLRALKSKRQARSSTGSLQQDDSRKRTRTSLLGNL
[829] 'XP_026199035.1-64144-Anabas_testudineus-Metazoa'
-EITDQLYFAILRQKIKSTAERHCFCIDEELAYENFYADFGPLNLAMFYRFCCKLTKKLK
AITITRKKIIFYTCGDQKKQANAAYLIGSYAVMHLNMLPEDAYSLLVSR-NSTYIPFRDA
SFGTCTYNLNILDCLHAVYKALQYGWLDFSNFDVEEYEHYERAENGDLNWIIPGKFLAFS
GPHPKSKIENGYPLHAPEAYIPYFRNHNITAIVRLNKKMYDARRFTDSGFEHHDLFFVDG
STPNDSIVRKFLNICENAEGAIAVHCKAGLGRTGTLIGCYMMKHFRLTAAEAIAWIRICR
PGSIIGPQQNFVEEKQNSLWAEGDVFREKMNERENKMAVTRILSGVDDITINGNKNRKKE
AMELYNDEEERNGPTQGDKLRALKSKRQARSSTGSLQQGDSRKRTRTSLLGNL
[830] 'XP_020486091.1-56723-Labrus_bergylta-Metazoa'
-EITDQLYFATLKQKIKNTAERHCFCIDEELAYENFYADFGPLNLAMFYRFCCKLTKKLK
SITLSRKKIIFYTCGDQKKQANAAYLIGSYAVMYLNMSPEDAYSLLVSR-NSTYIPFRDA
SFGTCMYNLNILDCLRAVHKALQYSWLDFTNFDVEEYEHYERAENGDFNWIIPGKFLAFS
GPHPKSKIENGYPLHAPEAYIPYFRNHNITAVIRLNKKMYDARRFTESGFEHHDLFFVDG
STPNDSIVRKFLNICENAEGAIAVHCKAGLGRTGTLIGCYMMKHYRMTAAEVIAWIRICR
PGSVIGPQQNFVEAKQNSLWAEGDVFREKMNERENKMAVTRILSGVDDITINGNKNRKKE
DMELYNDEDERNGLTQGDKLRALKSKRQSRSSSGSLQQGDSRKRSRTSLLGNL
[831] 'XP_028269131.1-210632-Parambassis_ranga-Metazoa'
-EITDQLYFAILRQKIKSSAERHCFCIDEELAYENFYADFGPLNLAMFYRFCCKLTKKLK
SLTLSRKKIIFYTCGDQKKQANAAYLIGSYAVMHLNMMPEEAYSLLVSK-NSTYIPFRDA
SFGTCMYNLNILDCLRGIHKALQYGWLDFSNFDVEEYEHYERAENGDLNWIIPGKFLAFS
GPHPKSKIENGYPLHAPEAYIPYFRKHNITAIIRLNKKMYDARRFTDSGFEHHDLFFVDG
STPNDSILRKFLNICENAEGAIAVHCKAGLGRTGTLIGCYMMKHYHLTAAEAIAWIRICR
PGSIIGPQQNFVEEKQNGLWAEGDVFREKMNERENKMAVTRILSGVDDITINGNKNRKKE
EMELYNDEEERNGLTQGDKLRALKSKRQARSSSGSLQQGDTRKRTRTSLLGNL
[832] 'XP_022613409.1-41447-Seriola_dumerili-Metazoa'
-EITDQLYFAILQQKIKSTAERHCFCIDEELAYENFYADFGPLNLAMFYRFCCKLTKKLK
SITLSRKKIIFYTCGDQKKQANAAYLIGSYAVMHLNMMPEEAYSLLVSR-NSTYMPFRDA
SFGTCMYNLNILDCLRAVYKALQYGWLDFSNFDVEEYEHYERAENGDLNWIIPGKFLAFS
GPHPKSKIENGYPLHAPEAYIPYFRNHSITTIIRLNKKMYDARRFTDSGFEHHDLFFVDG
STPNDSIVRKFLNICENAEGAIAVHCKAGLGRTGTLIGCYMMKHYRLTAAEAIAWIRICR
PGSIIGPQQNFVEEKQNSLWAEGDVFREKMNEQENKMAVTRILSGVDDITINGNKNRKKE
EMELYNDEEERNGLTQGDKLRALKSKRQARSSSGSLQQGDSRKRTRTSL--LC
[833] 'XP_023250010.1-302047-Seriola_lalandi-Metazoa'
-EITDQLYFAILQQKIKSTAERHCFCIDEELAYENFYADFGPLNLAMFYRFCCKLTKKLK
SITLSRKKIIFYTCGDQKKQANAAYLIGSYAVMHLNMMPEEAYSLLVSR-NSTYMPFRDA
SFGTCMYNLNILDCLRAVYKALQYGWLDFSNFDVEEYEHYERAENGDLNWIIPGKFLAFS
GPHPKSKIENGYPLHAPEAYIPYFRNHSITSIIRLNKKMYDARRFTDSGFEHHDLFFVDG
STPNDSIVRKFLNICENSEGAIAVHCKAGLGRTGTLIGCYMMKHYRLTAAEAIAWIRICR
PGSIIGPQQNFVEEKQNSLWAEGDVFREKMNEQENKMAVTRILSGVDDITINGNKNRKTE
EMELYNDEEERNGLTQGDKLRALKSKRQARSSSGSLQQGDSRKRTRTSL--LC
[834] 'XP_008284831.1-144197-Stegastes_partitus-Metazoa'
-EITDQLYFAILQQKIKSTAERHCFCIDEELSYENFYADFGPLNLAMFYRFCCKLTKKLK
SITLSRKKIIFYTCGDQKKQANAAYLIGSYAVMHLNMMPEEAYSLLVSR-NSTYIPFRDA
SFGTCMYNLNILDCLRGVHKALQYGWLDFSNFDVEEYEHYERAENGDLNWIIPGKFLAFS
GPHPKSKIENGYPLHAPEAYIPYFRKHNITTIIRLNKKMYDARRFTDSGFEHHDLFFVDG
STPNDSIVRKFLNICENAEGAIAVHCKAGLGRTGTLIGCYMMKHYRLTAAEVIAWIRICR
PGSIIGPQQNFVEEKQNGLWADGDVFREKMNERENKMAVTRILSGVDDITINGNKNRKKE
EMELYNDEEERNGLTQGDKLRALKSKRQSRSSSGSLQQGDSRKRTRTSL--LC
[835] 'XP_023133428.1-80972-Amphiprion_ocellaris-Metazoa'
[truncated: 568,003 more chars]
