# Supplementary material for: Conservation of Cdc14 phosphatase specificity in plant fungal pathogens: implications for antifungal development
Source: Sci Rep. 2020 Jul 21;10:12073. doi: 10.1038/s41598-020-68921-3 (PMC7374715; doi:10.1038/s41598-020-68921-3)
Supplement: Supplementary file 3 — Supplementary Tables. [file 41598_2020_68921_MOESM3_ESM.xlsx]

## Sheet: Table S1
Supplementary Table S1: List of taxa queried for presence of Cdc14 homologs.
Sequences were parsed from NCBI RefSeq release 97.
To reduce redundancy in the database, all sequences assigned to a taxon were run through cdhit to collapse sequences with 95% or greater similarity. The reduced sequence count is shown in column D.
Lineage	NCBI TaxaID	Taxon Name	Sequence Count
Chrysiogenetes	118004	Chrysiogenes	2451
Chrysiogenetes	393029	Desulfurispirillum	2546
Cyanobacteria	110103	Anabaenopsis	5625
Cyanobacteria	748770	Dolichospermum	13357
Cyanobacteria	1198	Phormidium	16290
Cyanobacteria	1152	Pseudanabaena	31171
Cyanobacteria	1142	Synechocystis	10407
Cyanobacteria	1125	Microcystis	28293
Cyanobacteria	29417	Mastigocladus	7056
Cyanobacteria	170610	Halomicronema	9222
Cyanobacteria	132605	Limnothrix	7102
Cyanobacteria	400657	Hydrocoleum	5258
Cyanobacteria	244599	Raphidiopsis	4180
Cyanobacteria	54312	Tychonema	4272
Cyanobacteria	33071	Gloeobacter	8655
Cyanobacteria	241421	Crinalium	4648
Cyanobacteria	1616833	Hydrococcus	4363
Cyanobacteria	1185872	Desertifilum	4961
Cyanobacteria	1121	Aphanothece	12101
Cyanobacteria	1222	Prochlorothrix	4151
Cyanobacteria	945733	Hyella	6399
Cyanobacteria	1188227	Gloeomargarita	2920
Cyanobacteria	212347	Aulosira	7064
Cyanobacteria	2596745	Limnospira	5471
Cyanobacteria	1163	Anabaena	22650
Cyanobacteria	268175	Chondrocystis	4141
Cyanobacteria	63132	Geitlerinema	12093
Cyanobacteria	1190	Fischerella	35789
Cyanobacteria	996924	Mastigocoleus	6367
Cyanobacteria	13034	Dactylococcopsis	3391
Cyanobacteria	1119	Aphanocapsa	2
Cyanobacteria	264688	Trichormus	19502
Cyanobacteria	162985	Hapalosiphon	5906
Cyanobacteria	159191	Nodularia	9533
Cyanobacteria	482629	Hassallia	5
Cyanobacteria	188910	Microchaete	7535
Cyanobacteria	47251	Leptolyngbya	76542
Cyanobacteria	1214	Prochloron	3
Cyanobacteria	167375	Cyanobium	10542
Cyanobacteria	1827277	Aliterella	4748
Cyanobacteria	1218	Prochlorococcus	41146
Cyanobacteria	111782	Tolypothrix	38359
Cyanobacteria	1177	Nostoc	140113
Cyanobacteria	76023	Halothece	3648
Cyanobacteria	54304	Planktothrix	16776
Cyanobacteria	1453359	Candidatus Atelocyanobacterium	1142
Cyanobacteria	102231	Gloeocapsa	8711
Cyanobacteria	44471	Microcoleus	11241
Cyanobacteria	102234	Cyanobacterium	6752
Cyanobacteria	28073	Lyngbya	15005
Cyanobacteria	1120752	Nodosilinea	5867
Cyanobacteria	1501433	Kamptonema	5610
Cyanobacteria	1129	Synechococcus	124620
Cyanobacteria	752201	Sphaerospermopsis	5901
Cyanobacteria	263510	Crocosphaera	15586
Cyanobacteria	1049006	Fortiea	4884
Cyanobacteria	1203	Scytonema	36330
Cyanobacteria	53402	Merismopedia	4595
Cyanobacteria	221282	Mastigocladopsis	5261
Cyanobacteria	98443	Richelia	2081
Cyanobacteria	1155738	Moorea	16273
Cyanobacteria	146785	Thermosynechococcus	5301
Cyanobacteria	1158	Oscillatoria	18333
Cyanobacteria	155977	Acaryochloris	14961
Cyanobacteria	1205	Trichodesmium	7303
Cyanobacteria	1332112	Limnoraphis	5059
Cyanobacteria	1501143	Neosynechococcus	3242
Cyanobacteria	882045	Cuspidothrix	3776
Cyanobacteria	669368	Coleofasciculus	6553
Cyanobacteria	1123	Chlorogloeopsis	6703
Cyanobacteria	373984	Rivularia	6494
Cyanobacteria	2170427	Vulcanococcus	3379
Cyanobacteria	1175	Aphanizomenon	6275
Cyanobacteria	1005722	Phormidesmis	9581
Cyanobacteria	35823	Arthrospira	8871
Cyanobacteria	669357	Geminocystis	10241
Cyanobacteria	52605	Myxosarcina	5943
Cyanobacteria	217161	Chamaesiphon	9793
Cyanobacteria	65097	Euhalothece	3169
Cyanobacteria	693222	Gloeocapsopsis	4737
Cyanobacteria	102115	Stanieria	8044
Cyanobacteria	52607	Xenococcus	5028
Cyanobacteria	56106	Cylindrospermum	6100
Cyanobacteria	132607	Planktothricoides	5437
Cyanobacteria	221285	Westiellopsis	5522
Cyanobacteria	688241	Chlorogloea	4708
Cyanobacteria	582491	Rubidibacter	3274
Cyanobacteria	1458928	Okeania	5984
Cyanobacteria	44474	Pleurocapsa	14855
Cyanobacteria	1154	Spirulina	8365
Cyanobacteria	28070	Gloeothece	11928
Cyanobacteria	43988	Cyanothece	9824
Cyanobacteria	329162	Chroogloeocystis	4215
Cyanobacteria	54298	Chroococcidiopsis	13431
Cyanobacteria	1186	Calothrix	85926
Cyanobacteria	431394	Cyanosarcina	6363
Cyanobacteria	77021	Cylindrospermopsis	7614
Cyanobacteria	2546365	Rippkaea	4750
Chlorophyta	50041	Bracteacoccus aerius	85
Chlorophyta	353565	Polytomella magna	7
Chlorophyta	51707	Yamagishiella unicocca	79
Chlorophyta	34148	Microthamnion kuetzingianum	75
Chlorophyta	1979422	Rhipilia penicilloides	91
Chlorophyta	69401	Carteria cerasiformis	73
Chlorophyta	38833	Micromonas pusilla	10194
Chlorophyta	3111	Prototheca wickerhamii	36
Chlorophyta	160070	Tupiella akineta	176
Chlorophyta	325645	Tydemania expeditionis	92
Chlorophyta	1973153	Prototheca ciferrii	52
Chlorophyta	312850	Lobosphaera incisa	112
Chlorophyta	427913	Lacunastrum gracillimum	82
Chlorophyta	44745	Haematococcus lacustris	142
Chlorophyta	271408	Pediastrum angulosum	98
Chlorophyta	589376	Codium simulans	78
Chlorophyta	3083	Edaphochlorella mirabilis	77
Chlorophyta	76317	Caulerpa racemosa	91
Chlorophyta	189431	Chlorodesmis fastigiata	85
Chlorophyta	3107	Hydrodictyon reticulatum	126
Chlorophyta	3077	Chlorella vulgaris	173
Chlorophyta	3088	Tetradesmus obliquus	95
Chlorophyta	381415	Boodleopsis pusilla	100
Chlorophyta	575411	Prototheca cutis	40
Chlorophyta	51329	Polytomella parva	7
Chlorophyta	242159	Ostreococcus sp. 'lucimarinus'	7339
Chlorophyta	3192	Spermatozopsis similis	70
Chlorophyta	259378	Nephroselmis astigmatica	88
Chlorophyta	3102	Ettlia pseudoalveolaris	89
Chlorophyta	50037	Bracteacoccus minor	89
Chlorophyta	2509265	Prototheca bovis	53
Chlorophyta	63410	Ulva lactuca	76
Chlorophyta	3067	Volvox carteri	14069
Chlorophyta	231080	Pseudocharacium americanum	88
Chlorophyta	453070	Pseudocodium devriesii	90
Chlorophyta	3105	Pediastrum duplex	101
Chlorophyta	173495	Neodangemannia microcystis	86
Chlorophyta	170437	Udotea flabellum	93
Chlorophyta	993092	Jenufa minuta	86
Chlorophyta	83791	Ulva flexuosa	112
Chlorophyta	63659	Ulva compressa	43
Chlorophyta	249350	Paradoxia multiseta	90
Chlorophyta	177082	Caulerpa verticillata	132
Chlorophyta	97105	Marvania geminata	79
Chlorophyta	1606511	Chloropicon mariensis	105
Chlorophyta	41300	Choricystis parasitica	79
Chlorophyta	91197	Pectinodesmus pectinatus	81
Chlorophyta	436124	Hafniomonas laevis	79
Chlorophyta	36881	Cymbomonas tetramitiformis	107
Chlorophyta	889459	Pseudomuriella schumacherensis	84
Chlorophyta	88271	Picocystis salinarum	115
Chlorophyta	480381	Xylochloris irregularis	89
Chlorophyta	554055	Micractinium conductrix	78
Chlorophyta	70448	Ostreococcus tauri	7689
Chlorophyta	101717	Lambia antarctica	81
Chlorophyta	163317	Microspora stagnorum	47
Chlorophyta	3055	Chlamydomonas reinhardtii	14027
Chlorophyta	40532	Polytoma uvella	7
Chlorophyta	50039	Bracteacoccus giganteus	75
Chlorophyta	36894	Pyramimonas parkeae	123
Chlorophyta	3171	Myrmecia israeliensis	78
Chlorophyta	104533	Schizomeris leibleinii	77
Chlorophyta	167768	Characiochloris acuminata	69
Chlorophyta	1979421	Bryopsis sp. HV04063	88
Chlorophyta	717648	Caulerpa manorensis	112
Chlorophyta	1755147	Treubaria triappendiculata	74
Chlorophyta	1883388	Chloroparvula pacifica	106
Chlorophyta	173497	Pseudochlorella signiensis	79
Chlorophyta	797708	Mychonastes jurisii	71
Chlorophyta	231078	Ignatius tetrasporus	88
Chlorophyta	44573	Pseudoneochloris marina	84
Chlorophyta	33097	Gonium pectorale	75
Chlorophyta	205396	Capsosiphon fulvescens	73
Chlorophyta	156133	Prasinoderma coloniale	105
Chlorophyta	141716	Monomastix sp. OKE-1	140
Chlorophyta	3159	Pedinomonas minor	90
Chlorophyta	2184484	Pseudopediastrum sp. CL0201VA	92
Chlorophyta	52688	Ankyra judayi	68
Chlorophyta	3054	Chlamydomonas moewusii	14
Chlorophyta	1208065	Trebouxiophyceae sp. MX-AZ01	121
Chlorophyta	160069	Gloeotilopsis sterilis	79
Chlorophyta	1615899	Palmophyllum crassum	86
Chlorophyta	351366	Polytomella piriformis	7
Chlorophyta	51714	Volvox africanus	66
Chlorophyta	51328	Floydiella terrestris	74
Chlorophyta	1847751	Derbesia sp. WEST4838	97
Chlorophyta	498180	Ulva mutabilis	64
Chlorophyta	3130	Bryopsis plumosa	86
Chlorophyta	141643	Sarcinofilum mucosum	87
Chlorophyta	3046	Dunaliella salina	88
Chlorophyta	1065496	Neocystis brevis	84
Chlorophyta	52965	Phacotus lenticularis	73
Chlorophyta	158507	Oogamochlamys gigantea	79
Chlorophyta	330485	Pleodorina starrii	89
Chlorophyta	1853882	Symbiochloris handae	82
Chlorophyta	271402	Pseudopediastrum integrum	77
Chlorophyta	993091	Jenufa perforata	88
Chlorophyta	55999	Stigeoclonium helveticum	79
Chlorophyta	2604950	Microrhizoidea pickettheapsiorum	66
Chlorophyta	55995	Oedogonium cardiacum	83
Chlorophyta	296587	Micromonas commoda	10087
Chlorophyta	1461544	Chloropicon roscoffensis	105
Chlorophyta	215448	Prototheca stagnorum	28
Chlorophyta	554066	Chlorella heliozoae	78
Chlorophyta	163324	Parallela transversalis	71
Chlorophyta	145475	Helicosporidium sp. ex Simulium jonesi	63
Chlorophyta	31312	Nephroselmis olivacea	164
Chlorophyta	148947	Caulerpa lentillifera	150
Chlorophyta	34116	Pleurastrum terricola	88
Chlorophyta	2320810	Rhipiliopsis peltata	101
Chlorophyta	351368	Polytomella capuana	7
Chlorophyta	91190	Dicloster acuatus	83
Chlorophyta	1191365	Codium sp. 'arenicola'	85
Chlorophyta	2320807	Callipsygma wilsonis	78
Chlorophyta	51324	Oltmannsiellopsis viridis	119
Chlorophyta	2320802	Boodleopsis sp. H.0758	78
Chlorophyta	145388	Monoraphidium neglectum	16681
Chlorophyta	41880	Pycnococcus provasolii	86
Chlorophyta	381761	Elliptochloris bilobata	82
Chlorophyta	415190	Planctonema lauterbornii	79
Chlorophyta	3074	Parachlorella kessleri	81
Chlorophyta	3099	Neochloris aquatica	80
Chlorophyta	3117	Ulva prolifera	109
Chlorophyta	464258	Chloropicon laureae	106
Chlorophyta	248742	Coccomyxa subellipsoidea	9739
Chlorophyta	117505	Kirchneriella aperta	68
Chlorophyta	221038	Codium arabicum	83
Chlorophyta	55410	Pseudopediastrum boryanum	83
Chlorophyta	189445	Udotea argentea	88
Chlorophyta	1461542	Chloropicon maureeniae	107
Chlorophyta	37433	Stichococcus bacillaris	82
Chlorophyta	1004391	Caulerpa cliftonii	111
Chlorophyta	3075	Auxenochlorella protothecoides	7078
Chlorophyta	140095	Dunaliella viridis	8
Chlorophyta	3076	Chlorella sorokiniana	111
Chlorophyta	55992	Oedocladium carolinianum	76
Chlorophyta	332213	Chlorosarcinopsis eremi	74
Chlorophyta	121088	Ostreobium quekettii	78
Chlorophyta	222885	Bryopsis hypnoides	69
Chlorophyta	63409	Ulva linza	95
Chlorophyta	554065	Chlorella variabilis	9773
Chlorophyta	2364088	Pedobesia claviformis	78
Chlorophyta	2202518	Hazenia capsulata	89
Chlorophyta	33092	Koliella longiseta	79
Chlorophyta	38881	Botryococcus braunii	122
Chlorophyta	160064	Pedinomonas tuberculata	80
Chlorophyta	163309	Geminella minor	79
Chlorophyta	271398	Stauridium tetras	74
Chlorophyta	1418016	Pseudochloris wilhelmii	79
Chlorophyta	1411623	Chloroparvula japonica	104
Chlorophyta	162317	Chlorotetraedron incus	84
Chlorophyta	1034604	Chlamydomonas leiostraca	82
Chlorophyta	31300	Mychonastes homosphaera	81
Chlorophyta	3120	Ulva pertusa	43
Chlorophyta	191674	Watanabea reniformis	87
Chlorophyta	106203	Fusochloris perforata	75
Chlorophyta	31302	Chromochloris zofingiensis	85
Chlorophyta	132186	Ourococcus multisporus	20
Chlorophyta	2293988	Ulva expansa	36
Chlorophyta	542676	Verdigellas peltata	86
Chlorophyta	155904	Koliella corcontica	81
Chlorophyta	152631	Coelastrella saipanensis	89
Chlorophyta	1764286	Chloropicon sieburthii	106
Chlorophyta	111617	Ulva fasciata	113
Chlorophyta	41875	Bathycoccus prasinos	7871
Chlorophyta	915274	Chlorococcum tatrense	70
Chlorophyta	1764295	Chloropicon primus	35
Chlorophyta	3190	Scherffelia dubia	90
Chlorophyta	2576626	Trentepohlia odorata	62
Fusobacteria	180162	Cetobacterium	7894
Fusobacteria	168808	Sneathia	2342
Fusobacteria	1792239	Caviibacter	1198
Fusobacteria	623282	Psychrilyobacter	5593
Fusobacteria	34104	Streptobacillus	7101
Fusobacteria	1824856	Oceanivirga	1579
Fusobacteria	32067	Leptotrichia	25342
Fusobacteria	848	Fusobacterium	62098
Fusobacteria	1940855	Hypnocyclicus	1998
Fusobacteria	32068	Sebaldella	4009
Fusobacteria	167639	Ilyobacter	2824
Korarchaeota	2478471	Candidatus Methanodesulfokores washburnensis	2968
Korarchaeota	498846	Candidatus Korarchaeum cryptofilum	1950
Crenarchaeota	1052801	Crenarchaeota archaeon SCGC AAA471-B05	2
Crenarchaeota	1577685	Acidilobus sp. 7A	1466
Crenarchaeota	70771	Pyrobaculum neutrophilum	1930
Crenarchaeota	1670455	Sulfodiicoccus acidiphilus	2100
Crenarchaeota	2287	Saccharolobus solfataricus	3400
Crenarchaeota	282676	Acidianus manzaensis	2617
Crenarchaeota	1650660	Vulcanisaeta sp. EB80	2279
Crenarchaeota	1550241	Thermofilum uzonense	1638
Crenarchaeota	121277	Pyrobaculum arsenaticum	2265
Crenarchaeota	2027460	Desulfurococcaceae archaeon AG1	1863
Crenarchaeota	1891280	Sulfolobus sp. A20	2587
Crenarchaeota	229980	Aeropyrum camini	1799
Crenarchaeota	181486	Pyrobaculum calidifontis	6
Crenarchaeota	1294123	Sulfolobales archaeon Acd1	3
Crenarchaeota	1130305	crenarchaeote SCGC AAA261-N23	4
Crenarchaeota	84599	Staphylothermus hellenicus	1590
Crenarchaeota	207809	Sulfolobus tengchongensis	27
Crenarchaeota	563177	Acidianus hospitalis	2353
Crenarchaeota	1650354	Caldivirga sp. MU80	2150
Crenarchaeota	1200300	Thermogladius calderae	1400
Crenarchaeota	164451	Vulcanisaeta distributa	2416
Crenarchaeota	1650659	Thermoproteus sp. CP80	1573
Crenarchaeota	1130299	crenarchaeote SCGC AAA261-C22	4
Crenarchaeota	2200888	Sulfolobus sp. B1	1856
Crenarchaeota	54252	Pyrolobus fumarii	1905
Crenarchaeota	1130302	crenarchaeote SCGC AAA261-L14	1
Crenarchaeota	2283	Acidianus ambivalens	2356
Crenarchaeota	1410573	uncultured Acidilobus sp. MG	7
Crenarchaeota	47303	Sulfolobus metallicus	1776
Crenarchaeota	41673	Acidianus brierleyi	2835
Crenarchaeota	2173830	Sulfolobus sp. JCM 16834	2381
Crenarchaeota	1365176	Thermofilum adornatus	2094
Crenarchaeota	299422	Sulfolobus neozealandicus	13
Crenarchaeota	1130304	crenarchaeote SCGC AAA261-N13	2
Crenarchaeota	2285	Sulfolobus acidocaldarius	2804
Crenarchaeota	1104324	Pyrobaculum ferrireducens	2571
Crenarchaeota	2269	Thermofilum pendens	1876
Crenarchaeota	1130301	crenarchaeote SCGC AAA261-G18	1
Crenarchaeota	76887	Caldivirga maquilingensis	2003
Crenarchaeota	2280	Staphylothermus marinus	1604
Crenarchaeota	985052	Vulcanisaeta moutnovskia	2344
Crenarchaeota	79601	Metallosphaera hakonensis	2313
Crenarchaeota	13773	Pyrobaculum aerophilum	3098
Crenarchaeota	2309	Pyrodictium occultum	1616
Crenarchaeota	242703	Acidilobus saccharovorans	1475
Crenarchaeota	160233	Ignicoccus hospitalis	1438
Crenarchaeota	54254	Thermosphaera aggregans	1374
Crenarchaeota	184117	Thermoproteus uzoniensis	2106
Crenarchaeota	84600	Sulfolobus sp. NOB8H2	52
Crenarchaeota	1160895	Candidatus Acidianus copahuensis	2348
Crenarchaeota	2271	Thermoproteus tenax	1952
Crenarchaeota	54259	Ignicoccus islandicus	1477
Crenarchaeota	867917	Vulcanisaeta thermophila	2031
Crenarchaeota	111955	Sulfurisphaera tokodaii	2739
Crenarchaeota	200415	Caldisphaera lagunensis	1487
Crenarchaeota	99007	Pyrobaculum oguniense	1
Crenarchaeota	1294262	Sulfolobus sp. JCM 16833	2532
Crenarchaeota	2275	Desulfurococcus mucosus	1369
Crenarchaeota	1006005	Metallosphaera cuprina	1875
Crenarchaeota	1130300	crenarchaeote SCGC AAA261-F05	3
Crenarchaeota	43080	Sulfolobus islandicus	5097
Crenarchaeota	1273541	Pyrodictium delaneyi	2086
Crenarchaeota	1326980	Candidatus Aramenus sulfurataquae	2
Crenarchaeota	56636	Aeropyrum pernix	1975
Crenarchaeota	1410574	uncultured Acidilobus sp. CIS	7
Crenarchaeota	334771	Ignisphaera aggregans	1
Crenarchaeota	1295370	Vulcanisaeta sp. JCM 14467	1
Crenarchaeota	312539	Acidianus sulfidivorans	2254
Crenarchaeota	1111107	Metallosphaera yellowstonensis	2597
Crenarchaeota	683846	Fervidicoccus fontis	1318
Crenarchaeota	43687	Metallosphaera sedula	2319
Crenarchaeota	54248	Hyperthermus butylicus	1675
Crenarchaeota	94694	Desulfurococcus amylolyticus	1847
Crenarchaeota	2277	Pyrobaculum islandicum	1960
Crenarchaeota	1410575	uncultured Acidilobus sp. OSP8	4
Apusozoa	529818	Thecamonas trahens	10555
Deferribacteres	545865	Calditerrivibrio	2071
Deferribacteres	53572	Deferribacter	4727
Deferribacteres	248038	Mucispirillum	2056
Deferribacteres	2351	Flexistipes	2157
Deferribacteres	1649493	Seleniivibrio	2669
Deferribacteres	46200	Geovibrio	5345
Deferribacteres	117999	Denitrovibrio	2873
Nitrospinae	35800	Nitrospina	4256
Proteobacteria	245186	Loktanella	35945
Proteobacteria	2613960	Pseudopuniceibacterium	3944
Proteobacteria	2321187	Poseidonibacter	3493
Proteobacteria	2742	Marinobacter	203623
Proteobacteria	1499082	Sulfurisoma	2820
Proteobacteria	72021	Methylarcula	3643
Proteobacteria	263377	Salipiger	33073
Proteobacteria	416212	Ferrovum	6432
Proteobacteria	1031282	Candidatus Marithrix	3192
Proteobacteria	1844015	Pontivivens	3414
Proteobacteria	256730	Volucribacter	2054
Proteobacteria	1679449	Pseudooceanicola	35671
Proteobacteria	1313115	Magnetovibrio	3310
Proteobacteria	267989	Lebetimonas	4022
Proteobacteria	335405	Sphingosinicella	26165
Proteobacteria	292713	Silanimonas	2342
Proteobacteria	289239	Roseisalinus	4462
Proteobacteria	2211638	Limimaricola	15014
Proteobacteria	1792291	Marinagarivorans	3445
Proteobacteria	429014	Desulfopila	19579
Proteobacteria	191291	Nautilia	3162
Proteobacteria	1100891	Paenalcaligenes	2126
Proteobacteria	44	Melittangium	7815
Proteobacteria	1436289	Candidatus Symbiobacter	2306
Proteobacteria	1472292	Magnetofaba	3914
Proteobacteria	311181	Denitratisoma	6551
Proteobacteria	1146845	Dongia	9360
Proteobacteria	2571160	Trinickia	30658
Proteobacteria	1738655	Woeseia	3564
Proteobacteria	296014	Algicola	3879
Proteobacteria	1434046	Sphingorhabdus	28476
Proteobacteria	2056687	Fastidiosibacteraceae	4549
Proteobacteria	153027	Desulforegula	3740
Proteobacteria	1193515	Snodgrassella	16860
Proteobacteria	40751	Thioploca	3805
Proteobacteria	347533	Zobellella	12740
Proteobacteria	1158296	Poseidonocella	13415
Proteobacteria	1060	Rhodobacter	88069
Proteobacteria	1048757	Candidatus Moranella	409
Proteobacteria	1981028	Mailhella	2793
Proteobacteria	150203	Blastomonas	19781
Proteobacteria	59	Vitreoscilla	9482
Proteobacteria	109471	Bisgaardia	1861
Proteobacteria	1229970	Glaciimonas	4555
Proteobacteria	37817	Desulfuromusa	3259
Proteobacteria	246861	Grimontia	13112
Proteobacteria	407217	Aquitalea	14195
Proteobacteria	2321111	Aliiarcobacter	5070
Proteobacteria	33993	Neorickettsia	2745
Proteobacteria	429	Methylobacter	23659
Proteobacteria	32014	Iodobacter	11358
Proteobacteria	53	Nannocystis	8937
Proteobacteria	1594166	Oricola	3473
Proteobacteria	1861843	Terasakiispira	3405
Proteobacteria	2338561	Pelagivirga	3692
Proteobacteria	72293	Helicobacteraceae	1829
Proteobacteria	1777753	Candidatus Finniella	1532
Proteobacteria	2301194	Pokkaliibacter	4950
Proteobacteria	1068904	Primorskyibacter	19423
Proteobacteria	2100764	Mixta	12577
Proteobacteria	165695	Sphingobium	167074
Proteobacteria	1146865	Rivibacter	9030
Proteobacteria	43773	Syntrophus	5954
Proteobacteria	1341013	Litorimicrobium	3749
Proteobacteria	1602338	Emcibacter	9687
Proteobacteria	109168	Desulfotalea	3109
Proteobacteria	50709	Acidocella	7293
Proteobacteria	28105	Sinorhizobium	120348
Proteobacteria	1903411	Yersiniaceae	15177
Proteobacteria	288021	Kordiimonas	10514
Proteobacteria	1549126	Desulfatiglans	3934
Proteobacteria	1434002	Falsirhodobacter	5389
Proteobacteria	56358	Sandaracinobacter	3299
Proteobacteria	397268	Thiohalomonas	3159
Proteobacteria	1544982	Mizugakiibacter	2869
Proteobacteria	1525371	Neorhizobium	63250
Proteobacteria	109262	Halothiobacillus	8772
Proteobacteria	427922	Desulfurivibrio	2614
Proteobacteria	2035811	Pseudodesulfovibrio	20218
Proteobacteria	204476	Labrys	13851
Proteobacteria	576341	Halovibrio	6536
Proteobacteria	503005	Dasania	3606
Proteobacteria	230666	Chitinibacter	3630
Proteobacteria	61653	Methylopila	9946
Proteobacteria	459520	Neptuniibacter	5593
Proteobacteria	96	Gallionella	2785
Proteobacteria	34016	Rhodobium	4642
Proteobacteria	119060	Burkholderiaceae	18893
Proteobacteria	1434005	Fontimonas	2459
Proteobacteria	64322	Carnimonas	2324
Proteobacteria	257820	Kerstersia	3941
Proteobacteria	2071980	Pararheinheimera	9620
Proteobacteria	1960084	Rodentibacter	20904
Proteobacteria	41275	Brevundimonas	84637
Proteobacteria	1445504	Gynuella	5097
Proteobacteria	406099	Aquisalimonas	3652
Proteobacteria	82976	Buttiauxella	23517
Proteobacteria	282198	Nereida	2698
Proteobacteria	208215	Parvularcula	8672
Proteobacteria	76890	Asticcacaulis	38094
Proteobacteria	2047745	Oceaniglobus	7068
Proteobacteria	1765964	Acidihalobacter	11834
Proteobacteria	416	Methylomonas	43631
Proteobacteria	535	Chromobacterium	55977
Proteobacteria	467749	Candidatus Neoehrlichia	897
Proteobacteria	1354333	Cosenzaea	3146
Proteobacteria	475794	Haliea	7945
Proteobacteria	320496	Neoasaia	3019
Proteobacteria	2017546	Paracandidimonas	3578
Proteobacteria	2035712	Guyparkeria	2146
Proteobacteria	1980513	Candidatus Nitrosoglobus	1784
Proteobacteria	196079	Oceanobacter	3891
Proteobacteria	360528	Pelagibaca	4860
Proteobacteria	1647175	Aestuariispira	4399
Proteobacteria	768	Anaplasma	6135
Proteobacteria	1541818	Sedimentitalea	9134
Proteobacteria	561	Escherichia	304762
Proteobacteria	999506	Pseudofulvimonas	2929
Proteobacteria	81	Hyphomicrobium	42633
Proteobacteria	1648517	Mesocricetibacter	1971
Proteobacteria	1195766	Planktotalea	7305
Proteobacteria	661182	Perlucidibaca	6200
Proteobacteria	412033	Celerinatantimonas	3482
Proteobacteria	75309	Rhodanobacter	66356
Proteobacteria	1739105	Halopeptonella	1982
Proteobacteria	1775574	Dethiosulfatarculus	4908
Proteobacteria	568	Hafnia	17809
Proteobacteria	1649488	Rivicola	3219
Proteobacteria	61593	Thiorhodovibrio	4487
Proteobacteria	349	Zoogloea	17822
Proteobacteria	2018671	Imhoffiella	3997
Proteobacteria	1274401	Candidatus Hepatobacter	1069
Proteobacteria	271159	Nicoletella	1761
Proteobacteria	265718	Aquimonas	3537
Proteobacteria	551	Erwinia	91340
Proteobacteria	155493	Gallibacterium	11833
Proteobacteria	99	Ancylobacter	14606
Proteobacteria	267893	Idiomarinaceae	2483
Proteobacteria	445219	Reyranella	22823
Proteobacteria	544	Citrobacter	103896
Proteobacteria	42054	Chromohalobacter	11140
Proteobacteria	75	Caulobacter	114044
Proteobacteria	1335745	Spiribacter	9061
Proteobacteria	46913	Devosia	106205
Proteobacteria	1381133	Candidatus Profftella	358
Proteobacteria	528	Ochrobactrum	80842
Proteobacteria	2269381	Mangrovicella	4010
Proteobacteria	1502941	Pleionea	7762
Proteobacteria	1111	Porphyrobacter	50425
Proteobacteria	198251	Candidatus Pelagibacter	20824
Proteobacteria	125216	Roseomonas	83510
Proteobacteria	359336	Castellaniella	7187
Proteobacteria	1406885	Aliiglaciecola	8068
Proteobacteria	2661844	Fluviibacterium	3740
Proteobacteria	1759371	Inmirania	2434
Proteobacteria	89404	Glaciecola	23897
Proteobacteria	1655514	Pelagibacteraceae	7246
Proteobacteria	2211636	Cognatiyoonia	6670
Proteobacteria	1759400	Paramesorhizobium	4987
Proteobacteria	665874	Limnohabitans	67350
Proteobacteria	83768	Succinimonas	2852
Proteobacteria	1822464	Paraburkholderia	467852
Proteobacteria	1335483	Shimwellia	3814
Proteobacteria	626	Xenorhabdus	70805
Proteobacteria	472825	Candidatus Purcelliella	431
Proteobacteria	2547964	Parashewanella	10510
Proteobacteria	401469	Undibacterium	12805
Proteobacteria	2025617	Ketobacter	4112
Proteobacteria	73029	Dechloromonas	25404
Proteobacteria	53328	Desulfospira	5436
Proteobacteria	203470	Tepidiphilus	5340
Proteobacteria	32199	Buchnera	7124
Proteobacteria	745153	Umboniibacter	2377
Proteobacteria	53335	Pantoea	161658
Proteobacteria	93368	Pseudaminobacter	14219
Proteobacteria	2066474	Endozoicomonadaceae	3332
Proteobacteria	336277	Roseicyclus	3853
Proteobacteria	279	Xanthobacter	19090
Proteobacteria	1274363	Polycyclovorans	3302
Proteobacteria	1543705	Nitrospirillum	16641
Proteobacteria	33073	Zymobacter	2573
Proteobacteria	39643	Sorangium	47627
Proteobacteria	1774278	Aquimixticola	3231
Proteobacteria	12916	Acidovorax	148080
Proteobacteria	387095	Maribius	7486
Proteobacteria	690086	Salinarimonas	9678
Proteobacteria	1295327	Croceicoccus	22008
Proteobacteria	1775292	Motiliproteus	8777
Proteobacteria	580880	Amorphus	3834
Proteobacteria	268408	Rhodovarius	4992
Proteobacteria	84565	Sodalis	15017
Proteobacteria	64001	Nevskia	8914
Proteobacteria	397456	Gulbenkiania	3713
Proteobacteria	1070	Rhodopila	6198
Proteobacteria	16	Methylophilus	15660
Proteobacteria	1082702	Lonsdalea	9603
Proteobacteria	393661	Congregibacter	3686
Proteobacteria	1217416	Halioglobus	18716
Proteobacteria	204456	Gemmobacter	43246
Proteobacteria	1906661	Candidatus Gullanella	465
Proteobacteria	1775716	Methylobrevis	3323
Proteobacteria	397275	Andreprevotia	8451
Proteobacteria	28228	Colwellia	81582
Proteobacteria	404432	Salinicola	35703
Proteobacteria	332518	Halospina	5977
Proteobacteria	890	Desulfuromonas	19560
Proteobacteria	85108	Halorhodospira	4810
Proteobacteria	75682	Oxalobacteraceae	21545
Proteobacteria	57665	Sulfurospirillum	21696
Proteobacteria	1779135	Bradymonadaceae	3940
Proteobacteria	1857532	Muribacter	2857
Proteobacteria	1891672	Candidatus Jidaibacter	1926
Proteobacteria	655352	Cohaesibacter	26057
Proteobacteria	1434008	Hasllibacter	2686
Proteobacteria	2651583	Geomonas	7657
Proteobacteria	674963	Succinatimonas	2030
Proteobacteria	436357	Thalassococcus	12726
Proteobacteria	2662287	Paenimaribius	3557
Proteobacteria	85924	Alkalispirillum	2636
Proteobacteria	227873	Pannonibacter	13003
Proteobacteria	1123967	Porticoccus	2298
Proteobacteria	34023	Rhodocista	1
Proteobacteria	998014	Cocleimonas	3944
Proteobacteria	573657	Candidatus Hodgkinia	626
Proteobacteria	50714	Acidisphaera	3512
Proteobacteria	42	Cystobacter	20535
Proteobacteria	34064	Francisellaceae	2749
Proteobacteria	2303321	Superficieibacter	5253
Proteobacteria	568988	Candidatus Regiella	2472
Proteobacteria	1223303	Humitalea	4530
Proteobacteria	374	Bradyrhizobium	602227
Proteobacteria	359337	Marinimicrobium	10494
Proteobacteria	161492	Anaeromyxobacter	13262
Proteobacteria	1775688	Jiella	4534
Proteobacteria	2024982	Notoacmeibacter	6626
Proteobacteria	1706371	Cellvibrionaceae	16573
Proteobacteria	1930932	Thioflexothrix	3102
Proteobacteria	1907535	Candidatus Thiosymbion	4902
Proteobacteria	154346	Thiorhodospira	2550
Proteobacteria	158848	Moellerella	3495
Proteobacteria	361177	Altererythrobacter	71400
Proteobacteria	52972	Polaromonas	54837
Proteobacteria	335929	Erythrobacteraceae	8657
Proteobacteria	1775176	Corallincola	4526
Proteobacteria	196080	Terasakiella	10362
Proteobacteria	1751872	Lacimicrobium	9603
Proteobacteria	633130	Thalassobium	3253
Proteobacteria	1505768	Candidatus Schmidhempelia	1803
Proteobacteria	2045304	Ghiorsea	2111
Proteobacteria	1760987	Methylomagnum	4535
Proteobacteria	700595	Desulfocurvus	3196
Proteobacteria	1519373	Amphiplicatus	2882
Proteobacteria	1081	Rhodospirillum	7715
Proteobacteria	206375	Prolinoborus	790
Proteobacteria	64968	Marinospirillum	12996
Proteobacteria	231052	Saccharibacter	3717
Proteobacteria	1649292	Falsochrobactrum	6360
Proteobacteria	160433	Samsonia	3378
Proteobacteria	1649317	Frederiksenia	1956
Proteobacteria	1434001	Extensimonas	4965
Proteobacteria	32008	Burkholderia	647489
Proteobacteria	186650	Microvirga	85040
Proteobacteria	72173	Citromicrobium	6868
Proteobacteria	381430	Panacagrimonas	4761
Proteobacteria	182269	Aurantimonas	22025
Proteobacteria	352449	Giesbergeria	3078
Proteobacteria	1321364	Tistlia	6250
Proteobacteria	2056696	Cysteiniphilum	3643
Proteobacteria	60892	Desulfobacca	2847
Proteobacteria	69277	Phyllobacteriaceae	21766
Proteobacteria	2490452	Serpentinomonas	5560
Proteobacteria	44013	Polynucleobacter	48002
Proteobacteria	338	Xanthomonas	168795
Proteobacteria	1145345	Bauldia	4678
Proteobacteria	2289	Desulfobacter	15166
Proteobacteria	629	Yersinia	99480
Proteobacteria	1755672	Testudinibacter	2431
Proteobacteria	1209946	Roseicitreum	3785
Proteobacteria	936	Thiovulum	10
Proteobacteria	697331	Basfia	2391
Proteobacteria	366580	Bowmanella	7907
Proteobacteria	947567	Litoreibacter	23706
Proteobacteria	45662	Desulfohalobium	2405
Proteobacteria	1955420	Silicimonas	4165
Proteobacteria	1914248	Motilimonas	3971
Proteobacteria	74317	Maricaulis	12070
Proteobacteria	139331	Denitromonas	5427
Proteobacteria	1906657	Candidatus Doolittlea	517
Proteobacteria	281915	Curvibacter	18436
Proteobacteria	106146	Pelistega	2664
Proteobacteria	73778	Methylocaldum	14932
Proteobacteria	2493629	Minwuia	4300
Proteobacteria	221279	Candidatus Competibacter	3604
Proteobacteria	2066475	Parendozoicomonas	4606
Proteobacteria	1565313	Methyloprofundus	3514
Proteobacteria	1314700	Oceanibacterium	4474
Proteobacteria	2047740	Rhodosalinus	6503
Proteobacteria	1231242	Ferrovibrio	4103
Proteobacteria	213485	Micavibrio	3386
Proteobacteria	1649510	Variibacter	4436
Proteobacteria	1612157	Pararhodospirillum	6293
Proteobacteria	418098	Candidatus Magnetoglobus	2
Proteobacteria	407	Methylobacterium	302710
Proteobacteria	327159	Candidatus Accumulibacter	8386
Proteobacteria	2174441	Marinicaulis	4403
Proteobacteria	1453544	Tahibacter	5567
Proteobacteria	34067	Cycloclasticus	3266
Proteobacteria	1897649	Pistricoccus	3378
Proteobacteria	91914	Asaia	13383
Proteobacteria	183669	Macromonas	5063
Proteobacteria	31988	Aminobacter	25053
Proteobacteria	1822002	Enterobacillus	4193
Proteobacteria	422440	Stenoxybacter	2268
Proteobacteria	323413	Dokdonella	10837
Proteobacteria	1742977	Tepidicaulis	3506
Proteobacteria	2038733	Oryzisolibacter	3321
Proteobacteria	1612611	Pararhizobium	17900
Proteobacteria	97050	Ruegeria	106407
Proteobacteria	1920241	Aliikangiella	9601
Proteobacteria	57488	Thiorhodococcus	4416
Proteobacteria	1273155	Thiohalobacter	5350
Proteobacteria	461	Fluoribacter	10843
Proteobacteria	497721	Desulfoluna	5658
Proteobacteria	155196	Fulvimonas	3298
Proteobacteria	22	Shewanella	203724
Proteobacteria	10	Cellvibrio	33883
Proteobacteria	1649479	Permianibacter	3674
Proteobacteria	265980	Alkalimonas	3558
Proteobacteria	1495041	Thermopetrobacter	2166
Proteobacteria	642	Aeromonas	138634
Proteobacteria	202746	Sulfurimonas	19548
Proteobacteria	66848	Desulfonatronum	15084
Proteobacteria	204446	Zavarzinia	8440
Proteobacteria	1207070	Oceaniovalibus	7491
Proteobacteria	476278	Thiohalospira	2615
Proteobacteria	362865	Sandarakinorhabdus	11168
Proteobacteria	93217	Pandoraea	86861
Proteobacteria	1920508	Oharaeibacter	4440
Proteobacteria	204619	Candidatus Nardonella	643
Proteobacteria	75984	Mannheimia	11713
Proteobacteria	40323	Stenotrophomonas	168092
Proteobacteria	302485	Phaeobacter	52742
Proteobacteria	119541	Rhodobaca	3694
Proteobacteria	1692042	Sulfurifustis	3768
Proteobacteria	497742	Desulfatirhabdium	3844
Proteobacteria	526215	Thalassobaculum	5137
Proteobacteria	904708	Arenicella	3790
Proteobacteria	1148163	Paralcaligenes	3871
Proteobacteria	187	Aquaspirillum	5526
Proteobacteria	1344552	Noviherbaspirillum	36159
Proteobacteria	551759	Aromatoleum	4191
Proteobacteria	659693	Oceanibaculum	10287
Proteobacteria	209260	Swaminathania	2424
Proteobacteria	51194	Desulfofustis	4290
Proteobacteria	53416	Lonepinella	2288
Proteobacteria	1649298	Siccibacter	7280
Proteobacteria	983507	Ponticoccus	8643
Proteobacteria	45402	Aquabacter	8346
Proteobacteria	223785	Hydrogenimonas	2385
Proteobacteria	1654741	Bombella	1774
Proteobacteria	231683	Saccharospirillum	13827
Proteobacteria	357	Agrobacterium	149157
Proteobacteria	538	Eikenella	10532
Proteobacteria	2070443	Caviibacterium	2300
Proteobacteria	1911577	Oryzomicrobium	3087
Proteobacteria	1802983	Candidatus Fokinia	692
Proteobacteria	28209	Chelatococcus	13266
Proteobacteria	75787	Rhodocyclaceae	5992
Proteobacteria	2100211	Candidatus Paracaedimonas	1
Proteobacteria	29487	Photorhabdus	39749
Proteobacteria	659428	Marivita	16526
Proteobacteria	573139	Shimia	26107
Proteobacteria	469	Acinetobacter	428342
Proteobacteria	2571159	Mycetohabitans	4540
Proteobacteria	203804	Candidatus Blochmannia	2954
Proteobacteria	269260	Nitratifractor	2053
Proteobacteria	1443590	Ferriphaselus	4532
Proteobacteria	48001	Desulfobotulus	5611
Proteobacteria	59753	Alcanivorax	53733
Proteobacteria	1030	Thiothrix	10654
Proteobacteria	204286	Cobetia	10226
Proteobacteria	28219	Brachymonas	4616
Proteobacteria	249523	Aestuariibacter	7508
Proteobacteria	2491977	Candidatus Aquarickettsia	1173
Proteobacteria	1335631	Frischella	2560
Proteobacteria	187492	Thalassolituus	7935
Proteobacteria	884214	Candidatus Zinderia	1
Proteobacteria	1406135	Breoghania	8651
Proteobacteria	90243	Oligella	6375
Proteobacteria	1734920	Pseudorhodoplanes	5698
Proteobacteria	44747	Holospora	3743
Proteobacteria	158481	Hahella	20291
Proteobacteria	303379	Herminiimonas	14572
Proteobacteria	85079	Thiohalocapsa	8844
Proteobacteria	585890	Chitiniphilus	6752
Proteobacteria	261825	Agarivorans	12172
Proteobacteria	28067	Rubrivivax	14937
Proteobacteria	364409	Granulibacter	4415
Proteobacteria	2109346	Parvibium	2407
Proteobacteria	85274	Rhodovibrio	3683
Proteobacteria	1017183	Camelimonas	3487
Proteobacteria	1508451	Polymorphobacter	6118
Proteobacteria	1518149	Thalassotalea	32991
Proteobacteria	433	Acetobacteraceae	17805
Proteobacteria	965	Oceanospirillum	16316
Proteobacteria	212791	Enhydrobacter	16595
Proteobacteria	2036017	Consotaella	4160
Proteobacteria	1249016	Otariodibacter	1833
Proteobacteria	88358	Thermodesulforhabdus	2600
Proteobacteria	150830	Roseibium	20826
Proteobacteria	1156568	Methylovirgula	7566
Proteobacteria	13687	Sphingomonas	525309
Proteobacteria	202907	Collimonas	34348
Proteobacteria	28222	Desulfobacula	5236
Proteobacteria	1522432	Pseudoduganella	5540
Proteobacteria	481	Neisseriaceae	2450
Proteobacteria	263066	Malikia	5885
Proteobacteria	1906659	Candidatus Hoaglandella	515
Proteobacteria	390876	Nisaea	4217
Proteobacteria	69474	Orientia	5234
Proteobacteria	2605940	Hwanghaeella	4796
Proteobacteria	745410	Gallaecimonas	11239
Proteobacteria	83618	Pseudoxanthomonas	71839
Proteobacteria	1775691	Cetia	1950
Proteobacteria	295418	Rubellimicrobium	14943
Proteobacteria	1485594	Methyloligella	2797
Proteobacteria	174951	Ramlibacter	35669
Proteobacteria	84404	Hippea	6479
Proteobacteria	28100	Phyllobacterium	54539
Proteobacteria	1911566	Arsenicitalea	3460
Proteobacteria	475	Moraxella	50457
Proteobacteria	1434000	Eilatimonas	3672
Proteobacteria	212744	Rugamonas	13588
Proteobacteria	2024975	Silvanigrella	2853
Proteobacteria	222991	Alkanindiges	6287
Proteobacteria	352450	Simplicispira	19543
Proteobacteria	2650923	Aestuariivirga	3963
Proteobacteria	225143	Oceanisphaera	10764
Proteobacteria	92944	Ketogulonicigenium	5659
Proteobacteria	299261	Tateyamaria	13948
Proteobacteria	577310	Parasutterella	2480
Proteobacteria	1706375	Spongiibacteraceae	7193
Proteobacteria	468	Moraxellaceae	10030
Proteobacteria	28231	Geobacter	64577
Proteobacteria	119979	Thermithiobacillus	2781
Proteobacteria	58842	Sagittula	8113
Proteobacteria	1682492	Candidatus Tachikawaea	609
Proteobacteria	497	Psychrobacter	69646
Proteobacteria	47670	Lautropia	5117
Proteobacteria	111142	Alishewanella	7010
Proteobacteria	171673	Inquilinus	19649
Proteobacteria	1914026	Marimonas	4059
Proteobacteria	70411	Frateuria	13543
Proteobacteria	83764	Formivibrio	2714
Proteobacteria	413496	Cronobacter	42499
Proteobacteria	401618	Candidatus Riesia	955
Proteobacteria	1940143	Dankookia	6908
Proteobacteria	590	Salmonella	116597
Proteobacteria	2299	Desulfosarcina	8865
Proteobacteria	2653226	Lujinxingia	7418
Proteobacteria	869	Dichelobacter	1392
Proteobacteria	75687	Neptunomonas	22239
Proteobacteria	886360	Rudaea	8088
Proteobacteria	2026349	Enterovirga	4796
Proteobacteria	547	Enterobacter	246763
Proteobacteria	157932	Paucimonas	3753
Proteobacteria	2590445	Pelagibaculum	4073
Proteobacteria	1745211	Chania	4723
Proteobacteria	152267	Pigmentiphaga	24297
Proteobacteria	165697	Sphingopyxis	102662
Proteobacteria	1817584	Maliponia	4960
Proteobacteria	288793	Salinimonas	13597
Proteobacteria	171436	Tistrella	6974
Proteobacteria	1775411	Rhodanobacteraceae	2519
Proteobacteria	2008790	Thiobacillaceae	2952
Proteobacteria	85413	Bosea	133657
Proteobacteria	1502180	Alsobacter	4677
Proteobacteria	780	Rickettsia	18257
Proteobacteria	235572	Candidatus Portiera	1
Proteobacteria	1400062	Tranquillimonas	7799
Proteobacteria	367771	Marinovum	5646
Proteobacteria	51366	Salinivibrio	20144
Proteobacteria	1221209	Methylomarinum	3682
Proteobacteria	1654931	Crenobacter	9748
Proteobacteria	28256	Halomonadaceae	3509
Proteobacteria	106633	Thioalkalivibrio	57075
Proteobacteria	119977	Acidithiobacillus	28444
Proteobacteria	1934947	Immundisolibacter	2978
Proteobacteria	53452	Lamprocystis	5680
Proteobacteria	1407056	Litorilituus	6896
Proteobacteria	1779136	Bradymonas	9447
Proteobacteria	599653	Tropicibacter	13192
Proteobacteria	1827195	Caballeronia	163714
Proteobacteria	2656920	Fertoebacter	3591
Proteobacteria	1653176	Cereibacter	5697
Proteobacteria	349742	Sedimenticola	11006
Proteobacteria	72275	Alteromonadaceae	26390
Proteobacteria	1400058	Hwanghaeicola	4085
Proteobacteria	194195	Alysiella	4439
Proteobacteria	610116	Aliihoeflea	3979
Proteobacteria	69657	Hyphomonadaceae	2694
Proteobacteria	44011	Ferrimonas	28471
Proteobacteria	1857014	Tamilnaduibacter	3421
Proteobacteria	492233	Thiohalorhabdus	2681
Proteobacteria	299568	Uruburuella	2281
Proteobacteria	2045060	Methyloterricola	4106
Proteobacteria	28253	Marinomonas	93515
Proteobacteria	283	Comamonas	75284
Proteobacteria	32012	Thiomonas	23285
Proteobacteria	1509243	Candidatus Nucleicultrix	1741
Proteobacteria	1912771	Halodesulfovibrio	8623
Proteobacteria	53318	Desulfocapsa	3498
Proteobacteria	35812	Roseococcus	4403
Proteobacteria	114248	Tepidimonas	17363
Proteobacteria	59282	Blastochloris	8613
Proteobacteria	41201	Ewingella	10146
Proteobacteria	34037	Rahnella	36836
Proteobacteria	919	Thiobacillus	11909
Proteobacteria	274591	Hoeflea	35684
Proteobacteria	31993	Methylocystaceae	3861
Proteobacteria	1869285	Allofrancisella	2745
Proteobacteria	1632780	Phreatobacter	19666
Proteobacteria	2137278	Salinarimonadaceae	3542
Proteobacteria	109169	Desulfofaba	5222
Proteobacteria	1648514	Cricetibacter	2421
Proteobacteria	1266053	Algiphilus	3472
Proteobacteria	1955421	Rappaport	1444
Proteobacteria	152161	Stappia	23448
Proteobacteria	69959	Rhodospira	3606
Proteobacteria	659427	Sediminimonas	3286
Proteobacteria	1132027	Chromatocurvus	6891
Proteobacteria	83654	Leclercia	21102
Proteobacteria	282682	Citreicella	5084
Proteobacteria	53244	Desulfonatronovibrio	6754
Proteobacteria	83770	Succinivibrio	6120
Proteobacteria	1541743	Candidatus Ruthia	1059
Proteobacteria	986106	Acidiferrobacter	5031
Proteobacteria	35836	Desulfacinum	6482
Proteobacteria	141450	Oleiphilus	18775
Proteobacteria	32	Myxococcus	54325
Proteobacteria	2614439	Candidatus Magnetaquicoccus	3245
Proteobacteria	219181	Ottowia	16126
Proteobacteria	1751296	Sinirhodobacter	11997
Proteobacteria	653686	Wenxinia	7229
Proteobacteria	482136	Fangia	2654
Proteobacteria	911	Nitrobacter	14373
Proteobacteria	2094023	Glaesserella	6654
Proteobacteria	265570	Sulfurovum	6624
Proteobacteria	115780	Desulfotignum	5966
Proteobacteria	1987748	Dakarella	2132
Proteobacteria	2661818	Saliniradius	2909
Proteobacteria	451512	Mangrovibacter	6825
Proteobacteria	1855416	Qipengyuania	2297
Proteobacteria	135575	Idiomarina	65559
Proteobacteria	1524217	Labilithrix	10196
Proteobacteria	1649279	Epibacterium	23025
Proteobacteria	205889	Albidovulum	5754
Proteobacteria	1218803	Metallibacterium	3204
Proteobacteria	2066435	Arboricoccus	3561
Proteobacteria	234	Brucella	7695
Proteobacteria	1041	Erythrobacter	106609
Proteobacteria	2056689	Fastidiosibacter	1846
Proteobacteria	425	Methylosinus	17212
Proteobacteria	212742	Morococcus	3170
Proteobacteria	1649468	Melaminivora	8759
Proteobacteria	81894	Prosthecomicrobium	6236
Proteobacteria	482	Neisseria	96972
Proteobacteria	215802	Enhygromyxa	21416
Proteobacteria	1302410	Candidatus Annandia	311
Proteobacteria	1433998	Dissulfuribacter	2188
Proteobacteria	189384	Candidatus Tremblaya	505
Proteobacteria	129577	Oceanimonas	13426
Proteobacteria	623276	Maritalea	6688
Proteobacteria	36862	Ideonella	27726
Proteobacteria	1434015	Limimonas	2769
Proteobacteria	568987	Candidatus Hamiltonella	3343
Proteobacteria	366614	Haematobacter	8254
Proteobacteria	13334	Anaerobiospirillum	4484
Proteobacteria	285107	Thioclava	34831
Proteobacteria	209	Helicobacter	229787
Proteobacteria	112008	Ignatzschineria	6472
Proteobacteria	254245	Aquicella	4793
Proteobacteria	1744881	Sulfuricaulis	2716
Proteobacteria	226	Alteromonas	91382
Proteobacteria	2370	Xylella	9069
Proteobacteria	1295378	Methylogaea	2515
Proteobacteria	1778653	Sulfuriferula	11389
Proteobacteria	637	Arsenophonus	8435
Proteobacteria	240411	Chitinimonas	11809
Proteobacteria	1810868	Mycoavidus	2113
Proteobacteria	40413	Desulforhopalus	8916
Proteobacteria	1652133	Halobacteriovorax	13267
Proteobacteria	453849	Henriciella	22128
Proteobacteria	256616	Parvibaculum	6954
Proteobacteria	135616	Piscirickettsiaceae	4054
Proteobacteria	40	Stigmatella	17466
Proteobacteria	2070447	Conservatibacter	2381
Proteobacteria	41707	Lawsonia	1450
Proteobacteria	2211639	Pseudaestuariivita	4167
Proteobacteria	13159	Mycoplana	4120
Proteobacteria	914	Nitrosomonas	71241
Proteobacteria	1400827	Plasticicumulans	7624
Proteobacteria	84646	Candidatus Odyssella	2363
Proteobacteria	196078	Pseudospirillum	2330
Proteobacteria	488937	Desulfonatronospira	3415
Proteobacteria	29407	Rhodoplanes	24732
Proteobacteria	121820	Roseinatronobacter	6939
Proteobacteria	74032	Antarctobacter	7922
Proteobacteria	89523	Rubrimonas	4370
Proteobacteria	413435	Solimonas	21158
Proteobacteria	223385	Grimontella	1987
Proteobacteria	1341118	Luminiphilus	2856
Proteobacteria	83763	Succinivibrionaceae	2171
Proteobacteria	1341120	Pseudohaliea	2799
Proteobacteria	232523	Hylemonella	8336
Proteobacteria	146805	Phocoenobacter	1904
Proteobacteria	75683	Balneatrix	3341
Proteobacteria	1504576	Pseudocitrobacter	6921
Proteobacteria	152053	Starkeya	7884
Proteobacteria	53246	Pseudoalteromonas	252818
Proteobacteria	201096	Alicycliphilus	8524
Proteobacteria	312063	Azohydromonas	12704
Proteobacteria	393277	Donghicola	11542
Proteobacteria	44937	Achromatium	3133
Proteobacteria	335927	Thalassobius	21650
Proteobacteria	2601574	Candidatus Cytomitobacter	1046
Proteobacteria	1738658	Sulfurirhabdus	3576
Proteobacteria	1148150	Desulfosoma	2905
Proteobacteria	1284657	Planktomarina	12
Proteobacteria	1855413	Brevirhabdus	3167
Proteobacteria	898	Desulfomicrobium	13254
Proteobacteria	857334	Candidatus Dactylopiibacterium	3262
Proteobacteria	1609958	Confluentimicrobium	7494
Proteobacteria	1434050	Zhongshania	7740
Proteobacteria	1395977	Aidingimonas	6592
Proteobacteria	2008794	Zoogloeaceae	2816
Proteobacteria	153497	Kozakia	3879
Proteobacteria	135620	Oceanospirillaceae	54
Proteobacteria	206664	Desulfonauticus	1999
Proteobacteria	243627	Hydrocarboniphaga	7447
Proteobacteria	65047	Mitsuaria	16749
Proteobacteria	1706374	Porticoccaceae	6050
Proteobacteria	392735	Uliginosibacterium	8231
Proteobacteria	1434044	Sinobacterium	3726
Proteobacteria	1125862	Deferrisoma	3
Proteobacteria	166953	Kaistia	18427
Proteobacteria	1827307	Ventosimonas	2433
Proteobacteria	1861863	Sinimarinibacterium	8075
Proteobacteria	1649483	Pseudopelagicola	3790
Proteobacteria	86671	Roseospira	3987
Proteobacteria	445670	Thiohalophilus	2734
Proteobacteria	188143	Enterovibrio	38511
Proteobacteria	29574	Taylorella	3190
Proteobacteria	1395974	Tardiphaga	21348
Proteobacteria	41294	Bradyrhizobiaceae	8012
Proteobacteria	1617805	Amylibacter	9794
Proteobacteria	2662752	Kalamiella	4448
Proteobacteria	352	Azotobacter	21535
Proteobacteria	71655	Brenneria	27330
Proteobacteria	204037	Dickeya	35566
Proteobacteria	581	Morganella	24352
Proteobacteria	40136	Oligotropha	3693
Proteobacteria	1410680	Methyloglobulus	3574
Proteobacteria	13275	Suttonella	4477
Proteobacteria	6	Azorhizobium	10122
Proteobacteria	1051	Ectothiorhodospira	13184
Proteobacteria	1860077	Sulfuriflexus	3027
Proteobacteria	1520333	Vespertiliibacter	1621
Proteobacteria	359407	Methylotenera	19098
Proteobacteria	582472	Wohlfahrtiimonas	7606
Proteobacteria	2201383	Mangrovicoccus	5081
Proteobacteria	339721	Desulfovermiculus	2893
Proteobacteria	935200	Sulfuricella	5287
Proteobacteria	2282761	Zhengella	4660
Proteobacteria	82984	Pragia	9072
Proteobacteria	1621534	Paraglaciecola	34085
Proteobacteria	212743	Rhizobacter	31512
Proteobacteria	2745	Halomonas	309802
Proteobacteria	447467	Simiduia	3805
Proteobacteria	2029873	Monaibacterium	3452
Proteobacteria	2052989	Aquidulcibacter	3366
Proteobacteria	45404	Beijerinckiaceae	7219
Proteobacteria	866	Ruminobacter	2587
Proteobacteria	2175151	Candidatus Micropelagos	1862
Proteobacteria	76892	Caulobacteraceae	6136
Proteobacteria	40222	Methylophaga	17353
Proteobacteria	1079922	Commensalibacter	6064
Proteobacteria	286	Pseudomonas	2091908
Proteobacteria	1091044	Elstera	6675
Proteobacteria	133193	Alkalilimnicola	9754
Proteobacteria	245876	Nitratireductor	43807
Proteobacteria	127457	Thiobaca	3516
Proteobacteria	620	Shigella	43537
Proteobacteria	466108	Biostraticola	8586
Proteobacteria	1042323	Pacificibacter	6294
Proteobacteria	50	Chondromyces	16225
Proteobacteria	71	Simonsiella	2128
Proteobacteria	504465	Rhodovastum	6125
Proteobacteria	1064	Rhodocyclus	3443
Proteobacteria	1246635	Desulfamplus	5006
Proteobacteria	2250589	Xinfangfangia	4126
Proteobacteria	54066	Xylophilus	10847
Proteobacteria	2425	Teredinibacter	13101
Proteobacteria	152180	Ahrensia	10167
Proteobacteria	28905	Caedibacter	1198
Proteobacteria	1434014	Lentibacter	3151
Proteobacteria	409304	Candidatus Ishikawaella	612
Proteobacteria	68287	Mesorhizobium	548096
Proteobacteria	1931200	Marinibacterium	5530
Proteobacteria	400947	Deefgea	3312
Proteobacteria	180541	Salinisphaera	22880
Proteobacteria	119044	Filomicrobium	3812
Proteobacteria	356797	Neomegalonema	3023
Proteobacteria	336803	Thorsellia	2770
Proteobacteria	1759396	Marivivens	5907
Proteobacteria	45654	Desulfonema	4824
Proteobacteria	85265	Phaeospirillum	8192
Proteobacteria	586	Providencia	48752
Proteobacteria	655184	Candidatus Thioglobus	4876
Proteobacteria	433923	Pseudacidovorax	11906
Proteobacteria	1056	Thiocapsa	14901
Proteobacteria	360239	Tepidicella	2616
Proteobacteria	12960	Azoarcus	56232
Proteobacteria	2661806	Solirhodobacter	4347
Proteobacteria	2038280	Robbsia	11115
Proteobacteria	13724	Thiocystis	4146
Proteobacteria	882379	Aliagarivorans	5290
Proteobacteria	382513	Telmatospirillum	9899
Proteobacteria	404235	Maritimibacter	12145
Proteobacteria	85072	Allochromatium	5553
Proteobacteria	1758230	Corticibacter	3649
Proteobacteria	1813601	Pseudoroseicyclus	3237
Proteobacteria	271087	Geopsychrobacter	3768
Proteobacteria	1114981	Piscinibacter	10099
Proteobacteria	1617886	Thiogranum	2746
Proteobacteria	2211635	Cognatishimia	3180
Proteobacteria	1434029	Pelagimonas	4562
Proteobacteria	364031	Sulfurivirga	1620
Proteobacteria	1930933	Occidentia	1041
Proteobacteria	1524214	Vulgatibacter	3473
Proteobacteria	83400	Roseospirillum	3005
Proteobacteria	1097466	Defluviimonas	24555
Proteobacteria	1400059	Pontibaca	2466
Proteobacteria	745	Pasteurella	25690
Proteobacteria	1172191	Catenovulum	22578
Proteobacteria	146935	Azovibrio	3613
Proteobacteria	1495768	Candidatus Evansia	325
Proteobacteria	724	Haemophilus	43193
Proteobacteria	863253	Marinicella	6182
Proteobacteria	500577	Nesiotobacter	3999
Proteobacteria	89583	Gluconacetobacter	13933
Proteobacteria	1232	Nitrosovibrio	9217
Proteobacteria	1433987	Amantichitinum	4294
Proteobacteria	1904377	Acuticoccus	16747
Proteobacteria	650341	Leeia	3416
Proteobacteria	507	Alcaligenes	16041
Proteobacteria	311411	Pseudoruegeria	24188
Proteobacteria	335928	Xanthobacteraceae	4496
Proteobacteria	551208	Chitinilyticum	6482
Proteobacteria	1579315	Halocynthiibacter	11344
Proteobacteria	335058	Pelomonas	38285
Proteobacteria	1433986	Actibacterium	13851
Proteobacteria	1470577	Paenirhodobacter	6620
Proteobacteria	2590586	Histidinibacterium	7750
Proteobacteria	454159	Kiloniella	16913
Proteobacteria	146784	Bacteriovorax	16502
Proteobacteria	1903412	Hafniaceae	4379
Proteobacteria	2650549	Hydrocarboniclastica	3636
Proteobacteria	2662254	Marisediminitalea	4248
Proteobacteria	1227	Nitrosococcus	12253
Proteobacteria	2029879	Mabikibacter	3308
Proteobacteria	118882	Brucellaceae	4928
Proteobacteria	2233801	Ahniella	4532
Proteobacteria	222	Achromobacter	141884
Proteobacteria	702	Plesiomonas	7654
Proteobacteria	1535192	Desulfocarbo	4430
Proteobacteria	188907	Oleispira	3833
Proteobacteria	441	Gluconobacter	32127
Proteobacteria	122277	Pectobacterium	42136
Proteobacteria	2027874	Mongoliimonas	4415
Proteobacteria	1472344	Basilea	1625
Proteobacteria	1649486	Rhizorhabdus	4933
Proteobacteria	233099	Ectothiorhodosinus	1821
Proteobacteria	2661779	Sapientia	3728
Proteobacteria	1143004	Methyloferula	3803
Proteobacteria	323620	Shinella	31034
Proteobacteria	67572	Psychromonas	43392
Proteobacteria	131079	Limnobacter	4911
Proteobacteria	83766	Propionivibrio	6838
Proteobacteria	1918951	Methylotetracoccus	4006
Proteobacteria	987053	Rhodoligotrophos	10075
Proteobacteria	599651	Bermanella	3189
Proteobacteria	453229	Desulfarculus	3234
Proteobacteria	1654787	Thiopseudomonas	2555
Proteobacteria	2115980	Candidatus Phycorickettsia	1206
Proteobacteria	56999	Amaricoccus	4460
Proteobacteria	2041017	Quisquiliibacterium	3570
Proteobacteria	165696	Novosphingobium	203400
Proteobacteria	1572860	Hartmannibacter	4876
Proteobacteria	532	Beijerinckia	13122
Proteobacteria	213223	Geothermobacter	7441
Proteobacteria	991903	Polymorphum	4286
Proteobacteria	93682	Roseivivax	40659
Proteobacteria	1443919	Tabrizicola	26023
Proteobacteria	32011	Methylophilaceae	7688
Proteobacteria	305976	Pusillimonas	49556
Proteobacteria	2204160	Methylocucumis	3380
Proteobacteria	660514	Novispirillum	3718
Proteobacteria	658623	Chelonobacter	2362
Proteobacteria	1929135	Halofilum	3217
Proteobacteria	2433	Roseobacter	30106
Proteobacteria	2597258	Candidatus Macondimonas	2705
Proteobacteria	238783	Pseudorhodobacter	27625
Proteobacteria	33055	Candidatus Kinetoplastibacterium	4086
Proteobacteria	224135	Candidatus Glomeribacter	5632
Proteobacteria	48075	Marinobacterium	41934
Proteobacteria	149698	Massilia	189191
Proteobacteria	33001	Desulfurella	3774
Proteobacteria	224455	Hyalangium	8473
Proteobacteria	182623	Smithella	12
Proteobacteria	1167830	Litorimonas	2523
Proteobacteria	1903858	Pseudorhizobium	4922
Proteobacteria	1330547	Kosakonia	32952
Proteobacteria	191	Azospirillum	139415
Proteobacteria	1303912	Desulfatitalea	4753
Proteobacteria	1927833	Candidatus Fukatsuia	2388
Proteobacteria	1945896	Vitiosangium	11011
Proteobacteria	1434025	Neiella	3593
Proteobacteria	449972	Chelativorans	8683
Proteobacteria	1649514	Zhizhongheella	3373
Proteobacteria	1521255	Candidatus Paracaedibacter	4327
Proteobacteria	1223423	Neokomagataea	5622
Proteobacteria	908284	Necropsobacter	3986
Proteobacteria	1755683	Candidatus Berkiella	5542
Proteobacteria	568386	Sinobacteraceae	6872
Proteobacteria	258255	Pseudovibrio	34502
Proteobacteria	309512	Dinoroseobacter	4031
Proteobacteria	1835332	Verticiella	5309
Proteobacteria	28065	Rhodoferax	56079
Proteobacteria	995019	Sutterellaceae	6360
Proteobacteria	1686374	Pseudooctadecabacter	3264
Proteobacteria	1234605	Gayadomonas	3337
Proteobacteria	151754	Xenophilus	14884
Proteobacteria	267849	Nitrincola	22665
Proteobacteria	146936	Azonexus	8844
Proteobacteria	1565532	Rouxiella	17284
Proteobacteria	218207	Desulfatibacillum	8497
Proteobacteria	2661800	Georhizobium	4053
Proteobacteria	1649512	Vulcaniibacterium	8246
Proteobacteria	58050	Moritella	22305
Proteobacteria	1434019	Mameliella	7237
Proteobacteria	933	Thiomicrospira	14514
Proteobacteria	82986	Tatumella	15406
Proteobacteria	1827478	Youhaiella	4241
Proteobacteria	34000	Acidomonas	3341
Proteobacteria	80864	Comamonadaceae	41958
Proteobacteria	599652	Tropicimonas	21742
Proteobacteria	490828	Lutimaribacter	11121
Proteobacteria	1742986	Fluviicoccus	3262
Proteobacteria	1913444	Candidatus Thiodiazotropha	4353
Proteobacteria	469322	Steroidobacter	21784
Proteobacteria	2137249	Neptunicoccus	3534
Proteobacteria	2603324	Acidibrevibacterium	3484
Proteobacteria	88	Leptothrix	8628
Proteobacteria	334108	Bergeriella	4141
Proteobacteria	376488	Halotalea	5013
Proteobacteria	511678	Aliivibrio	31359
Proteobacteria	1648497	Boseongicola	10673
Proteobacteria	120652	Methylocella	9752
Proteobacteria	2582840	Desulfocurvibacter	5352
Proteobacteria	72294	Campylobacteraceae	36665
Proteobacteria	1553903	Oligoflexus	6184
Proteobacteria	929812	Gibbsiella	5758
Proteobacteria	522	Acidiphilium	9015
Proteobacteria	188905	Jannaschia	41237
Proteobacteria	82982	Obesumbacterium	6140
Proteobacteria	135621	Pseudomonadaceae	8280
Proteobacteria	1649642	Oleiagrimonas	5409
Proteobacteria	1046	Chromatiaceae	4402
Proteobacteria	28884	Hydrogenovibrio	17770
Proteobacteria	119043	Rhodobiaceae	3700
Proteobacteria	141948	Thermomonas	10608
Proteobacteria	893	Desulfobulbus	14340
Proteobacteria	153232	Oceanicaulis	9998
Proteobacteria	92793	Aquabacterium	32468
Proteobacteria	1121829	Fodinicurvata	5926
Proteobacteria	118968	Coxiellaceae	1223
Proteobacteria	242605	Luteibacter	42446
Proteobacteria	1906660	Candidatus Mikella	273
Proteobacteria	885864	Jeongeupia	3455
Proteobacteria	213121	Desulfobulbaceae	3
Proteobacteria	2357	Desulfomonile	5439
Proteobacteria	34102	Sphaerotilus	9517
Proteobacteria	940550	Gilvimarinus	9963
Proteobacteria	543	Enterobacteriaceae	83765
Proteobacteria	43947	Tolumonas	5852
Proteobacteria	457933	Elioraea	14138
Proteobacteria	69278	Aquamicrobium	14274
Proteobacteria	2055880	Pseudescherichia	4149
Proteobacteria	2582836	Desulfohalovibrio	5832
Proteobacteria	767891	Candidatus Puniceispirillum	2535
Proteobacteria	2212691	Thiolinea	3655
Proteobacteria	158876	Yokenella	5203
Proteobacteria	1124625	Stakelama	3679
Proteobacteria	411566	Candidatus Midichloria	1122
Proteobacteria	2055850	Aquicoccus	9094
Proteobacteria	2201379	Kandeliimicrobium	4051
Proteobacteria	2212731	Thiofilum	3356
Proteobacteria	82978	Budvicia	5172
Proteobacteria	763439	Caenimonas	9820
Proteobacteria	82115	Rhizobiaceae	13452
Proteobacteria	613	Serratia	151989
Proteobacteria	160800	Methylosarcina	7906
Proteobacteria	47420	Hydrogenophaga	60030
Proteobacteria	541	Zymomonas	3966
Proteobacteria	74030	Roseovarius	112281
Proteobacteria	2663134	Pseudogemmobacter	4878
Proteobacteria	1648492	Ascidiaceihabitans	3918
Proteobacteria	252301	Oceanicola	27866
Proteobacteria	1524249	Pseudohongiella	8951
Proteobacteria	13134	Magnetospirillum	36373
Proteobacteria	2083206	Tritonibacter	4414
Proteobacteria	316625	Saccharophagus	3997
Proteobacteria	1193503	Gilliamella	44615
Proteobacteria	583	Proteus	31156
Proteobacteria	1918598	Turicimonas	2357
Proteobacteria	29526	Syntrophobacter	9350
Proteobacteria	68	Lysobacter	126492
Proteobacteria	168470	Laribacter	3891
Proteobacteria	2014233	Thaumasiovibrio	8519
Proteobacteria	262	Francisella	25034
Proteobacteria	314343	Sideroxydans	2919
Proteobacteria	2047735	Mangrovitalea	3887
Proteobacteria	2603321	Candidatus Deianiraea	1095
Proteobacteria	77674	Paracraurococcus	11291
Proteobacteria	1857932	Parahaliea	11426
Proteobacteria	1602345	Parasaccharibacter	3316
Proteobacteria	579	Kluyvera	26495
Proteobacteria	635	Edwardsiella	16128
Proteobacteria	1938335	Sulfuritortus	2645
Proteobacteria	2211637	Flavimaricola	4431
Proteobacteria	1268272	Paraperlucidibaca	2126
Proteobacteria	354349	Pseudochrobactrum	7211
Proteobacteria	1400060	Roseibaca	6494
Proteobacteria	34019	Liberibacter	6062
Proteobacteria	182402	Rubritepida	3617
Proteobacteria	18	Pelobacter	12286
Proteobacteria	240236	Woodsholea	2832
Proteobacteria	1433402	Glycocaulis	6091
Proteobacteria	379	Rhizobium	758710
Proteobacteria	414371	Aureimonas	65045
Proteobacteria	570	Klebsiella	236132
Proteobacteria	1433992	Chitinivorax	4834
Proteobacteria	873565	Diplorickettsia	1613
Proteobacteria	662	Vibrio	636418
Proteobacteria	1910924	Hydromonas	4500
Proteobacteria	2004661	Hyphobacterium	2686
Proteobacteria	1678397	Candidatus Phycosocius	3026
Proteobacteria	958	Bdellovibrio	30303
Proteobacteria	75654	Duganella	76295
Proteobacteria	608658	Citreimonas	3960
Proteobacteria	191028	Leisingera	34233
Proteobacteria	1643958	Roseiarcus	5962
Proteobacteria	318147	Paucibacter	18581
Proteobacteria	963	Herbaspirillum	92210
Proteobacteria	1511694	Thioalbus	3789
Proteobacteria	1604279	Cribrihabitans	3960
Proteobacteria	1775424	Nioella	9558
Proteobacteria	657	Photobacterium	143223
Proteobacteria	1358438	Lutibaculum	3939
Proteobacteria	437504	Granulosicoccus	6474
Proteobacteria	556257	Pseudolabrys	16870
Proteobacteria	305899	Endozoicomonas	35225
Proteobacteria	67575	Rheinheimera	45041
Proteobacteria	433838	Pseudoxanthobacter	4260
Proteobacteria	444052	Tanticharoenia	3045
Proteobacteria	1054211	Sulfuritalea	3531
Proteobacteria	203697	Derxia	8184
Proteobacteria	35796	Nitrococcus	3134
Proteobacteria	53392	Thiodictyon	5973
Proteobacteria	93	Stella	15333
Proteobacteria	1477505	Eoetvoesia	4350
Proteobacteria	162027	Haliangium	8223
Proteobacteria	1297562	Phaseolibacter	2316
Proteobacteria	846	Oxalobacter	4689
Proteobacteria	2008793	Sterolibacteriaceae	4854
Proteobacteria	217063	Oleomonas	5008
Proteobacteria	660628	Insolitispirillum	3913
Proteobacteria	2662142	Oceanibium	4152
Proteobacteria	2321115	Haloarcobacter	2728
Proteobacteria	574559	Hellea	7
Proteobacteria	2137425	Novimethylophilus	3487
Proteobacteria	47	Archangium	21066
Proteobacteria	953	Wolbachia	14443
Proteobacteria	57739	Vogesella	15220
Proteobacteria	34072	Variovorax	210527
Proteobacteria	80865	Delftia	19710
Proteobacteria	32033	Xanthomonadaceae	35960
Proteobacteria	1330545	Lelliottia	18709
Proteobacteria	28196	Arcobacter	82570
Proteobacteria	2024974	Silvanigrellaceae	2859
Proteobacteria	2494213	Mesosutterella	2251
Proteobacteria	1649513	Youngimonas	3612
Proteobacteria	1921582	Orrella	4323
Proteobacteria	1123044	Ponticaulis	3286
Proteobacteria	1033	Afipia	47756
Proteobacteria	1082930	Pelagibacterium	20849
Proteobacteria	2044848	Siccirubricoccus	5620
Proteobacteria	506	Alcaligenaceae	15385
Proteobacteria	238749	Diaphorobacter	7388
Proteobacteria	683756	Kinneretia	3828
Proteobacteria	196013	Caldimonas	3634
Proteobacteria	146937	Azospira	7232
Proteobacteria	1940136	Tibeticola	2487
Proteobacteria	643217	Afifella	8410
Proteobacteria	568394	Pseudogulbenkiania	13050
Proteobacteria	184923	Methylocapsa	10595
Proteobacteria	445	Legionella	171148
Proteobacteria	44746	Holosporaceae	1474
Proteobacteria	29580	Janthinobacterium	114137
Proteobacteria	2478349	Indioceanicola	4711
Proteobacteria	404	Methylobacillus	12026
Proteobacteria	365532	Belnapia	14798
Proteobacteria	2723	Hirschia	6087
Proteobacteria	204447	Skermanella	14518
Proteobacteria	2045213	Candidatus Fonsibacter	1224
Proteobacteria	217510	Fulvimarina	11417
Proteobacteria	1608457	Aestuariivita	3771
Proteobacteria	269258	Nitratiruptor	3690
Proteobacteria	87171	Natronohydrobacter	3775
Proteobacteria	354203	Yangia	15431
Proteobacteria	162171	Magnetococcus	3372
Proteobacteria	513557	Syntrophorhabdus	3379
Proteobacteria	1356488	Rosenbergiella	3050
Proteobacteria	400060	Paludibacterium	7600
Proteobacteria	45247	Leucothrix	13026
Proteobacteria	35798	Nitrosospira	39640
Proteobacteria	1182780	Magnetospira	3594
Proteobacteria	434	Acetobacter	74986
Proteobacteria	1543704	Niveispirillum	17552
Proteobacteria	2042066	Paraphotobacterium	2284
Proteobacteria	156885	Thioflavicoccus	3503
Proteobacteria	1649499	Swingsia	3641
Proteobacteria	114185	Candidatus Carsonella	1058
Proteobacteria	20	Phenylobacterium	38170
Proteobacteria	361106	Desulfoglaeba	2803
Proteobacteria	1249554	Aliidiomarina	26692
Proteobacteria	392332	Geoalkalibacter	6740
Proteobacteria	489140	Geminicoccus	5001
Proteobacteria	872	Desulfovibrio	160729
Proteobacteria	70774	Hydrogenophilus	2117
Proteobacteria	1634037	Desulfoplanes	2576
Proteobacteria	106589	Cupriavidus	191639
Proteobacteria	35832	Bilophila	5620
Proteobacteria	416916	Aggregatibacter	15113
Proteobacteria	490567	Arenimonas	23112
Proteobacteria	1330546	Pluralibacter	15322
Proteobacteria	2295	Desulfobacterium	8448
Proteobacteria	1849530	Oblitimonas	2966
Proteobacteria	907197	Psychrosphaera	3139
Proteobacteria	106591	Ensifer	106367
Proteobacteria	762296	Methylovulum	9342
Proteobacteria	157591	Sterolibacterium	819
Proteobacteria	1484898	Methyloceanibacter	13839
Proteobacteria	158483	Cedecea	18055
Proteobacteria	713	Actinobacillus	20993
Proteobacteria	776	Coxiella	5601
Proteobacteria	286130	Sulfuricurvum	5086
Proteobacteria	1902583	Candidatus Desulfofervidus	2433
Proteobacteria	57479	Microvirgula	4208
Proteobacteria	137583	Thalassomonas	14634
Proteobacteria	391952	Aquincola	5571
Proteobacteria	1903434	Atlantibacter	7700
Proteobacteria	159345	Roseibacterium	3106
Proteobacteria	261933	Pleomorphomonas	20317
Proteobacteria	517	Bordetella	130950
Proteobacteria	48073	Microbulbifer	52471
Proteobacteria	1068	Rhodomicrobium	12052
Proteobacteria	644355	Inhella	7038
Proteobacteria	85	Hyphomonas	40639
Proteobacteria	843	Wolinella	2037
Proteobacteria	168934	Thalassospira	61911
Proteobacteria	747074	Tepidamorphus	3469
Proteobacteria	1964366	Nissabacter	8405
Proteobacteria	1121251	Cucumibacter	3485
Proteobacteria	81682	Methylovorus	5377
Proteobacteria	2717	Cardiobacterium	6514
Proteobacteria	2603325	Aliishimia	3814
Proteobacteria	1980697	Duodenibacillus	1995
Proteobacteria	1074468	Candidimonas	13292
Proteobacteria	1658781	Aliiroseovarius	14054
Proteobacteria	377315	Mariprofundus	15473
Proteobacteria	447792	Phytobacter	8759
Proteobacteria	55	Polyangium	18967
Proteobacteria	773	Bartonella	52139
Proteobacteria	336830	Arsukibacterium	6645
Proteobacteria	364316	Verminephrobacter	8444
Proteobacteria	290425	Advenella	16365
Proteobacteria	198705	Lampropedia	11851
Proteobacteria	1445609	Hephaestia	4212
Proteobacteria	51228	Wigglesworthia	1268
Proteobacteria	641	Vibrionaceae	3013
Proteobacteria	1073	Rhodopseudomonas	59207
Proteobacteria	759360	Oleibacter	3393
Proteobacteria	712	Pasteurellaceae	21419
Proteobacteria	2039723	Thiomicrorhabdus	15465
Proteobacteria	504090	Kushneria	22024
Proteobacteria	1882917	Pajaroellobacter	1769
Proteobacteria	1608404	Puniceibacterium	21446
Proteobacteria	1712422	Euryhalocaulis	3163
Proteobacteria	465	Tatlockia	5850
Proteobacteria	204474	Dichotomicrobium	2704
Proteobacteria	59195	Rickettsiella	4022
Proteobacteria	1676142	Wenzhouxiangella	11660
Proteobacteria	2610842	Siculibacillus	4366
Proteobacteria	414051	Caenispirillum	9229
Proteobacteria	481445	Nautella	2086
Proteobacteria	663242	Albimonas	9312
Proteobacteria	200670	Crenothrix	6501
Proteobacteria	1902578	Candidatus Tokpelaia	1640
Proteobacteria	2601651	Candidatus Nesciobacter	501
Proteobacteria	191767	Plesiocystis	7849
Proteobacteria	1537406	Bacterioplanes	3756
Proteobacteria	1558474	Oceanococcus	3264
Proteobacteria	1021	Beggiatoa	6664
Proteobacteria	2036021	Agarilytica	5704
Proteobacteria	2100210	Caedimonas	1559
Proteobacteria	1649295	Franconibacter	8762
Proteobacteria	1076727	Candidatus Photodesmus	1844
Proteobacteria	124224	Brackiella	1651
Proteobacteria	476528	Bibersteinia	3076
Proteobacteria	85273	Rhodothalassium	2814
Proteobacteria	315422	Palleronia	11202
Proteobacteria	1097465	Pararhodobacter	21552
Proteobacteria	316612	Methylibium	23403
Proteobacteria	1608298	Thiolapillus	2879
Proteobacteria	191301	Caminibacter	1901
Proteobacteria	202771	Zooshikella	6045
Proteobacteria	292486	Avibacterium	6804
Proteobacteria	444432	Anderseniella	4333
Proteobacteria	747294	Pseudorhodoferax	21659
Proteobacteria	1649470	Minicystis	12075
Proteobacteria	1234545	Parasphingopyxis	2854
Proteobacteria	1679002	Candidatus Methylopumilus	6916
Proteobacteria	231454	Dyella	80168
Proteobacteria	2282523	Methylorubrum	29422
Proteobacteria	83614	Luteimonas	66601
Proteobacteria	375673	Paraferrimonas	6350
Proteobacteria	1706372	Halieaceae	19046
Proteobacteria	160674	Raoultella	42403
Proteobacteria	1820341	Crenalkalicoccus	4037
Proteobacteria	510690	Sneathiella	3200
Proteobacteria	33057	Thauera	51021
Proteobacteria	57039	Malonomonas	3538
Proteobacteria	1915401	Roseitalea	3368
Proteobacteria	214906	Histophilus	3884
Proteobacteria	437506	Robiginitomaculum	2580
Proteobacteria	2603319	Chachezhania	4578
Proteobacteria	1649466	Marinicauda	8630
Proteobacteria	1263978	Candidatus Endolissoclinum	1515
Proteobacteria	2320199	Abyssibacter	3312
Proteobacteria	334107	Conchiformibius	4375
Proteobacteria	1442082	Candidatus Xenolissoclinum	1
Proteobacteria	261963	Kangiella	12091
Proteobacteria	1084558	Oceanicoccus	7900
Proteobacteria	1398404	Salinihabitans	3779
Proteobacteria	1769746	Pseudobacteriovorax	6143
Proteobacteria	1804663	Haematospirillum	2155
Proteobacteria	39773	Methylomicrobium	14814
Proteobacteria	133	Methylocystis	34323
Proteobacteria	515417	Amphritea	14779
Proteobacteria	2034504	Sulfurivermis	3101
Proteobacteria	1233054	Oceanicella	8163
Proteobacteria	93681	Roseateles	14494
Proteobacteria	48736	Ralstonia	73579
Proteobacteria	41297	Sphingomonadaceae	25114
Proteobacteria	1434011	Komagataeibacter	42496
Proteobacteria	1055688	Sandaracinus	8489
Proteobacteria	2249306	Solimicrobium	4551
Proteobacteria	2368	Arhodomonas	3475
Proteobacteria	444599	Hansschlegelia	7381
Proteobacteria	266808	Thalassobacter	4634
Proteobacteria	1301080	Candidatus Nasuia	272
Proteobacteria	896	Desulfococcus	7145
Proteobacteria	40544	Sutterella	15178
Proteobacteria	1915405	Pseudohoeflea	3456
Proteobacteria	1866954	Varunaivibrio	2758
Proteobacteria	31989	Rhodobacteraceae	158449
Proteobacteria	875170	Celeribacter	32752
Proteobacteria	1960290	Pacificimonas	5938
Proteobacteria	69961	Azomonas	2947
Proteobacteria	2321113	Pseudoarcobacter	2321
Proteobacteria	194924	Desulfovibrionaceae	3024
Proteobacteria	1511750	Jhaorihella	3461
Proteobacteria	2601645	Candidatus Sneabacter	583
Proteobacteria	265	Paracoccus	204372
Proteobacteria	2172100	Limnobaculum	3017
Proteobacteria	244364	Methylohalobius	3210
Proteobacteria	765413	Pelagicola	14568
Proteobacteria	630749	Spongiibacter	9694
Proteobacteria	1055692	Chitinolyticbacter	3991
Proteobacteria	1541822	Pseudophaeobacter	11117
Proteobacteria	53945	Octadecabacter	16467
Proteobacteria	82980	Leminorella	6536
Proteobacteria	2055876	Metakosakonia	9771
Proteobacteria	1780190	Izhakiella	11745
Proteobacteria	1648508	Ciceribacter	7029
Proteobacteria	943	Ehrlichia	5422
Proteobacteria	1541445	Candidatus Phaeomarinobacter	3210
Proteobacteria	1903409	Erwiniaceae	4564
Proteobacteria	32257	Kingella	12107
Proteobacteria	41295	Rhodospirillaceae	64553
Proteobacteria	85076	Marichromatium	5146
Proteobacteria	743714	Orbus	2071
Proteobacteria	2211641	Yoonia	30528
Proteobacteria	1047	Chromatium	2612
Proteobacteria	168658	Rhodoblastus	8756
Proteobacteria	403	Methylococcaceae	7159
Proteobacteria	1237	Piscirickettsia	8381
Proteobacteria	60136	Sulfitobacter	104816
Proteobacteria	194	Campylobacter	150069
Proteobacteria	158851	Trabulsiella	8490
Proteobacteria	1649481	Pseudodonghicola	4269
Proteobacteria	2038244	Agaribacterium	3499
Proteobacteria	215579	Schlegelella	3907
Proteobacteria	2661936	Ferruginivarius	3870
Proteobacteria	34008	Rhodovulum	55176
Proteobacteria	1400859	Candidatus Contendobacter	2
Proteobacteria	378210	Methyloversatilis	16459
Proteobacteria	478070	Labrenzia	66924
Proteobacteria	413	Methylococcus	3211
Proteobacteria	293088	Martelella	26852
Proteobacteria	83461	Corallococcus	86553
Proteobacteria	230494	Reinekea	13543
Spirochaetes	338321	Turneriella	4070
Spirochaetes	29521	Brachyspira	30599
Spirochaetes	146	Spirochaeta	15456
Spirochaetes	138	Borrelia	13060
Spirochaetes	32205	Leptonema	4166
Spirochaetes	1911556	Sediminispirochaeta	5729
Spirochaetes	171	Leptospira	211783
Spirochaetes	157	Treponema	71903
Spirochaetes	34096	Brevinema	1443
Spirochaetes	1911565	Marispirochaeta	8282
Spirochaetes	2024958	Alkalispirochaeta	8651
Spirochaetes	64895	Borreliella	11717
Spirochaetes	2035349	Oceanispirochaeta	8498
Spirochaetes	399320	Sphaerochaeta	10622
Spirochaetes	1616789	Salinispira	3107
Thermodesulfobacteria	444090	Caldimicrobium	1726
Thermodesulfobacteria	1740	Thermodesulfobacterium	7755
Thermodesulfobacteria	1522431	Thermosulfurimonas	2034
Thermodesulfobacteria	241192	Thermodesulfatator	6142
Eurotiomycetes	63402	Nannizzia gypsea	8913
Eurotiomycetes	5501	Coccidioides immitis	9785
Eurotiomycetes	348802	Exophiala xenobiotica	12175
Eurotiomycetes	5082	Penicillium roqueforti	19
Eurotiomycetes	319627	Aspergillus sclerotioniger	12293
Eurotiomycetes	288669	Aspergillus vadensis	12129
Eurotiomycetes	28564	Talaromyces stipitatus	12421
Eurotiomycetes	68825	Rasamsonia emersonii	9824
Eurotiomycetes	41047	Aspergillus thermomutatus	9695
Eurotiomycetes	293227	Cyphellophora europaea	11084
Eurotiomycetes	856822	Fonsecaea nubica	11680
Eurotiomycetes	301854	Aspergillus ibericus	11678
Eurotiomycetes	1441469	Talaromyces atroroseus	9516
Eurotiomycetes	37727	Talaromyces marneffei	10042
Eurotiomycetes	121759	Paracoccidioides brasiliensis	8388
Eurotiomycetes	746128	Aspergillus fumigatus	9641
Eurotiomycetes	1340029	Aspergillus eucalypticola	11863
Eurotiomycetes	5551	Trichophyton rubrum	8714
Eurotiomycetes	5062	Aspergillus oryzae	12055
Eurotiomycetes	306088	Aspergillus steynii	12940
Eurotiomycetes	60172	Penicillium solitum	16
Eurotiomycetes	569365	Cladophialophora immunda	12984
Eurotiomycetes	319631	Aspergillus costaricaensis	11964
Eurotiomycetes	979771	Aspergillus saccharolyticus	10058
Eurotiomycetes	979981	Fonsecaea multimorphosa	12367
Eurotiomycetes	34381	Aspergillus japonicus	12017
Eurotiomycetes	264951	Byssochlamys spectabilis	9261
Eurotiomycetes	86056	Rhinocladiella mackenziei	11370
Eurotiomycetes	119676	Nannizzia nana	15
Eurotiomycetes	1835702	Penicillium arizonense	11953
Eurotiomycetes	41413	Aspergillus glaucus	11221
Eurotiomycetes	5059	Aspergillus flavus	13501
Eurotiomycetes	1033840	Exophiala aquamarina	13118
Eurotiomycetes	33188	Uncinocarpus reesii	7758
Eurotiomycetes	1108849	Penicillium rubens	12653
Eurotiomycetes	1681229	Blastomyces gilchristii	9576
Eurotiomycetes	319630	Aspergillus piperis	12058
Eurotiomycetes	86049	Cladophialophora carrionii	10371
Eurotiomycetes	5057	Aspergillus clavatus	9120
Eurotiomycetes	74035	Arthroderma uncinatum	15
Eurotiomycetes	60169	Penicillium polonicum	15
Eurotiomycetes	63405	Microsporum canis	8779
Eurotiomycetes	5061	Aspergillus niger	14690
Eurotiomycetes	487661	Aspergillus aculeatinus	12014
Eurotiomycetes	41068	Aspergillus campestris	9688
Eurotiomycetes	1191711	Aspergillus brunneoviolaceus	12055
Eurotiomycetes	1069201	Aspergillus luchuensis	16
Eurotiomycetes	51019	Aspergillus heteromorphus	10765
Eurotiomycetes	40355	Fonsecaea pedrosoi	12521
Eurotiomycetes	1367422	Fonsecaea erecta	12087
Eurotiomycetes	1810919	Aspergillus mulundensis	11565
Eurotiomycetes	34391	Epidermophyton floccosum	24
Eurotiomycetes	5067	Aspergillus parasiticus	17
Eurotiomycetes	254056	Fonsecaea monophora	11983
Eurotiomycetes	1182553	Cladophialophora psammophila	13415
Eurotiomycetes	41067	Aspergillus candidus	9638
Eurotiomycetes	1196635	Aspergillus neoniger	11935
Eurotiomycetes	1048829	Paracoccidioides lutzii	8791
Eurotiomycetes	1405805	Aspergillus pseudoglaucus	30
Eurotiomycetes	5970	Exophiala dermatitidis	9307
Eurotiomycetes	33178	Aspergillus terreus	10389
Eurotiomycetes	36651	Penicillium digitatum	8952
Eurotiomycetes	215243	Exophiala oligosperma	12010
Eurotiomycetes	5068	Aspergillus tubingensis	16
Eurotiomycetes	40382	Aspergillus ustus	18
Eurotiomycetes	446911	Aspergillus uvarum	12012
Eurotiomycetes	5037	Histoplasma capsulatum	8898
Eurotiomycetes	27334	Penicillium expansum	11056
Eurotiomycetes	43229	Capronia coronata	9226
Eurotiomycetes	36630	Aspergillus fischeri	10378
Eurotiomycetes	212818	Exophiala mesophila	9352
Eurotiomycetes	162425	Aspergillus nidulans	9500
Eurotiomycetes	1341132	Aspergillus welwitschiae	13648
Eurotiomycetes	523103	Trichophyton mentagrophytes	15
Eurotiomycetes	41061	Aspergillus nomius	11903
Eurotiomycetes	63417	Trichophyton verrucosum	8027
Eurotiomycetes	5053	Aspergillus aculeatus	10831
Eurotiomycetes	199306	Coccidioides posadasii	7219
Eurotiomycetes	109264	Aspergillus bombycis	12260
Eurotiomycetes	340412	Aspergillus novofumigatus	11448
Eurotiomycetes	43228	Capronia epimyces	10465
Eurotiomycetes	470704	Cladophialophora yegresii	10117
Eurotiomycetes	41063	Penicilliopsis zonata	9867
Eurotiomycetes	89940	Cladophialophora bantiana	12767
Eurotiomycetes	1664694	Phialophora attae	11848
Eurotiomycetes	364733	Endocarpon pusillum	9208
Eurotiomycetes	63400	Trichophyton benhamiae	7974
Eurotiomycetes	91928	Exophiala spinifera	12005
Eurotiomycetes	319626	Aspergillus homomorphus	11354
Choanoflagellida	81824	Monosiga brevicollis	9117
Choanoflagellida	946362	Salpingoeca rosetta	11492
Glaucocystophyceae	1789788	Glaucocystis incrassata	157
Glaucocystophyceae	38269	Gloeochaete wittrockiana	192
Glaucocystophyceae	77922	Cyanoptyche gloeocystis	39
Glaucocystophyceae	38271	Glaucocystis nostochinearum	34
Glaucocystophyceae	2762	Cyanophora paradoxa	188
Glaucocystophyceae	1489483	Cyanophora biloba	148
Glaucocystophyceae	1522369	Cyanophora sudae	157
Viruses	2560716	Sabo orthobunyavirus	4
Viruses	1883374	Erwinia phage vB_EamM_Kwan	285
Viruses	1922332	Vibrio virus VP5	48
Viruses	158463	Tomato severe rugose virus	7
Viruses	1982575	Rhodobacter virus RcTitan	61
Viruses	1923197	Hubei sobemo-like virus 12	2
Viruses	1608102	Wuhan Fly Virus 2	6
Viruses	2560729	Salmonella virus SE1Kor	93
Viruses	2218588	Trematomus bernacchii polyomavirus 1	3
Viruses	72003	Diatraea saccharalis densovirus	4
Viruses	2170175	California reptarenavirus	4
Viruses	1511902	Primate erythroparvovirus 3	2
Viruses	40053	Corriparta virus	11
Viruses	1511639	Dolphin rhabdovirus	5
Viruses	1552661	Santa barbara virus	7
Viruses	1340801	Bat rotavirus	11
Viruses	75747	Fusarium poae virus 1	2
Viruses	46076	Artichoke latent virus	1
Viruses	1647458	Salmonella phage SEN22	55
Viruses	1340821	Mycobacterium phage Velveteen	100
Viruses	1194757	Canine circovirus	2
Viruses	1923292	Hubei tombus-like virus 5	2
Viruses	116056	Pelargonium zonate spot virus	4
Viruses	2560331	Bacillus virus HoodyT	270
Viruses	1922458	Beihai narna-like virus 6	1
Viruses	861045	Mycobacterium virus Crimd	95
Viruses	1810946	Great Saltee virus	3
Viruses	1425363	Carrot Ch virus 1	3
Viruses	1923493	Wenling hepe-like virus 1	5
Viruses	1923099	Hubei picorna-like virus 2	2
Viruses	2560509	Gordonia virus Sour	78
Viruses	2083207	Tomato yellow leaf curl Rajasthan betasatellite	1
Viruses	2005055	Penguin siadenovirus A	21
Viruses	1580591	Sulfolobus monocaudavirus SMV2	65
Viruses	2032989	Rosellinia necatrix hypovirus 1	1
Viruses	1910969	Escherichia virus Talmos	10
Viruses	2169576	Bovine associated bovismacovirus 1	1
Viruses	2170139	Brown greater galago prosimian foamy virus	4
Viruses	1934252	Salmonella virus BTP1	61
Viruses	91753	Cucurbit aphid-borne yellows virus	6
Viruses	644007	Streptococcus phage PH10	54
Viruses	1219465	Lone Star virus	4
Viruses	1679524	Mycobacterium phage Dusk	141
Viruses	1414742	Arthrobacter phage vB_ArS-ArV2	68
Viruses	1837830	Bacillus phage SalinJah	289
Viruses	2219141	Lynx canadensis associated microvirus CLP 9413	4
Viruses	1357321	Porcine respirovirus 1	8
Viruses	290031	Spiranthes mosaic virus 3	1
Viruses	1560286	Mycobacterium phage Murucutumbu	95
Viruses	1691958	Brevibacillus phage Sundance	194
Viruses	687359	Torque teno virus 20	3
Viruses	35289	Grapevine virus B	5
Viruses	37296	Human gammaherpesvirus 8	85
Viruses	404237	Mycoreovirus 2	1
Viruses	1701810	Citrobacter phage Margaery	280
Viruses	1978539	Yongjia ledantevirus	5
Viruses	11807	Harvey murine sarcoma virus	1
Viruses	1507725	Chilli leaf curl India alphasatellite	1
Viruses	12639	Duck hepatitis B virus	11
Viruses	2419940	Tea plant line pattern virus	4
Viruses	1961665	Qinghai Himalayan marmot astrovirus 1	3
Viruses	1172193	Betapapillomavirus 6	7
Viruses	2016459	Giant panda circovirus 4	2
Viruses	1856642	Maize yellow mosaic virus	6
Viruses	1899219	Synedrella leaf curl virus	7
Viruses	190478	Clostridium phage phi3626	50
Viruses	2170246	Leuconostoc virus 1A4	50
Viruses	2304510	Culex Flavi-like virus	1
Viruses	1141519	Escherichia phage phiKT	31
Viruses	1647465	Salmonella phage SEN4	47
Viruses	111427	Diuris virus Y	1
Viruses	2050928	Bat associated cyclovirus 1	2
Viruses	2003309	Bat associated circovirus 4	2
Viruses	1925780	Pseudomonas virus Ab03	155
Viruses	1982675	Jacquemontia yellow vein virus	5
Viruses	1985399	Pteropus associated gemycircularvirus 5	2
Viruses	1810705	Salmonella phage 118970_sal4	64
Viruses	1985203	Zostera marina amalgavirus 2	2
Viruses	1856030	Golden shiner totivirus	2
Viruses	1923722	Wuhan insect virus 18	1
Viruses	1006972	Campylobacter virus IBB35	206
Viruses	1740165	Lisianthus enation leaf curl virus	6
Viruses	1368616	Brazoran virus	4
Viruses	2509391	Dipteran wubeivirus	3
Viruses	2560630	Pectobacterium virus CB5	59
Viruses	2033633	Pineapple bacilliform CO virus	3
Viruses	1921123	Salmonella virus 9NA	83
Viruses	1922670	Beihai shrimp virus 4	2
Viruses	1922435	Beihai mollusks virus 2	2
Viruses	10756	Bacillus virus phi29	27
Viruses	1921004	Escherichia virus ADB2	78
Viruses	35285	Wheat spindle streak mosaic virus	2
Viruses	1921710	Bacillus virus Slash	111
Viruses	1985375	Chickadee associated gemycircularvirus 1	2
Viruses	1911443	Centovirus	4
Viruses	438782	Abaca bunchy top virus	5
Viruses	1985397	Pteropus associated gemycircularvirus 3	3
Viruses	131226	Cherry mottle leaf virus	4
Viruses	12262	Red clover mottle virus	2
Viruses	10386	Gallid alphaherpesvirus 1	75
Viruses	2169907	Gossypium mustelinum symptomless alphasatellite	1
Viruses	1803263	Riverside virus 1	5
Viruses	1985691	Rochambeau curiovirus	11
Viruses	1592129	Odonata-associated circular virus-9	2
Viruses	2293300	Sierra dome spider associated circular virus 2	2
Viruses	104389	Cypripedium virus Y	1
Viruses	12317	Tobacco streak virus	5
Viruses	335187	Streptocarpus flower break virus	3
Viruses	145856	Human picobirnavirus	3
Viruses	1982084	Arthrobacter virus Pumancara	61
Viruses	1298531	Sulfolobales Mexican fusellovirus 1	24
Viruses	1982894	Streptomyces virus R4	86
Viruses	1177763	Omegapapillomavirus 1	15
Viruses	66200	Carrot red leaf virus	6
Viruses	2170108	Camel associated porprismacovirus 4	2
Viruses	667516	Nakiwogo virus	2
Viruses	2560687	Pseudomonas virus Zigelbrucke	171
Viruses	1980916	Piscine novirhabdovirus	6
Viruses	1485186	Nhumirim virus	1
Viruses	1746066	Wenling shark virus	1
Viruses	2219123	Lynx canadensis faeces associated genomovirus CL1 148	2
Viruses	195060	Potato yellow dwarf nucleorhabdovirus	7
Viruses	1034149	Mycobacterium phage Vortex	99
Viruses	1527524	Citrobacter phage Miller	277
Viruses	977913	Santeuil nodavirus	2
Viruses	754045	Sulfitobacter phage pCB2047-A	72
Viruses	35281	Paprika mild mottle virus	3
Viruses	1987118	Haloarcula virus His2	35
Viruses	1985731	Pseudomonas virus LKA1	57
Viruses	2560587	Mermet orthobunyavirus	3
Viruses	59304	Una virus	2
Viruses	433357	Bidens mottle virus	2
Viruses	302099	Tomato leaf curl Madagascar virus	6
Viruses	41460	Yam mosaic virus	2
Viruses	59376	Ectropis obliqua nucleopolyhedrovirus	126
Viruses	1592097	Sewage-associated circular DNA virus-30	2
Viruses	2560383	Citrobacter virus CF1	306
Viruses	1908804	Tetraparvovirus sp.	2
Viruses	253701	Zygocactus virus X	5
Viruses	1923264	Hubei tombus-like virus 18	4
Viruses	1678175	Diatom colony associated dsRNA virus 15	1
Viruses	272751	Dendrolimus punctatus virus	3
Viruses	1357704	Proteus phage PM16	46
Viruses	1972596	Koolpinyah ephemerovirus	11
Viruses	1914192	Escherichia virus IME08	253
Viruses	1923486	Wenling crustacean virus 3	2
Viruses	334207	Betapapillomavirus 3	6
Viruses	2560539	Klebsiella virus IME260	135
Viruses	2364200	Blechmonas luni narnavirus 1	1
Viruses	447605	Lindernia anagallis yellow vein virus satellite DNA beta	1
Viruses	1605721	Pandoravirus inopinatum	1838
Viruses	12253	Tomato mosaic virus	3
Viruses	1914193	Escherichia virus Bp7	263
Viruses	223303	Pepper huasteco yellow vein virus	7
Viruses	540069	Cocoa necrosis virus	1
Viruses	1918525	Cellulophaga virus Cba172	198
Viruses	1922666	Beihai sesarmid crab virus 7	1
Viruses	2169776	Bovine associated bovismacovirus 2	2
Viruses	1692252	Hermit crab associated circular virus	2
Viruses	1187973	Otarine picobirnavirus	3
Viruses	1923639	Wenzhou picorna-like virus 51	2
Viruses	1917080	Sodiomyces alkalinus fusarivirus 1	2
Viruses	2294150	Macaca mulatta papillomavirus 2	7
Viruses	1983535	Picorna-like virus AWando15	2
Viruses	10855	Spiroplasma virus SpV4	9
Viruses	10462	Trichoplusia ni granulovirus	172
Viruses	915293	Ageratum yellow vein Singapore alphasatellite	1
Viruses	1980543	Wuhan mosquito orthophasmavirus 1	3
Viruses	1923753	Wuhan spider virus 4	4
Viruses	1891773	Pteronotus davyi polyomavirus 1	4
Viruses	129728	Parapoxvirus of red deer in New Zealand	130
Viruses	1918726	Escherichia virus CVM10	56
Viruses	1555208	Ruegeria phage DSS3-P1	82
Viruses	1788452	Circovirus-like genome DHCV-3	3
Viruses	1542912	Mycobacterium phage VohminGhazi	100
Viruses	64281	Bukalasa bat virus	1
Viruses	2169810	Mycobacterium virus Pipsqueaks	73
Viruses	2169811	Mycobacterium virus Xeno	69
Viruses	1945589	Escherichia virus alpha3	10
Viruses	1923012	Hubei orthoptera virus 4	2
Viruses	74660	Choristoneura fumiferana DEF multiple nucleopolyhedrovirus	149
Viruses	1747287	Enterococcus phage vB_EfaS_IME198	95
Viruses	1513235	Cafeteria roenbergensis virus	548
Viruses	1105286	Rhodobacter phage RcapMu	57
Viruses	1922833	Hubei Wuhan insect virus 9	6
Viruses	1608105	Wuhan House Fly Virus 2	5
Viruses	2169715	Avian avulavirus 14	8
Viruses	642254	Circovirus-like genome RW-D	2
Viruses	1236405	Piliocolobus badius polyomavirus 1	4
Viruses	421976	Curvularia thermal tolerance virus	4
Viruses	1982592	Pseudomonas virus R18	86
Viruses	2170253	Gordonia virus Twister6	93
Viruses	1698439	Acinetobacter phage phiAB6	45
Viruses	2560642	Perigonia lusca nucleopolyhedrovirus	145
Viruses	363555	Lactobacillus phage KC5a	61
Viruses	1805459	Mycobacterium phage Mulciber	97
Viruses	1987745	Human associated cyclovirus 11	2
Viruses	722755	Lilac leaf chlorosis virus	4
Viruses	1923350	Jingmen picorna-like virus	1
Viruses	1985398	Pteropus associated gemycircularvirus 4	2
Viruses	1980473	Jeju orthohantavirus	3
Viruses	194948	Escherichia Stx1 converting phage	167
Viruses	40052	Changuinola virus	10
Viruses	1932885	Acinetobacter phage vB_AbaP_AS12	49
Viruses	182452	Gentian mosaic virus	2
Viruses	1914568	Potamipivirus A	1
Viruses	475777	Phlox virus B	6
Viruses	2560479	Fusarium oxysporum chrysovirus 2	4
Viruses	2169814	Hubei chipolycivirus	3
Viruses	2291614	Euphorbia heterophylla associated gemycircularvirus	2
Viruses	2093273	Juncus maritimus associated virus	5
Viruses	2169921	Escherichia virus HK446	59
Viruses	1673633	Torque teno equus virus 1	4
Viruses	1239580	Mamastrovirus 16	2
Viruses	10310	Human alphaherpesvirus 2	73
Viruses	2052561	Erysiphe necator mitovirus 1	1
Viruses	1873698	Pteropox virus	142
Viruses	2170235	Treisiotapapillomavirus 1	5
Viruses	1591444	Thaumetopoea pityocampa iflavirus 1	1
Viruses	414970	Enterobacteria phage cdtI	60
Viruses	1629671	Botrytis cinerea negative-stranded RNA virus 1	1
Viruses	347326	Pseudomonas virus 119X	53
Viruses	2060511	Babaco mosaic virus	5
Viruses	1922528	Beihai picorna-like virus 100	2
Viruses	1797140	Acidianus tailed spindle virus	95
Viruses	2051672	Chimpanzee associated cyclovirus 1	2
Viruses	1980923	Ralstonia virus RSL1	343
Viruses	1086751	Mycobacterium virus Rumpelstiltskin	109
Viruses	1897731	Aichivirus D	1
Viruses	877240	Pseudoalteromonas phage H105/1	52
Viruses	198068	Santee-Cooper ranavirus	1
Viruses	1959848	Molossus molossus papillomavirus 1	6
Viruses	1922905	Hubei lepidoptera virus 3	10
Viruses	12151	Eggplant mosaic virus	3
Viruses	1980168	Sophora alopecuroides yellow stunt alphasatellite 7a	1
Viruses	1647308	Mycobacterium phage Nerujay	97
Viruses	1273747	Halovirus HCTV-2	85
Viruses	1521388	McMurdo Ice Shelf pond-associated circular DNA virus-4	3
Viruses	644563	Vibrio phage N4	47
Viruses	2560574	Macrophomina phaseolina chrysovirus	4
Viruses	1965355	Pepper vein yellows virus 5	6
Viruses	129954	Equine mastadenovirus A	31
Viruses	1923378	Sanxia picorna-like virus 9	2
Viruses	1814286	Flavobacterium phage Fpv6	58
Viruses	2560421	Enterococcus virus EF4	60
Viruses	10567	Iotapapillomavirus 1	11
Viruses	2038728	Human associated cyclovirus 10	2
Viruses	1922942	Hubei narna-like virus 12	1
Viruses	1211480	Persimmon virus A	6
Viruses	698672	Moussa virus	5
Viruses	2560413	Enseada orthobunyavirus	4
Viruses	10864	Enterobacteria phage fd	9
Viruses	1190451	Campylobacter virus CP21	256
Viruses	1985393	Porcine associated gemycircularvirus 1	3
Viruses	2170104	Bovine associated porprismacovirus 1	2
Viruses	1965379	Escherichia virus JH2	131
Viruses	1678180	Diatom colony associated ssRNA virus 2	1
Viruses	2560415	Enterococcus virus AL2	62
Viruses	1511876	Ungulate bocaparvovirus 4	3
Viruses	1340818	Mycobacterium phage LittleCherry	87
Viruses	1923268	Hubei tombus-like virus 21	3
Viruses	1221835	Acinetobacter phage Bphi-B1251	62
Viruses	333928	Gammapapillomavirus 2	7
Viruses	1891737	Pan troglodytes polyomavirus 5	4
Viruses	559180	Stretch Lagoon orbivirus	2
Viruses	1244563	Culex theileri flavivirus	1
Viruses	329886	Vibriophage VP4	31
Viruses	2560692	Pseudomonas virus tf	72
Viruses	1606498	Artibeus planirostris polyomavirus 2	4
Viruses	128708	His 1 virus	35
Viruses	12142	Artichoke mottled crinkle virus	4
Viruses	2077298	Cattle blood-associated circovirus-like virus	5
Viruses	1675548	Mycobacterium phage Barriga	101
Viruses	31507	Anticarsia gemmatalis nucleopolyhedrovirus	158
Viruses	1327959	Mycobacterium phage Adler	125
Viruses	1176156	Tomato leaf curl Yemen betasatellite	1
Viruses	225588	Streptomyces virus phiBT1	55
Viruses	47418	Phocid alphaherpesvirus 1	8
Viruses	1128119	Clitoria yellow mottle virus	3
Viruses	37124	Chikungunya virus	2
Viruses	1746067	Wuhan aphid virus 1	6
[truncated: 25,000 more rows]

## Sheet: Table S2
Supplementary Table S2: Count of Cdc14 sequences present in each lineage and species in the analysis
Note that some species, particularly some metazoans, have multiple isoforms of a single locus present in NCBI refseq
Lineage	Species	Number of sequenecs
Alveolata-Apicomplexa	TOTAL	11
Alveolata-Apicomplexa	Besnoitia_besnoiti	1
Alveolata-Apicomplexa	Cryptosporidium_hominis	1
Alveolata-Apicomplexa	Cryptosporidium_muris	1
Alveolata-Apicomplexa	Cryptosporidium_parvum	1
Alveolata-Apicomplexa	Cryptosporidium_ubiquitum	1
Alveolata-Apicomplexa	Cyclospora_cayetanensis	1
Alveolata-Apicomplexa	Eimeria_acervulina	1
Alveolata-Apicomplexa	Eimeria_necatrix	1
Alveolata-Apicomplexa	Eimeria_tenella	1
Alveolata-Apicomplexa	Neospora_caninum	1
Alveolata-Apicomplexa	Toxoplasma_gondii	1
Alveolata-Ciliophora	TOTAL	9
Alveolata-Ciliophora	Ichthyophthirius_multifil	1
Alveolata-Ciliophora	Paramecium_tetraurelia	2
Alveolata-Ciliophora	Tetrahymena_thermophila	6
Alveolata-other_Alveolata	TOTAL	2
Alveolata-other_Alveolata	Perkinsus_marinus	2
Apusozoa	TOTAL	2
Apusozoa	Thecamonas_trahens	2
Choanoflagellida	TOTAL	2
Choanoflagellida	Monosiga_brevicollis	1
Choanoflagellida	Salpingoeca_rosetta	1
Cryptophyta	TOTAL	16
Cryptophyta	Guillardia_theta	16
Excavata-Euglenozoa	TOTAL	14
Excavata-Euglenozoa	Leishmania_braziliensis	1
Excavata-Euglenozoa	Leishmania_donovani	1
Excavata-Euglenozoa	Leishmania_infantum	1
Excavata-Euglenozoa	Leishmania_major	1
Excavata-Euglenozoa	Leishmania_mexicana	1
Excavata-Euglenozoa	Leishmania_panamensis	1
Excavata-Euglenozoa	Leptomonas_pyrrhocoris	1
Excavata-Euglenozoa	Trypanosoma_brucei	1
Excavata-Euglenozoa	Trypanosoma_conorhini	1
Excavata-Euglenozoa	Trypanosoma_cruzi	2
Excavata-Euglenozoa	Trypanosoma_grayi	1
Excavata-Euglenozoa	Trypanosoma_rangeli	1
Excavata-Euglenozoa	Trypanosoma_theileri	1
Excavata-Fornicata	TOTAL	1
Excavata-Fornicata	Giardia_intestinalis	1
Excavata-Heterolobosea	TOTAL	1
Excavata-Heterolobosea	Naegleria_gruberi	1
Excavata-Parabasalia	TOTAL	5
Excavata-Parabasalia	Trichomonas_vaginalis	5
Fungi-Basidiomycota	TOTAL	53
Fungi-Basidiomycota	Acaromyces_ingoldii	1
Fungi-Basidiomycota	Agaricus_bisporus	1
Fungi-Basidiomycota	Anthracocystis_flocculosa	1
Fungi-Basidiomycota	Apiotrichum_porosum	1
Fungi-Basidiomycota	Ceraceosorus_guamensis	1
Fungi-Basidiomycota	Coprinopsis_cinerea	1
Fungi-Basidiomycota	Cryptococcus_amylolentus	1
Fungi-Basidiomycota	Cryptococcus_gattii_VGI	1
Fungi-Basidiomycota	Cryptococcus_neoformans	2
Fungi-Basidiomycota	Cryptococcus_wingfieldii	1
Fungi-Basidiomycota	Cutaneotrichosporon_oleag	1
Fungi-Basidiomycota	Dichomitus_squalens	1
Fungi-Basidiomycota	Fibroporia_radiculosa	1
Fungi-Basidiomycota	Fomitiporia_mediterranea	1
Fungi-Basidiomycota	Gloeophyllum_trabeum	1
Fungi-Basidiomycota	Heterobasidion_irregulare	1
Fungi-Basidiomycota	Jaminaea_rosea	1
Fungi-Basidiomycota	Kalmanozyma_brasiliensis	1
Fungi-Basidiomycota	Kockovaella_imperatae	1
Fungi-Basidiomycota	Kwoniella_bestiolae	1
Fungi-Basidiomycota	Kwoniella_dejecticola	1
Fungi-Basidiomycota	Kwoniella_mangrovensis	1
Fungi-Basidiomycota	Kwoniella_pini	1
Fungi-Basidiomycota	Laccaria_bicolor	1
Fungi-Basidiomycota	Malassezia_globosa	1
Fungi-Basidiomycota	Malassezia_pachydermatis	1
Fungi-Basidiomycota	Malassezia_restricta	1
Fungi-Basidiomycota	Malassezia_sympodialis	1
Fungi-Basidiomycota	Meira_miltonrushii	1
Fungi-Basidiomycota	Melampsora_larici_populin	1
Fungi-Basidiomycota	Mixia_osmundae	1
Fungi-Basidiomycota	Moesziomyces_antarcticus	1
Fungi-Basidiomycota	Phanerochaete_carnosa	1
Fungi-Basidiomycota	Postia_placenta	1
Fungi-Basidiomycota	Pseudomicrostroma_glucosi	1
Fungi-Basidiomycota	Pseudozyma_hubeiensis	1
Fungi-Basidiomycota	Puccinia_graminis	1
Fungi-Basidiomycota	Punctularia_strigosozonat	1
Fungi-Basidiomycota	Rhodotorula_graminis	1
Fungi-Basidiomycota	Rhodotorula_toruloides	1
Fungi-Basidiomycota	Schizophyllum_commune	1
Fungi-Basidiomycota	Serpula_lacrymans	1
Fungi-Basidiomycota	Sparassis_crispa	1
Fungi-Basidiomycota	Stereum_hirsutum	1
Fungi-Basidiomycota	Tilletiaria_anomala	1
Fungi-Basidiomycota	Tilletiopsis_washingtonen	1
Fungi-Basidiomycota	Trametes_versicolor	1
Fungi-Basidiomycota	Tremella_mesenterica	1
Fungi-Basidiomycota	Trichosporon_asahii	1
Fungi-Basidiomycota	Ustilago_maydis	1
Fungi-Basidiomycota	Wallemia_ichthyophaga	1
Fungi-Basidiomycota	Wallemia_mellicola	1
Fungi-Dothideomycetes	TOTAL	23
Fungi-Dothideomycetes	Alternaria_alternata	1
Fungi-Dothideomycetes	Alternaria_arborescens	1
Fungi-Dothideomycetes	Aureobasidium_namibiae	1
Fungi-Dothideomycetes	Aureobasidium_subglaciale	1
Fungi-Dothideomycetes	Baudoinia_panamericana	1
Fungi-Dothideomycetes	Bipolaris_maydis	1
Fungi-Dothideomycetes	Bipolaris_oryzae	1
Fungi-Dothideomycetes	Bipolaris_sorokiniana	1
Fungi-Dothideomycetes	Bipolaris_victoriae	1
Fungi-Dothideomycetes	Bipolaris_zeicola	1
Fungi-Dothideomycetes	Cercospora_beticola	1
Fungi-Dothideomycetes	Coniosporium_apollinis	1
Fungi-Dothideomycetes	Diplodia_corticola	1
Fungi-Dothideomycetes	Exserohilum_turcicum	1
Fungi-Dothideomycetes	Leptosphaeria_maculans	1
Fungi-Dothideomycetes	Paraphaeosphaeria_sporulo	1
Fungi-Dothideomycetes	Parastagonospora_nodorum	1
Fungi-Dothideomycetes	Pseudocercospora_fijiensi	1
Fungi-Dothideomycetes	Pyrenophora_tritici_repen	1
Fungi-Dothideomycetes	Ramularia_collo_cygni	1
Fungi-Dothideomycetes	Sphaerulina_musiva	1
Fungi-Dothideomycetes	Verruconis_gallopava	1
Fungi-Dothideomycetes	Zymoseptoria_tritici	1
Fungi-Eurotiomycetes	TOTAL	77
Fungi-Eurotiomycetes	Aspergillus_aculeatinus	1
Fungi-Eurotiomycetes	Aspergillus_aculeatus	1
Fungi-Eurotiomycetes	Aspergillus_bombycis	1
Fungi-Eurotiomycetes	Aspergillus_brunneoviolac	1
Fungi-Eurotiomycetes	Aspergillus_campestris	1
Fungi-Eurotiomycetes	Aspergillus_candidus	1
Fungi-Eurotiomycetes	Aspergillus_clavatus	1
Fungi-Eurotiomycetes	Aspergillus_costaricaensi	1
Fungi-Eurotiomycetes	Aspergillus_eucalypticola	1
Fungi-Eurotiomycetes	Aspergillus_fischeri	1
Fungi-Eurotiomycetes	Aspergillus_flavus	1
Fungi-Eurotiomycetes	Aspergillus_fumigatus	1
Fungi-Eurotiomycetes	Aspergillus_glaucus	1
Fungi-Eurotiomycetes	Aspergillus_heteromorphus	1
Fungi-Eurotiomycetes	Aspergillus_homomorphus	1
Fungi-Eurotiomycetes	Aspergillus_ibericus	1
Fungi-Eurotiomycetes	Aspergillus_japonicus	1
Fungi-Eurotiomycetes	Aspergillus_mulundensis	1
Fungi-Eurotiomycetes	Aspergillus_neoniger	1
Fungi-Eurotiomycetes	Aspergillus_nidulans	1
Fungi-Eurotiomycetes	Aspergillus_niger	1
Fungi-Eurotiomycetes	Aspergillus_nomius	1
Fungi-Eurotiomycetes	Aspergillus_novofumigatus	1
Fungi-Eurotiomycetes	Aspergillus_oryzae	1
Fungi-Eurotiomycetes	Aspergillus_piperis	1
Fungi-Eurotiomycetes	Aspergillus_saccharolytic	1
Fungi-Eurotiomycetes	Aspergillus_sclerotionige	1
Fungi-Eurotiomycetes	Aspergillus_steynii	1
Fungi-Eurotiomycetes	Aspergillus_terreus	1
Fungi-Eurotiomycetes	Aspergillus_thermomutatus	1
Fungi-Eurotiomycetes	Aspergillus_uvarum	1
Fungi-Eurotiomycetes	Aspergillus_vadensis	1
Fungi-Eurotiomycetes	Aspergillus_welwitschiae	1
Fungi-Eurotiomycetes	Blastomyces_gilchristii	1
Fungi-Eurotiomycetes	Byssochlamys_spectabilis	1
Fungi-Eurotiomycetes	Capronia_coronata	1
Fungi-Eurotiomycetes	Capronia_epimyces	1
Fungi-Eurotiomycetes	Cladophialophora_bantiana	1
Fungi-Eurotiomycetes	Cladophialophora_carrioni	1
Fungi-Eurotiomycetes	Cladophialophora_immunda	1
Fungi-Eurotiomycetes	Cladophialophora_psammoph	1
Fungi-Eurotiomycetes	Cladophialophora_yegresii	1
Fungi-Eurotiomycetes	Coccidioides_immitis	1
Fungi-Eurotiomycetes	Coccidioides_posadasii	1
Fungi-Eurotiomycetes	Cyphellophora_europaea	1
Fungi-Eurotiomycetes	Endocarpon_pusillum	1
Fungi-Eurotiomycetes	Exophiala_aquamarina	1
Fungi-Eurotiomycetes	Exophiala_dermatitidis	1
Fungi-Eurotiomycetes	Exophiala_mesophila	1
Fungi-Eurotiomycetes	Exophiala_oligosperma	1
Fungi-Eurotiomycetes	Exophiala_spinifera	1
Fungi-Eurotiomycetes	Exophiala_xenobiotica	1
Fungi-Eurotiomycetes	Fonsecaea_erecta	1
Fungi-Eurotiomycetes	Fonsecaea_monophora	1
Fungi-Eurotiomycetes	Fonsecaea_multimorphosa	1
Fungi-Eurotiomycetes	Fonsecaea_nubica	1
Fungi-Eurotiomycetes	Fonsecaea_pedrosoi	1
Fungi-Eurotiomycetes	Histoplasma_capsulatum	1
Fungi-Eurotiomycetes	Microsporum_canis	1
Fungi-Eurotiomycetes	Nannizzia_gypsea	1
Fungi-Eurotiomycetes	Paracoccidioides_brasilie	1
Fungi-Eurotiomycetes	Paracoccidioides_lutzii	1
Fungi-Eurotiomycetes	Penicilliopsis_zonata	1
Fungi-Eurotiomycetes	Penicillium_arizonense	1
Fungi-Eurotiomycetes	Penicillium_digitatum	1
Fungi-Eurotiomycetes	Penicillium_expansum	1
Fungi-Eurotiomycetes	Penicillium_rubens	1
Fungi-Eurotiomycetes	Phialophora_attae	1
Fungi-Eurotiomycetes	Rasamsonia_emersonii	1
Fungi-Eurotiomycetes	Rhinocladiella_mackenziei	1
Fungi-Eurotiomycetes	Talaromyces_atroroseus	1
Fungi-Eurotiomycetes	Talaromyces_marneffei	1
Fungi-Eurotiomycetes	Talaromyces_stipitatus	1
Fungi-Eurotiomycetes	Trichophyton_benhamiae	1
Fungi-Eurotiomycetes	Trichophyton_rubrum	1
Fungi-Eurotiomycetes	Trichophyton_verrucosum	1
Fungi-Eurotiomycetes	Uncinocarpus_reesii	1
Fungi-Leotiomycetes	TOTAL	9
Fungi-Leotiomycetes	Amorphotheca_resinae	1
Fungi-Leotiomycetes	Botrytis_cinerea	1
Fungi-Leotiomycetes	Glarea_lozoyensis	1
Fungi-Leotiomycetes	Hyaloscypha_bicolor	1
Fungi-Leotiomycetes	Marssonina_brunnea	1
Fungi-Leotiomycetes	Phialocephala_scopiformis	1
Fungi-Leotiomycetes	Pseudogymnoascus_destruct	1
Fungi-Leotiomycetes	Pseudogymnoascus_verrucos	1
Fungi-Leotiomycetes	Sclerotinia_sclerotiorum	1
Fungi-other_Fungi	TOTAL	3
Fungi-other_Fungi	Batrachochytrium_dendroba	1
Fungi-other_Fungi	Lobosporangium_transversa	1
Fungi-other_Fungi	Spizellomyces_punctatus	1
Fungi-other_Pezizomycotina	TOTAL	3
Fungi-other_Pezizomycotina	Arthrobotrys_oligospora	1
Fungi-other_Pezizomycotina	Tuber_melanosporum	1
Fungi-other_Pezizomycotina	Xylona_heveae	1
Fungi-Saccharomycotina	TOTAL	54
Fungi-Saccharomycotina	Ascoidea_rubescens	1
Fungi-Saccharomycotina	Babjeviella_inositovora	1
Fungi-Saccharomycotina	Candida_albicans	1
Fungi-Saccharomycotina	Candida_auris	1
Fungi-Saccharomycotina	Candida_dubliniensis	1
Fungi-Saccharomycotina	Candida_duobushaemuloni	1
Fungi-Saccharomycotina	Candida_glabrata	1
Fungi-Saccharomycotina	Candida_haemulonis	1
Fungi-Saccharomycotina	Candida_orthopsilosis	1
Fungi-Saccharomycotina	Candida_pseudohaemuloni	1
Fungi-Saccharomycotina	Candida_tropicalis	1
Fungi-Saccharomycotina	Clavispora_lusitaniae	1
Fungi-Saccharomycotina	Cyberlindnera_jadinii	1
Fungi-Saccharomycotina	Debaryomyces_fabryi	1
Fungi-Saccharomycotina	Debaryomyces_hansenii	1
Fungi-Saccharomycotina	Eremothecium_cymbalariae	1
Fungi-Saccharomycotina	Eremothecium_gossypii	1
Fungi-Saccharomycotina	Eremothecium_sinecaudum	1
Fungi-Saccharomycotina	Hyphopichia_burtonii	1
Fungi-Saccharomycotina	Kazachstania_africana	1
Fungi-Saccharomycotina	Kazachstania_naganishii	1
Fungi-Saccharomycotina	Kluyveromyces_lactis	1
Fungi-Saccharomycotina	Kluyveromyces_marxianus	1
Fungi-Saccharomycotina	Komagataella_phaffii	1
Fungi-Saccharomycotina	Kuraishia_capsulata	1
Fungi-Saccharomycotina	Lachancea_lanzarotensis	1
Fungi-Saccharomycotina	Lachancea_thermotolerans	1
Fungi-Saccharomycotina	Lodderomyces_elongisporus	1
Fungi-Saccharomycotina	Metschnikowia_bicuspidata	1
Fungi-Saccharomycotina	Meyerozyma_guilliermondii	1
Fungi-Saccharomycotina	Naumovozyma_castellii	2
Fungi-Saccharomycotina	Naumovozyma_dairenensis	2
Fungi-Saccharomycotina	Ogataea_parapolymorpha	1
Fungi-Saccharomycotina	Ogataea_polymorpha	1
Fungi-Saccharomycotina	Pichia_kudriavzevii	1
Fungi-Saccharomycotina	Pichia_membranifaciens	1
Fungi-Saccharomycotina	Saccharomyces_cerevisiae	1
Fungi-Saccharomycotina	Saccharomyces_eubayanus	1
Fungi-Saccharomycotina	Scheffersomyces_stipitis	1
Fungi-Saccharomycotina	Spathaspora_passalidarum	1
Fungi-Saccharomycotina	Sugiyamaella_lignohabitan	1
Fungi-Saccharomycotina	Suhomyces_tanzawaensis	1
Fungi-Saccharomycotina	Tetrapisispora_blattae	1
Fungi-Saccharomycotina	Tetrapisispora_phaffii	1
Fungi-Saccharomycotina	Torulaspora_delbrueckii	1
Fungi-Saccharomycotina	Vanderwaltozyma_polyspora	1
Fungi-Saccharomycotina	Wickerhamiella_sorbophila	1
Fungi-Saccharomycotina	Wickerhamomyces_anomalus	1
Fungi-Saccharomycotina	Wickerhamomyces_ciferrii	1
Fungi-Saccharomycotina	Yamadazyma_tenuis	1
Fungi-Saccharomycotina	Yarrowia_lipolytica	1
Fungi-Saccharomycotina	Zygosaccharomyces_rouxii	1
Fungi-Sordariomycetes	TOTAL	42
Fungi-Sordariomycetes	Beauveria_bassiana	1
Fungi-Sordariomycetes	Chaetomium_globosum	1
Fungi-Sordariomycetes	Chaetomium_thermophilum	1
Fungi-Sordariomycetes	Colletotrichum_graminicol	1
Fungi-Sordariomycetes	Colletotrichum_higginsian	1
Fungi-Sordariomycetes	Colletotrichum_orchidophi	1
Fungi-Sordariomycetes	Cordyceps_fumosorosea	1
Fungi-Sordariomycetes	Cordyceps_militaris	1
Fungi-Sordariomycetes	Fusarium_fujikuroi	1
Fungi-Sordariomycetes	Fusarium_graminearum	1
Fungi-Sordariomycetes	Fusarium_oxysporum	1
Fungi-Sordariomycetes	Fusarium_pseudograminearu	1
Fungi-Sordariomycetes	Fusarium_venenatum	1
Fungi-Sordariomycetes	Fusarium_verticillioides	1
Fungi-Sordariomycetes	Gaeumannomyces_tritici	1
Fungi-Sordariomycetes	Grosmannia_clavigera	1
Fungi-Sordariomycetes	Metarhizium_acridum	1
Fungi-Sordariomycetes	Metarhizium_brunneum	1
Fungi-Sordariomycetes	Metarhizium_robertsii	1
Fungi-Sordariomycetes	Nectria_haematococca	1
Fungi-Sordariomycetes	Neurospora_crassa	1
Fungi-Sordariomycetes	Neurospora_tetrasperma	1
Fungi-Sordariomycetes	Pestalotiopsis_fici	1
Fungi-Sordariomycetes	Phaeoacremonium_minimum	1
Fungi-Sordariomycetes	Pochonia_chlamydosporia	1
Fungi-Sordariomycetes	Purpureocillium_lilacinum	1
Fungi-Sordariomycetes	Pyricularia_oryzae	1
Fungi-Sordariomycetes	Scedosporium_apiospermum	1
Fungi-Sordariomycetes	Sodiomyces_alkalinus	1
Fungi-Sordariomycetes	Sordaria_macrospora	1
Fungi-Sordariomycetes	Sporothrix_schenckii	1
Fungi-Sordariomycetes	Thermothelomyces_thermoph	1
Fungi-Sordariomycetes	Trichoderma_asperellum	1
Fungi-Sordariomycetes	Trichoderma_atroviride	1
Fungi-Sordariomycetes	Trichoderma_citrinoviride	1
Fungi-Sordariomycetes	Trichoderma_gamsii	1
Fungi-Sordariomycetes	Trichoderma_harzianum	1
Fungi-Sordariomycetes	Trichoderma_reesei	1
Fungi-Sordariomycetes	Trichoderma_virens	1
Fungi-Sordariomycetes	Verticillium_alfalfae	1
Fungi-Sordariomycetes	Verticillium_dahliae	1
Fungi-Sordariomycetes	Verticillium_nonalfalfae	1
Fungi-Taphrinomycotina	TOTAL	8
Fungi-Taphrinomycotina	Pneumocystis_carinii	1
Fungi-Taphrinomycotina	Pneumocystis_jirovecii	1
Fungi-Taphrinomycotina	Pneumocystis_murina	1
Fungi-Taphrinomycotina	Saitoella_complicata	1
Fungi-Taphrinomycotina	Schizosaccharomyces_cryop	1
Fungi-Taphrinomycotina	Schizosaccharomyces_japon	1
Fungi-Taphrinomycotina	Schizosaccharomyces_octos	1
Fungi-Taphrinomycotina	Schizosaccharomyces_pombe	1
Metazoa	TOTAL	1360
Metazoa	Acanthaster_planci	2
Metazoa	Acanthisitta_chloris	2
Metazoa	Acanthochromis_polyacanth	4
Metazoa	Acinonyx_jubatus	5
Metazoa	Acromyrmex_echinatior	1
Metazoa	Acropora_digitifera	1
Metazoa	Acropora_millepora	2
Metazoa	Acyrthosiphon_pisum	2
Metazoa	Aedes_aegypti	2
Metazoa	Aethina_tumida	2
Metazoa	Agrilus_planipennis	2
Metazoa	Ailuropoda_melanoleuca	4
Metazoa	Alligator_mississippiensi	3
Metazoa	Alligator_sinensis	3
Metazoa	Amphiprion_ocellaris	4
Metazoa	Amyelois_transitella	2
Metazoa	Anabas_testudineus	4
Metazoa	Anas_platyrhynchos	2
Metazoa	Anolis_carolinensis	3
Metazoa	Anopheles_gambiae	1
Metazoa	Anoplophora_glabripennis	2
Metazoa	Anser_cygnoides	3
Metazoa	Antrostomus_carolinensis	2
Metazoa	Aotus_nancymaae	3
Metazoa	Apaloderma_vittatum	2
Metazoa	Aphis_gossypii	1
Metazoa	Apis_cerana	3
Metazoa	Apis_dorsata	2
Metazoa	Apis_florea	2
Metazoa	Apis_mellifera	2
Metazoa	Aplysia_californica	1
Metazoa	Aptenodytes_forsteri	2
Metazoa	Apteryx_australis	4
Metazoa	Apteryx_rowi	4
Metazoa	Aquila_chrysaetos	2
Metazoa	Astatotilapia_calliptera	7
Metazoa	Astyanax_mexicanus	5
Metazoa	Athalia_rosae	2
Metazoa	Athene_cunicularia	2
Metazoa	Atta_cephalotes	1
Metazoa	Atta_colombica	1
Metazoa	Austrofundulus_limnaeus	2
Metazoa	Bactrocera_dorsalis	1
Metazoa	Bactrocera_latifrons	1
Metazoa	Balaenoptera_acutorostrat	3
Metazoa	Balearica_regulorum	2
Metazoa	Bemisia_tabaci	1
Metazoa	Betta_splendens	6
Metazoa	Bicyclus_anynana	2
Metazoa	Biomphalaria_glabrata	1
Metazoa	Bison_bison	4
Metazoa	Boleophthalmus_pectiniros	4
Metazoa	Bombus_impatiens	2
Metazoa	Bombus_terrestris	2
Metazoa	Bombyx_mandarina	2
Metazoa	Bombyx_mori	2
Metazoa	Bos_indicus	5
Metazoa	Bos_indicus_x_Bos_taurus	7
Metazoa	Bos_mutus	2
Metazoa	Bos_taurus	8
Metazoa	Branchiostoma_belcheri	1
Metazoa	Branchiostoma_floridae	1
Metazoa	Brugia_malayi	1
Metazoa	Bubalus_bubalis	8
Metazoa	Buceros_rhinoceros	2
Metazoa	Caenorhabditis_briggsae	1
Metazoa	Caenorhabditis_elegans	1
Metazoa	Caenorhabditis_remanei	1
Metazoa	Calidris_pugnax	5
Metazoa	Callithrix_jacchus	5
Metazoa	Callorhinchus_milii	4
Metazoa	Callorhinus_ursinus	4
Metazoa	Camelus_bactrianus	2
Metazoa	Camelus_ferus	2
Metazoa	Camponotus_floridanus	2
Metazoa	Canis_lupus	8
Metazoa	Capra_hircus	3
Metazoa	Carassius_auratus	7
Metazoa	Cariama_cristata	2
Metazoa	Carlito_syrichta	2
Metazoa	Castor_canadensis	2
Metazoa	Cavia_porcellus	3
Metazoa	Cebus_capucinus	4
Metazoa	Centruroides_sculpturatus	2
Metazoa	Cephus_cinctus	2
Metazoa	Ceratina_calcarata	2
Metazoa	Ceratitis_capitata	1
Metazoa	Ceratosolen_solmsi	2
Metazoa	Ceratotherium_simum	7
Metazoa	Cercocebus_atys	6
Metazoa	Chaetura_pelagica	2
Metazoa	Charadrius_vociferus	2
Metazoa	Chelonia_mydas	5
Metazoa	Chinchilla_lanigera	3
Metazoa	Chlamydotis_macqueenii	2
Metazoa	Chlorocebus_sabaeus	6
Metazoa	Chrysemys_picta	5
Metazoa	Chrysochloris_asiatica	3
Metazoa	Cimex_lectularius	2
Metazoa	Ciona_intestinalis	1
Metazoa	Clupea_harengus	3
Metazoa	Colius_striatus	2
Metazoa	Colobus_angolensis	3
Metazoa	Columba_livia	2
Metazoa	Condylura_cristata	4
Metazoa	Copidosoma_floridanum	2
Metazoa	Corapipo_altera	3
Metazoa	Corvus_brachyrhynchos	3
Metazoa	Corvus_cornix	5
Metazoa	Cottoperca_gobio	2
Metazoa	Coturnix_japonica	5
Metazoa	Crassostrea_gigas	1
Metazoa	Crassostrea_virginica	2
Metazoa	Cricetulus_griseus	6
Metazoa	Crocodylus_porosus	3
Metazoa	Cryptotermes_secundus	1
Metazoa	Ctenocephalides_felis	2
Metazoa	Cuculus_canorus	2
Metazoa	Culex_quinquefasciatus	1
Metazoa	Cyanistes_caeruleus	3
Metazoa	Cynoglossus_semilaevis	6
Metazoa	Cyphomyrmex_costatus	1
Metazoa	Cyprinodon_variegatus	3
Metazoa	Cyprinus_carpio	3
Metazoa	Danio_rerio	4
Metazoa	Dasypus_novemcinctus	3
Metazoa	Delphinapterus_leucas	4
Metazoa	Dendroctonus_ponderosae	3
Metazoa	Dendronephthya_gigantea	2
Metazoa	Denticeps_clupeoides	5
Metazoa	Dermatophagoides_pteronys	1
Metazoa	Desmodus_rotundus	3
Metazoa	Diabrotica_virgifera	1
Metazoa	Diachasma_alloeum	3
Metazoa	Diaphorina_citri	1
Metazoa	Dinoponera_quadriceps	1
Metazoa	Dipodomys_ordii	3
Metazoa	Diuraphis_noxia	1
Metazoa	Dromaius_novaehollandiae	2
Metazoa	Drosophila_ananassae	1
Metazoa	Drosophila_arizonae	1
Metazoa	Drosophila_biarmipes	1
Metazoa	Drosophila_bipectinata	1
Metazoa	Drosophila_busckii	1
Metazoa	Drosophila_elegans	1
Metazoa	Drosophila_erecta	1
Metazoa	Drosophila_eugracilis	1
Metazoa	Drosophila_ficusphila	1
Metazoa	Drosophila_grimshawi	1
Metazoa	Drosophila_kikkawai	1
Metazoa	Drosophila_melanogaster	1
Metazoa	Drosophila_miranda	1
Metazoa	Drosophila_mojavensis	1
Metazoa	Drosophila_obscura	1
Metazoa	Drosophila_persimilis	1
Metazoa	Drosophila_pseudoobscura	1
Metazoa	Drosophila_rhopaloa	1
Metazoa	Drosophila_sechellia	1
Metazoa	Drosophila_serrata	1
Metazoa	Drosophila_simulans	1
Metazoa	Drosophila_suzukii	1
Metazoa	Drosophila_takahashii	1
Metazoa	Drosophila_virilis	1
Metazoa	Drosophila_willistoni	1
Metazoa	Drosophila_yakuba	1
Metazoa	Dufourea_novaeangliae	2
Metazoa	Echeneis_naucrates	6
Metazoa	Echinops_telfairi	1
Metazoa	Egretta_garzetta	2
Metazoa	Electrophorus_electricus	3
Metazoa	Elephantulus_edwardii	2
Metazoa	Empidonax_traillii	4
Metazoa	Enhydra_lutris	5
Metazoa	Eptesicus_fuscus	4
Metazoa	Equus_asinus	6
Metazoa	Equus_caballus	10
Metazoa	Equus_przewalskii	4
Metazoa	Erinaceus_europaeus	2
Metazoa	Erpetoichthys_calabaricus	4
Metazoa	Esox_lucius	4
Metazoa	Eufriesea_mexicana	3
Metazoa	Eumetopias_jubatus	4
Metazoa	Eurypyga_helias	2
Metazoa	Eurytemora_affinis	1
Metazoa	Exaiptasia_pallida	2
Metazoa	Falco_cherrug	4
Metazoa	Falco_peregrinus	4
Metazoa	Felis_catus	4
Metazoa	Ficedula_albicollis	3
Metazoa	Folsomia_candida	2
Metazoa	Fopius_arisanus	3
Metazoa	Formica_exsecta	1
Metazoa	Frankliniella_occidentali	1
Metazoa	Fukomys_damarensis	4
Metazoa	Fulmarus_glacialis	1
Metazoa	Fundulus_heteroclitus	4
Metazoa	Galendromus_occidentalis	1
Metazoa	Galeopterus_variegatus	2
Metazoa	Galleria_mellonella	2
Metazoa	Gallus_gallus	3
Metazoa	Gavia_stellata	2
Metazoa	Gavialis_gangeticus	3
Metazoa	Gekko_japonicus	2
Metazoa	Gouania_willdenowi	3
Metazoa	Grammomys_surdaster	4
Metazoa	Habropoda_laboriosa	2
Metazoa	Haliaeetus_albicilla	2
Metazoa	Haliaeetus_leucocephalus	2
Metazoa	Halyomorpha_halys	2
Metazoa	Haplochromis_burtoni	6
Metazoa	Harpegnathos_saltator	3
Metazoa	Helicoverpa_armigera	2
Metazoa	Helobdella_robusta	3
Metazoa	Heterocephalus_glaber	4
Metazoa	Hippocampus_comes	4
Metazoa	Hipposideros_armiger	3
Metazoa	Homo_sapiens	10
Metazoa	Hyalella_azteca	1
Metazoa	Hydra_vulgaris	2
Metazoa	Hyposmocoma_kahamanoa	2
Metazoa	Ictalurus_punctatus	6
Metazoa	Ictidomys_tridecemlineatu	4
Metazoa	Jaculus_jaculus	3
Metazoa	Kryptolebias_marmoratus	3
Metazoa	Labrus_bergylta	5
Metazoa	Lagenorhynchus_obliquiden	5
Metazoa	Larimichthys_crocea	5
Metazoa	Lates_calcarifer	5
Metazoa	Latimeria_chalumnae	4
Metazoa	Lepidothrix_coronata	4
Metazoa	Lepisosteus_oculatus	5
Metazoa	Leptinotarsa_decemlineata	2
Metazoa	Leptonychotes_weddellii	1
Metazoa	Leptosomus_discolor	2
Metazoa	Linepithema_humile	1
Metazoa	Lingula_anatina	2
Metazoa	Lipotes_vexillifer	2
Metazoa	Loa_loa	1
Metazoa	Lonchura_striata	4
Metazoa	Lottia_gigantea	1
Metazoa	Loxodonta_africana	5
Metazoa	Lucilia_cuprina	1
Metazoa	Macaca_fascicularis	8
Metazoa	Macaca_mulatta	7
Metazoa	Macaca_nemestrina	5
Metazoa	Mandrillus_leucophaeus	3
Metazoa	Manis_javanica	3
Metazoa	Marmota_flaviventris	4
Metazoa	Marmota_marmota	3
Metazoa	Mastacembelus_armatus	4
Metazoa	Maylandia_zebra	7
Metazoa	Megachile_rotundata	3
Metazoa	Melanaphis_sacchari	1
Metazoa	Meleagris_gallopavo	2
Metazoa	Melopsittacus_undulatus	2
Metazoa	Meriones_unguiculatus	3
Metazoa	Merops_nubicus	1
Metazoa	Mesitornis_unicolor	1
Metazoa	Mesocricetus_auratus	2
Metazoa	Microcebus_murinus	5
Metazoa	Microplitis_demolitor	2
Metazoa	Microtus_ochrogaster	3
Metazoa	Miniopterus_natalensis	4
Metazoa	Mizuhopecten_yessoensis	2
Metazoa	Monodelphis_domestica	5
Metazoa	Monodon_monoceros	3
Metazoa	Monomorium_pharaonis	1
Metazoa	Monopterus_albus	2
Metazoa	Mus_caroli	2
Metazoa	Mus_musculus	4
Metazoa	Mus_pahari	4
Metazoa	Musca_domestica	1
Metazoa	Mustela_putorius	5
Metazoa	Myotis_brandtii	5
Metazoa	Myotis_davidii	4
Metazoa	Myotis_lucifugus	4
Metazoa	Myzus_persicae	1
Metazoa	Nannospalax_galili	4
Metazoa	Nanorana_parkeri	3
Metazoa	Nasonia_vitripennis	2
Metazoa	Nematostella_vectensis	2
Metazoa	Neodiprion_lecontei	2
Metazoa	Neolamprologus_brichardi	6
Metazoa	Neomonachus_schauinslandi	2
Metazoa	Neopelma_chrysocephalum	3
Metazoa	Neophocaena_asiaeoriental	2
Metazoa	Nestor_notabilis	2
Metazoa	Nicrophorus_vespilloides	4
Metazoa	Nilaparvata_lugens	2
Metazoa	Nipponia_nippon	2
Metazoa	Nomascus_leucogenys	1
Metazoa	Notechis_scutatus	5
Metazoa	Nothobranchius_furzeri	3
Metazoa	Nothoprocta_perdicaria	2
Metazoa	Notothenia_coriiceps	2
Metazoa	Numida_meleagris	4
Metazoa	Nylanderia_fulva	1
Metazoa	Ochotona_princeps	3
Metazoa	Octodon_degus	3
Metazoa	Octopus_bimaculoides	1
Metazoa	Octopus_vulgaris	1
Metazoa	Odobenus_rosmarus	2
Metazoa	Odocoileus_virginianus	4
Metazoa	Oncorhynchus_kisutch	7
Metazoa	Oncorhynchus_mykiss	7
Metazoa	Oncorhynchus_nerka	11
Metazoa	Oncorhynchus_tshawytscha	8
Metazoa	Onthophagus_taurus	2
Metazoa	Ooceraea_biroi	2
Metazoa	Opisthocomus_hoazin	2
Metazoa	Opisthorchis_viverrini	1
Metazoa	Orbicella_faveolata	2
Metazoa	Orcinus_orca	3
Metazoa	Oreochromis_niloticus	7
Metazoa	Ornithorhynchus_anatinus	2
Metazoa	Orussus_abietinus	3
Metazoa	Orycteropus_afer	2
Metazoa	Oryctolagus_cuniculus	4
Metazoa	Oryzias_latipes	3
Metazoa	Oryzias_melastigma	4
Metazoa	Osmia_bicornis	2
Metazoa	Ostrinia_furnacalis	2
Metazoa	Otolemur_garnettii	3
Metazoa	Ovis_aries	2
Metazoa	Pan_paniscus	4
Metazoa	Pan_troglodytes	10
Metazoa	Pangasianodon_hypophthalm	4
Metazoa	Panthera_pardus	3
Metazoa	Panthera_tigris	3
Metazoa	Papilio_machaon	3
Metazoa	Papilio_polytes	2
Metazoa	Papilio_xuthus	2
Metazoa	Papio_anubis	6
Metazoa	Paralichthys_olivaceus	3
Metazoa	Parambassis_ranga	5
Metazoa	Paramormyrops_kingsleyae	3
Metazoa	Parasteatoda_tepidariorum	2
Metazoa	Parus_major	6
Metazoa	Pediculus_humanus	2
Metazoa	Pelecanus_crispus	2
Metazoa	Pelodiscus_sinensis	5
Metazoa	Penaeus_vannamei	1
Metazoa	Perca_flavescens	4
Metazoa	Peromyscus_leucopus	4
Metazoa	Peromyscus_maniculatus	6
Metazoa	Phaethon_lepturus	2
Metazoa	Phalacrocorax_carbo	2
Metazoa	Phascolarctos_cinereus	2
Metazoa	Phyllostomus_discolor	2
Metazoa	Physeter_catodon	8
Metazoa	Picoides_pubescens	2
Metazoa	Pieris_rapae	2
Metazoa	Piliocolobus_tephrosceles	4
Metazoa	Pipra_filicauda	3
Metazoa	Plutella_xylostella	1
Metazoa	Pocillopora_damicornis	2
Metazoa	Podarcis_muralis	4
Metazoa	Poecilia_formosa	5
Metazoa	Poecilia_latipinna	5
Metazoa	Poecilia_mexicana	5
Metazoa	Poecilia_reticulata	5
Metazoa	Pogona_vitticeps	4
Metazoa	Pogonomyrmex_barbatus	1
Metazoa	Polistes_canadensis	4
Metazoa	Polistes_dominula	3
Metazoa	Pomacea_canaliculata	2
Metazoa	Pongo_abelii	6
Metazoa	Priapulus_caudatus	1
Metazoa	Propithecus_coquereli	2
Metazoa	Protobothrops_mucrosquama	1
Metazoa	Pseudomyrmex_gracilis	1
Metazoa	Pseudonaja_textilis	5
Metazoa	Pseudopodoces_humilis	4
Metazoa	Pterocles_gutturalis	1
Metazoa	Pteropus_alecto	5
Metazoa	Pteropus_vampyrus	5
Metazoa	Puma_concolor	3
Metazoa	Pundamilia_nyererei	5
Metazoa	Pygocentrus_nattereri	6
Metazoa	Pygoscelis_adeliae	2
Metazoa	Python_bivittatus	4
Metazoa	Rattus_norvegicus	2
Metazoa	Rhagoletis_zephyria	3
Metazoa	Rhinatrema_bivittatum	4
Metazoa	Rhincodon_typus	2
Metazoa	Rhinopithecus_bieti	4
Metazoa	Rhinopithecus_roxellana	1
Metazoa	Rhopalosiphum_maidis	2
Metazoa	Rousettus_aegyptiacus	5
Metazoa	Saccoglossus_kowalevskii	2
Metazoa	Saimiri_boliviensis	4
Metazoa	Salmo_salar	9
Metazoa	Salmo_trutta	8
Metazoa	Salvelinus_alpinus	8
Metazoa	Sarcophilus_harrisii	4
Metazoa	Schistosoma_haematobium	1
Metazoa	Schistosoma_mansoni	1
Metazoa	Scleropages_formosus	5
Metazoa	Seriola_dumerili	5
Metazoa	Seriola_lalandi	4
Metazoa	Sinocyclocheilus_anshuien	7
Metazoa	Sinocyclocheilus_grahami	6
Metazoa	Sinocyclocheilus_rhinocer	6
Metazoa	Sipha_flava	1
Metazoa	Solenopsis_invicta	1
Metazoa	Sorex_araneus	3
Metazoa	Spodoptera_litura	2
Metazoa	Stegastes_partitus	4
Metazoa	Stomoxys_calcitrans	1
Metazoa	Struthio_camelus	3
Metazoa	Sturnus_vulgaris	3
Metazoa	Stylophora_pistillata	2
Metazoa	Sus_scrofa	9
Metazoa	Tachysurus_fulvidraco	4
Metazoa	Takifugu_rubripes	4
Metazoa	Tauraco_erythrolophus	3
Metazoa	Temnothorax_curvispinosus	1
Metazoa	Terrapene_carolina	3
Metazoa	Tetranychus_urticae	1
Metazoa	Thamnophis_sirtalis	2
Metazoa	Theropithecus_gelada	4
Metazoa	Tinamus_guttatus	2
Metazoa	Trachymyrmex_cornetzi	1
Metazoa	Trachymyrmex_septentriona	1
Metazoa	Trachymyrmex_zeteki	1
Metazoa	Tribolium_castaneum	2
Metazoa	Trichechus_manatus	2
Metazoa	Trichogramma_pretiosum	2
Metazoa	Trichoplax_adhaerens	1
Metazoa	Trichoplusia_ni	2
Metazoa	Tupaia_chinensis	4
Metazoa	Tursiops_truncatus	4
Metazoa	Tyto_alba	2
Metazoa	Urocitellus_parryii	3
Metazoa	Ursus_arctos	8
Metazoa	Ursus_maritimus	6
Metazoa	Vanessa_tameamea	2
Metazoa	Varroa_destructor	1
Metazoa	Varroa_jacobsoni	1
Metazoa	Vicugna_pacos	3
Metazoa	Vollenhovia_emeryi	1
Metazoa	Vombatus_ursinus	5
Metazoa	Vulpes_vulpes	4
Metazoa	Wasmannia_auropunctata	1
Metazoa	Xenopus_laevis	8
Metazoa	Xenopus_tropicalis	4
Metazoa	Xiphophorus_couchianus	9
Metazoa	Xiphophorus_maculatus	5
Metazoa	Zalophus_californianus	4
Metazoa	Zeugodacus_cucurbitae	1
Metazoa	Zonotrichia_albicollis	4
Metazoa	Zootermopsis_nevadensis	1
other_Opisthokonta	TOTAL	1
other_Opisthokonta	Fonticula_alba	1
Rhodophyta	TOTAL	2
Rhodophyta	Cyanidioschyzon_merolae	1
Rhodophyta	Galdieria_sulphuraria	1
Stramenopiles-Bacillariophyta	TOTAL	2
Stramenopiles-Bacillariophyta	Phaeodactylum_tricornutum	1
Stramenopiles-Bacillariophyta	Thalassiosira_pseudonana	1
Stramenopiles-Oomycetes	TOTAL	26
Stramenopiles-Oomycetes	Aphanomyces_astaci	3
Stramenopiles-Oomycetes	Aphanomyces_invadans	4
Stramenopiles-Oomycetes	Phytophthora_infestans	1
Stramenopiles-Oomycetes	Phytophthora_parasitica	2
Stramenopiles-Oomycetes	Phytophthora_sojae	2
Stramenopiles-Oomycetes	Plasmopara_halstedii	1
Stramenopiles-Oomycetes	Saprolegnia_diclina	7
Stramenopiles-Oomycetes	Saprolegnia_parasitica	6
Stramenopiles-other_Stramenopiles	TOTAL	4
Stramenopiles-other_Stramenopiles	Aureococcus_anophageffere	2
Stramenopiles-other_Stramenopiles	Blastocystis_hominis	1
Stramenopiles-other_Stramenopiles	Blastocystis_sp_subtype	1
Plantae-Chlorophyta	TOTAL	6
Plantae-Chlorophyta	Auxenochlorella_protothec	1
Plantae-Chlorophyta	Chlamydomonas_reinhardtii	1
Plantae-Chlorophyta	Chlorella_variabilis	1
Plantae-Chlorophyta	Coccomyxa_subellipsoidea	1
Plantae-Chlorophyta	Monoraphidium_neglectum	1
Plantae-Chlorophyta	Volvox_carteri	1
Plantae-other_Embryophyta	TOTAL	2
Plantae-other_Embryophyta	Physcomitrella_patens	1
Plantae-other_Embryophyta	Selaginella_moellendorffi	1
			3476

## Sheet: Table S3
Supplementary Table S3: List of Cdc14 sequences
Note some Cdc14 homologs may be represented by multiple isoforms in the NCBI refseq database
Column B: evalue from phmmer search against the NCBI Refseq database
Columns H and I: evalue from hmmscan with PF00782 and PF14671, respectively
Columns J and K: blastp results when queried against the human proteome (release Hg38)
Columns L-M: blastp results when queried against the Saccharomyces cerevisiae proteome (release 288C R64)
Hit accession	global evalue	NCBI taxonomy ID	species/strain name	leaf name	notes (blank unless sequence was excluded)	lineage	PF00782- DSPc	PF14671 - DSPn	Human BLASTP Top Hit	Human BLASTP Top Hit Evalue	Yeast BLASTP Top Hit	Yeast BLASTP Top Hit Evalue
NP_116684.3	0	4932	Saccharomyces_cerevisiae	NP_116684.3-4932-Saccharomyces_cerevisiae-Saccharomycotina		Saccharomycotina	8.1e-25	1.3e-72	XP_016858136.1_dual_specificity_protein_phosphatase_CDC14A_isoform_X8_[Homo_sapiens]	4.71e-72	NP_116684.3_phosphoprotein_phosphatase_CDC14_[Saccharomyces_cerevisiae_S288C]	0
XP_018222562.1	0	1080349	Saccharomyces_eubayanus	XP_018222562.1-1080349-Saccharomyces_eubayanus-Saccharomycotina		Saccharomycotina	8.5e-25	4.9e-73	XP_016858136.1_dual_specificity_protein_phosphatase_CDC14A_isoform_X8_[Homo_sapiens]	1.38e-70	NP_116684.3_phosphoprotein_phosphatase_CDC14_[Saccharomyces_cerevisiae_S288C]	0
XP_447640.1	1.1e-270	5478	Candida_glabrata	XP_447640.1-5478-_Candida_glabrata-Saccharomycotina		Saccharomycotina	2e-24	1.2e-72	NP_001070649.1_dual_specificity_protein_phosphatase_CDC14B_isoform_3_[Homo_sapiens]	7.73e-75	NP_116684.3_phosphoprotein_phosphatase_CDC14_[Saccharomyces_cerevisiae_S288C]	0
XP_022466185.1	1.2e-264	588726	Kazachstania_naganishii	XP_022466185.1-588726-Kazachstania_naganishii-Saccharomycotina		Saccharomycotina	1.3e-24	8.7e-74	XP_016858136.1_dual_specificity_protein_phosphatase_CDC14A_isoform_X8_[Homo_sapiens]	1.25e-73	NP_116684.3_phosphoprotein_phosphatase_CDC14_[Saccharomyces_cerevisiae_S288C]	0
XP_003681012.1	3.7e-262	4950	Torulaspora_delbrueckii	XP_003681012.1-4950-Torulaspora_delbrueckii-Saccharomycotina		Saccharomycotina	2.8e-24	3.9e-72	NP_001070649.1_dual_specificity_protein_phosphatase_CDC14B_isoform_3_[Homo_sapiens]	9.79e-75	NP_116684.3_phosphoprotein_phosphatase_CDC14_[Saccharomyces_cerevisiae_S288C]	0
XP_002498036.1	4e-261	4956	Zygosaccharomyces_rouxii	XP_002498036.1-4956-Zygosaccharomyces_rouxii-Saccharomycotina		Saccharomycotina	8.4e-25	2e-72	NP_001070649.1_dual_specificity_protein_phosphatase_CDC14B_isoform_3_[Homo_sapiens]	3.82e-73	NP_116684.3_phosphoprotein_phosphatase_CDC14_[Saccharomyces_cerevisiae_S288C]	0
XP_003954665.1	1.5e-258	432096	Kazachstania_africana	XP_003954665.1-432096-Kazachstania_africana-Saccharomycotina		Saccharomycotina	1.8e-24	7.8e-74	NP_201570.1_dual_specificity_protein_phosphatase_CDC14A_isoform_3_[Homo_sapiens]	8.9e-74	NP_116684.3_phosphoprotein_phosphatase_CDC14_[Saccharomyces_cerevisiae_S288C]	0
XP_001643547.1	7.5e-258	36033	Vanderwaltozyma_polyspora	XP_001643547.1-36033-Vanderwaltozyma_polyspora-Saccharomycotina		Saccharomycotina	8.1e-25	1.3e-72	NP_201570.1_dual_specificity_protein_phosphatase_CDC14A_isoform_3_[Homo_sapiens]	6.16e-74	NP_116684.3_phosphoprotein_phosphatase_CDC14_[Saccharomyces_cerevisiae_S288C]	0
XP_003688526.1	1e-253	113608	Tetrapisispora_phaffii	XP_003688526.1-113608-Tetrapisispora_phaffii-Saccharomycotina		Saccharomycotina	7.7e-25	2.7e-72	XP_016858136.1_dual_specificity_protein_phosphatase_CDC14A_isoform_X8_[Homo_sapiens]	3.16e-75	NP_116684.3_phosphoprotein_phosphatase_CDC14_[Saccharomyces_cerevisiae_S288C]	0
XP_003673843.1	1.4e-243	27288	Naumovozyma_castellii	XP_003673843.1-27288-Naumovozyma_castellii-Saccharomycotina		Saccharomycotina	2.7e-24	5.1e-74	NP_001070649.1_dual_specificity_protein_phosphatase_CDC14B_isoform_3_[Homo_sapiens]	1.58e-73	NP_116684.3_phosphoprotein_phosphatase_CDC14_[Saccharomyces_cerevisiae_S288C]	0
NP_984836.2	4.4e-242	33169	Eremothecium_gossypii	NP_984836.2-33169-Eremothecium_gossypii-Saccharomycotina		Saccharomycotina	1.4e-24	9.8e-73	XP_016858136.1_dual_specificity_protein_phosphatase_CDC14A_isoform_X8_[Homo_sapiens]	9.21e-73	NP_116684.3_phosphoprotein_phosphatase_CDC14_[Saccharomyces_cerevisiae_S288C]	0
XP_003668739.1	4.5e-241	27289	Naumovozyma_dairenensis	XP_003668739.1-27289-Naumovozyma_dairenensis-Saccharomycotina		Saccharomycotina	5.3e-25	1.5e-72	NP_201570.1_dual_specificity_protein_phosphatase_CDC14A_isoform_3_[Homo_sapiens]	8.92e-73	NP_116684.3_phosphoprotein_phosphatase_CDC14_[Saccharomyces_cerevisiae_S288C]	0
XP_004180507.1	4.1e-237	1071379	Tetrapisispora_blattae	XP_004180507.1-1071379-Tetrapisispora_blattae-Saccharomycotina		Saccharomycotina	1.2e-24	4.7e-73	NP_001070649.1_dual_specificity_protein_phosphatase_CDC14B_isoform_3_[Homo_sapiens]	3.72e-75	NP_116684.3_phosphoprotein_phosphatase_CDC14_[Saccharomyces_cerevisiae_S288C]	0
XP_003980250.1	1.2e-235	27289	Naumovozyma_dairenensis	XP_003980250.1-27289-Naumovozyma_dairenensis-Saccharomycotina		Saccharomycotina	4.8e-26	2.1e-72	NP_201570.1_dual_specificity_protein_phosphatase_CDC14A_isoform_3_[Homo_sapiens]	1.19e-69	NP_116684.3_phosphoprotein_phosphatase_CDC14_[Saccharomyces_cerevisiae_S288C]	0
XP_003645271.1	4.1e-235	45285	Eremothecium_cymbalariae	XP_003645271.1-45285-Eremothecium_cymbalariae-Saccharomycotina		Saccharomycotina	3.3e-24	3e-72	XP_016858136.1_dual_specificity_protein_phosphatase_CDC14A_isoform_X8_[Homo_sapiens]	2.27e-72	NP_116684.3_phosphoprotein_phosphatase_CDC14_[Saccharomyces_cerevisiae_S288C]	0
XP_451828.1	1.2e-231	28985	Kluyveromyces_lactis	XP_451828.1-28985-Kluyveromyces_lactis-Saccharomycotina		Saccharomycotina	4.4e-25	2.2e-72	NP_001070649.1_dual_specificity_protein_phosphatase_CDC14B_isoform_3_[Homo_sapiens]	8.79e-75	NP_116684.3_phosphoprotein_phosphatase_CDC14_[Saccharomyces_cerevisiae_S288C]	0
XP_022628441.1	1.8e-231	1245769	Lachancea_lanzarotensis	XP_022628441.1-1245769-Lachancea_lanzarotensis-Saccharomycotina		Saccharomycotina	2.7e-24	1.3e-72	NP_003663.2_dual_specificity_protein_phosphatase_CDC14A_isoform_1_[Homo_sapiens]	2.04e-72	NP_116684.3_phosphoprotein_phosphatase_CDC14_[Saccharomyces_cerevisiae_S288C]	0
XP_002556434.1	1.9e-231	381046	Lachancea_thermotolerans	XP_002556434.1-381046-Lachancea_thermotolerans-Saccharomycotina		Saccharomycotina	1.8e-23	5.5e-72	XP_016858136.1_dual_specificity_protein_phosphatase_CDC14A_isoform_X8_[Homo_sapiens]	1.05e-72	NP_116684.3_phosphoprotein_phosphatase_CDC14_[Saccharomyces_cerevisiae_S288C]	0
XP_017989133.1	5.7e-231	45286	Eremothecium_sinecaudum	XP_017989133.1-45286-Eremothecium_sinecaudum-Saccharomycotina		Saccharomycotina	5.4e-25	4.1e-72	NP_201570.1_dual_specificity_protein_phosphatase_CDC14A_isoform_3_[Homo_sapiens]	1.08e-72	NP_116684.3_phosphoprotein_phosphatase_CDC14_[Saccharomyces_cerevisiae_S288C]	0
XP_022676692.1	2.1e-230	4911	Kluyveromyces_marxianus	XP_022676692.1-4911-Kluyveromyces_marxianus-Saccharomycotina		Saccharomycotina	5.5e-25	1.3e-71	NP_001070649.1_dual_specificity_protein_phosphatase_CDC14B_isoform_3_[Homo_sapiens]	6.16e-74	NP_116684.3_phosphoprotein_phosphatase_CDC14_[Saccharomyces_cerevisiae_S288C]	0
XP_003675183.1	1.2e-227	27288	Naumovozyma_castellii	XP_003675183.1-27288-Naumovozyma_castellii-Saccharomycotina		Saccharomycotina	5.2e-25	2.6e-72	XP_016858136.1_dual_specificity_protein_phosphatase_CDC14A_isoform_X8_[Homo_sapiens]	5.71e-69	NP_116684.3_phosphoprotein_phosphatase_CDC14_[Saccharomyces_cerevisiae_S288C]	0
XP_022460493.1	5.9e-182	317047	Kuraishia_capsulata	XP_022460493.1-317047-Kuraishia_capsulata-Saccharomycotina		Saccharomycotina	3.4e-24	9.3e-74	NP_201570.1_dual_specificity_protein_phosphatase_CDC14A_isoform_3_[Homo_sapiens]	4.53e-74	NP_116684.3_phosphoprotein_phosphatase_CDC14_[Saccharomyces_cerevisiae_S288C]	0
XP_025338362.1	3.4e-181	1231522	Candida_duobushaemuloni	XP_025338362.1-1231522-_Candida_duobushaemuloni-Saccharomycotina		Saccharomycotina	1e-24	8.1e-68	NP_001070649.1_dual_specificity_protein_phosphatase_CDC14B_isoform_3_[Homo_sapiens]	2.45e-68	NP_116684.3_phosphoprotein_phosphatase_CDC14_[Saccharomyces_cerevisiae_S288C]	0
XP_461028.2	3.7e-181	4959	Debaryomyces_hansenii	XP_461028.2-4959-Debaryomyces_hansenii-Saccharomycotina		Saccharomycotina	8.8e-25	3.2e-69	NP_201570.1_dual_specificity_protein_phosphatase_CDC14A_isoform_3_[Homo_sapiens]	5.02e-70	NP_116684.3_phosphoprotein_phosphatase_CDC14_[Saccharomyces_cerevisiae_S288C]	0
XP_024716056.1	2.6e-180	418784	Candida_pseudohaemuloni	XP_024716056.1-418784-_Candida_pseudohaemuloni-Saccharomycotina		Saccharomycotina	1e-24	2.9e-67	XP_016870733.1_dual_specificity_protein_phosphatase_CDC14B_isoform_X11_[Homo_sapiens]	2.33e-68	NP_116684.3_phosphoprotein_phosphatase_CDC14_[Saccharomyces_cerevisiae_S288C]	0
XP_006687736.1	3.9e-180	2315449	Yamadazyma_tenuis	XP_006687736.1-2315449-Yamadazyma_tenuis-Saccharomycotina		Saccharomycotina	8.5e-26	1.3e-70	NP_201570.1_dual_specificity_protein_phosphatase_CDC14A_isoform_3_[Homo_sapiens]	1.56e-70	NP_116684.3_phosphoprotein_phosphatase_CDC14_[Saccharomyces_cerevisiae_S288C]	0
XP_020066944.1	8.4e-180	46583	Suhomyces_tanzawaensis	XP_020066944.1-46583-Suhomyces_tanzawaensis-Saccharomycotina		Saccharomycotina	1.2e-23	3.4e-69	XP_016858136.1_dual_specificity_protein_phosphatase_CDC14A_isoform_X8_[Homo_sapiens]	9.37e-70	NP_116684.3_phosphoprotein_phosphatase_CDC14_[Saccharomyces_cerevisiae_S288C]	0
XP_001385068.2	1.4e-179	4924	Scheffersomyces_stipitis	XP_001385068.2-4924-Scheffersomyces_stipitis-Saccharomycotina		Saccharomycotina	4.3e-26	1.5e-69	XP_016858136.1_dual_specificity_protein_phosphatase_CDC14A_isoform_X8_[Homo_sapiens]	4.07e-69	NP_116684.3_phosphoprotein_phosphatase_CDC14_[Saccharomyces_cerevisiae_S288C]	0
XP_028889793.1	1.9e-179	498019	Candida_auris	XP_028889793.1-498019-_Candida_auris-Saccharomycotina		Saccharomycotina	4.2e-24	2.6e-69	XP_016858136.1_dual_specificity_protein_phosphatase_CDC14A_isoform_X8_[Homo_sapiens]	3.04e-67	NP_116684.3_phosphoprotein_phosphatase_CDC14_[Saccharomyces_cerevisiae_S288C]	0
XP_020078751.1	2e-179	717740	Hyphopichia_burtonii	XP_020078751.1-717740-Hyphopichia_burtonii-Saccharomycotina		Saccharomycotina	2.4e-25	1.5e-71	NP_003663.2_dual_specificity_protein_phosphatase_CDC14A_isoform_1_[Homo_sapiens]	9.89e-70	NP_116684.3_phosphoprotein_phosphatase_CDC14_[Saccharomyces_cerevisiae_S288C]	0
XP_003870736.1	1.1e-177	273371	Candida_orthopsilosis	XP_003870736.1-273371-Candida_orthopsilosis-Saccharomycotina		Saccharomycotina	9.7e-26	1.3e-69	XP_016858136.1_dual_specificity_protein_phosphatase_CDC14A_isoform_X8_[Homo_sapiens]	9.57e-72	NP_116684.3_phosphoprotein_phosphatase_CDC14_[Saccharomyces_cerevisiae_S288C]	0
XP_011272619.1	1.9e-177	1041607	Wickerhamomyces_ciferrii	XP_011272619.1-1041607-Wickerhamomyces_ciferrii-Saccharomycotina		Saccharomycotina	1.1e-25	1.1e-68	XP_016858136.1_dual_specificity_protein_phosphatase_CDC14A_isoform_X8_[Homo_sapiens]	1.39e-73	NP_116684.3_phosphoprotein_phosphatase_CDC14_[Saccharomyces_cerevisiae_S288C]	0
XP_013936945.1	3.3e-177	1005962	Ogataea_parapolymorpha	XP_013936945.1-1005962-Ogataea_parapolymorpha-Saccharomycotina		Saccharomycotina	2.9e-26	1.5e-71	NP_201570.1_dual_specificity_protein_phosphatase_CDC14A_isoform_3_[Homo_sapiens]	9.56e-72	NP_116684.3_phosphoprotein_phosphatase_CDC14_[Saccharomyces_cerevisiae_S288C]	0
XP_007377315.1	3.9e-177	340170	Spathaspora_passalidarum	XP_007377315.1-340170-Spathaspora_passalidarum-Saccharomycotina		Saccharomycotina	3.2e-25	1.4e-69	XP_016858136.1_dual_specificity_protein_phosphatase_CDC14A_isoform_X8_[Homo_sapiens]	2.66e-71	NP_116684.3_phosphoprotein_phosphatase_CDC14_[Saccharomyces_cerevisiae_S288C]	0
XP_018208990.1	7.5e-177	460523	Ogataea_polymorpha	XP_018208990.1-460523-Ogataea_polymorpha-Saccharomycotina		Saccharomycotina	3e-26	1e-70	XP_016858136.1_dual_specificity_protein_phosphatase_CDC14A_isoform_X8_[Homo_sapiens]	1.38e-70	NP_116684.3_phosphoprotein_phosphatase_CDC14_[Saccharomyces_cerevisiae_S288C]	0
XP_025341023.1	2.9e-176	45357	Candida_haemulonis	XP_025341023.1-45357-_Candida_haemulonis-Saccharomycotina		Saccharomycotina	3.5e-24	1.8e-67	NP_201570.1_dual_specificity_protein_phosphatase_CDC14A_isoform_3_[Homo_sapiens]	3.47e-68	NP_116684.3_phosphoprotein_phosphatase_CDC14_[Saccharomyces_cerevisiae_S288C]	0
XP_002490191.1	1.2e-175	460519	Komagataella_phaffii	XP_002490191.1-460519-Komagataella_phaffii-Saccharomycotina		Saccharomycotina	3.2e-26	4.5e-72	NP_201570.1_dual_specificity_protein_phosphatase_CDC14A_isoform_3_[Homo_sapiens]	5.27e-70	NP_116684.3_phosphoprotein_phosphatase_CDC14_[Saccharomyces_cerevisiae_S288C]	0
XP_019017851.1	1.6e-175	4926	Pichia_membranifaciens	XP_019017851.1-4926-Pichia_membranifaciens-Saccharomycotina		Saccharomycotina	1.3e-26	9.7e-71	NP_201570.1_dual_specificity_protein_phosphatase_CDC14A_isoform_3_[Homo_sapiens]	8.68e-72	NP_116684.3_phosphoprotein_phosphatase_CDC14_[Saccharomyces_cerevisiae_S288C]	0
XP_018712259.1	6e-175	27322	Metschnikowia_bicuspidata	XP_018712259.1-27322-Metschnikowia_bicuspidata-Saccharomycotina		Saccharomycotina	1.5e-24	1.8e-67	NP_001070649.1_dual_specificity_protein_phosphatase_CDC14B_isoform_3_[Homo_sapiens]	1.69e-73	NP_116684.3_phosphoprotein_phosphatase_CDC14_[Saccharomyces_cerevisiae_S288C]	0
XP_019039667.1	1.2e-174	4927	Wickerhamomyces_anomalus	XP_019039667.1-4927-Wickerhamomyces_anomalus-Saccharomycotina		Saccharomycotina	3.7e-26	8.2e-68	NP_201570.1_dual_specificity_protein_phosphatase_CDC14A_isoform_3_[Homo_sapiens]	1.31e-70	NP_116684.3_phosphoprotein_phosphatase_CDC14_[Saccharomyces_cerevisiae_S288C]	0
XP_029320675.1	2.1e-173	4909	Pichia_kudriavzevii	XP_029320675.1-4909-Pichia_kudriavzevii-Saccharomycotina		Saccharomycotina	1.5e-25	1.2e-70	NP_201570.1_dual_specificity_protein_phosphatase_CDC14A_isoform_3_[Homo_sapiens]	6.25e-72	NP_116684.3_phosphoprotein_phosphatase_CDC14_[Saccharomyces_cerevisiae_S288C]	0
XP_020069662.1	1.2e-172	4903	Cyberlindnera_jadinii	XP_020069662.1-4903-Cyberlindnera_jadinii-Saccharomycotina		Saccharomycotina	9.1e-26	2e-68	NP_003663.2_dual_specificity_protein_phosphatase_CDC14A_isoform_1_[Homo_sapiens]	2.63e-72	NP_116684.3_phosphoprotein_phosphatase_CDC14_[Saccharomyces_cerevisiae_S288C]	0
XP_002420860.1	3.4e-172	42374	Candida_dubliniensis	XP_002420860.1-42374-Candida_dubliniensis-Saccharomycotina		Saccharomycotina	5.8e-25	1.6e-67	XP_016858136.1_dual_specificity_protein_phosphatase_CDC14A_isoform_X8_[Homo_sapiens]	1.07e-73	NP_116684.3_phosphoprotein_phosphatase_CDC14_[Saccharomyces_cerevisiae_S288C]	0
XP_019330990.1	4.6e-171	5476	Candida_albicans	XP_019330990.1-5476-Candida_albicans-Saccharomycotina		Saccharomycotina	3.1e-25	5.1e-67	XP_016858136.1_dual_specificity_protein_phosphatase_CDC14A_isoform_X8_[Homo_sapiens]	2.99e-73	NP_116684.3_phosphoprotein_phosphatase_CDC14_[Saccharomyces_cerevisiae_S288C]	0
XP_018988403.1	3.7e-170	45609	Babjeviella_inositovora	XP_018988403.1-45609-Babjeviella_inositovora-Saccharomycotina		Saccharomycotina	4.7e-25	2.1e-71	NP_201570.1_dual_specificity_protein_phosphatase_CDC14A_isoform_3_[Homo_sapiens]	5.1e-72	NP_116684.3_phosphoprotein_phosphatase_CDC14_[Saccharomyces_cerevisiae_S288C]	0
XP_020049358.1	7.5e-168	54195	Ascoidea_rubescens	XP_020049358.1-54195-Ascoidea_rubescens-Saccharomycotina		Saccharomycotina	1.6e-26	3.2e-72	NP_003663.2_dual_specificity_protein_phosphatase_CDC14A_isoform_1_[Homo_sapiens]	1.12e-69	NP_116684.3_phosphoprotein_phosphatase_CDC14_[Saccharomyces_cerevisiae_S288C]	0
XP_504005.1	1.4e-159	4952	Yarrowia_lipolytica	XP_504005.1-4952-Yarrowia_lipolytica-Saccharomycotina		Saccharomycotina	5.1e-25	6.4e-72	XP_016858136.1_dual_specificity_protein_phosphatase_CDC14A_isoform_X8_[Homo_sapiens]	1.36e-77	NP_116684.3_phosphoprotein_phosphatase_CDC14_[Saccharomyces_cerevisiae_S288C]	2.98e-178
XP_024664948.1	2.9e-150	45607	Wickerhamiella_sorbophila	XP_024664948.1-45607-Wickerhamiella_sorbophila-Saccharomycotina		Saccharomycotina	1.1e-25	3.5e-71	XP_016858136.1_dual_specificity_protein_phosphatase_CDC14A_isoform_X8_[Homo_sapiens]	2.93e-72	NP_116684.3_phosphoprotein_phosphatase_CDC14_[Saccharomyces_cerevisiae_S288C]	4.28e-169
XP_025431486.1	5.1e-134	979771	Aspergillus_saccharolytic	XP_025431486.1-979771-Aspergillus_saccharolytic-Eurotiomycetes		Eurotiomycetes	7.1e-25	7.2e-79	NP_003663.2_dual_specificity_protein_phosphatase_CDC14A_isoform_1_[Homo_sapiens]	1.46e-72	NP_116684.3_phosphoprotein_phosphatase_CDC14_[Saccharomyces_cerevisiae_S288C]	7.02e-158
XP_001271221.1	9.5e-134	5057	Aspergillus_clavatus	XP_001271221.1-5057-Aspergillus_clavatus-Eurotiomycetes		Eurotiomycetes	7.4e-23	3.5e-79	NP_003663.2_dual_specificity_protein_phosphatase_CDC14A_isoform_1_[Homo_sapiens]	2.97e-71	NP_116684.3_phosphoprotein_phosphatase_CDC14_[Saccharomyces_cerevisiae_S288C]	3.13e-154
XP_016765838.1	3.1e-133	85929	Sphaerulina_musiva	XP_016765838.1-85929-Sphaerulina_musiva-Dothideomycetes		Dothideomycetes	2.3e-27	3.1e-78	XP_005271353.1_dual_specificity_protein_phosphatase_CDC14A_isoform_X4_[Homo_sapiens]	1.89e-72	NP_116684.3_phosphoprotein_phosphatase_CDC14_[Saccharomyces_cerevisiae_S288C]	5.01e-149
XP_025534322.1	3.5e-133	319631	Aspergillus_costaricaensi	XP_025534322.1-319631-Aspergillus_costaricaensi-Eurotiomycetes		Eurotiomycetes	2.1e-26	6.3e-79	NP_003663.2_dual_specificity_protein_phosphatase_CDC14A_isoform_1_[Homo_sapiens]	5.36e-72	NP_116684.3_phosphoprotein_phosphatase_CDC14_[Saccharomyces_cerevisiae_S288C]	2.13e-155
XP_025383989.1	5.7e-133	1340029	Aspergillus_eucalypticola	XP_025383989.1-1340029-Aspergillus_eucalypticola-Eurotiomycetes		Eurotiomycetes	2.1e-26	6.3e-79	NP_003663.2_dual_specificity_protein_phosphatase_CDC14A_isoform_1_[Homo_sapiens]	6.74e-72	NP_116684.3_phosphoprotein_phosphatase_CDC14_[Saccharomyces_cerevisiae_S288C]	1.65e-156
XP_025449296.1	5.7e-133	5061	Aspergillus_niger	XP_025449296.1-5061-Aspergillus_niger-Eurotiomycetes		Eurotiomycetes	2e-26	6.3e-79	NP_003663.2_dual_specificity_protein_phosphatase_CDC14A_isoform_1_[Homo_sapiens]	5.71e-72	NP_116684.3_phosphoprotein_phosphatase_CDC14_[Saccharomyces_cerevisiae_S288C]	2.72e-156
XP_025478939.1	5.7e-133	1196635	Aspergillus_neoniger	XP_025478939.1-1196635-Aspergillus_neoniger-Eurotiomycetes		Eurotiomycetes	2.1e-26	6.3e-79	NP_003663.2_dual_specificity_protein_phosphatase_CDC14A_isoform_1_[Homo_sapiens]	6.33e-72	NP_116684.3_phosphoprotein_phosphatase_CDC14_[Saccharomyces_cerevisiae_S288C]	1.4e-156
XP_025518340.1	5.7e-133	319630	Aspergillus_piperis	XP_025518340.1-319630-Aspergillus_piperis-Eurotiomycetes		Eurotiomycetes	2.1e-26	6.3e-79	NP_003663.2_dual_specificity_protein_phosphatase_CDC14A_isoform_1_[Homo_sapiens]	4.99e-72	NP_116684.3_phosphoprotein_phosphatase_CDC14_[Saccharomyces_cerevisiae_S288C]	1.11e-156
XP_026626864.1	5.7e-133	1341132	Aspergillus_welwitschiae	XP_026626864.1-1341132-Aspergillus_welwitschiae-Eurotiomycetes		Eurotiomycetes	2e-26	6.3e-79	NP_003663.2_dual_specificity_protein_phosphatase_CDC14A_isoform_1_[Homo_sapiens]	5.71e-72	NP_116684.3_phosphoprotein_phosphatase_CDC14_[Saccharomyces_cerevisiae_S288C]	2.72e-156
XP_025568649.1	7.7e-133	288669	Aspergillus_vadensis	XP_025568649.1-288669-Aspergillus_vadensis-Eurotiomycetes		Eurotiomycetes	2.5e-26	6.3e-79	NP_003663.2_dual_specificity_protein_phosphatase_CDC14A_isoform_1_[Homo_sapiens]	2.03e-71	NP_116684.3_phosphoprotein_phosphatase_CDC14_[Saccharomyces_cerevisiae_S288C]	4.19e-156
XP_007785712.1	1.7e-132	364733	Endocarpon_pusillum	XP_007785712.1-364733-Endocarpon_pusillum-Eurotiomycetes		Eurotiomycetes	9.4e-27	5.3e-79	NP_003663.2_dual_specificity_protein_phosphatase_CDC14A_isoform_1_[Homo_sapiens]	8.82e-69	NP_116684.3_phosphoprotein_phosphatase_CDC14_[Saccharomyces_cerevisiae_S288C]	3.31e-150
XP_025554493.1	3.4e-132	319626	Aspergillus_homomorphus	XP_025554493.1-319626-Aspergillus_homomorphus-Eurotiomycetes		Eurotiomycetes	3.7e-24	7.2e-79	XP_016858136.1_dual_specificity_protein_phosphatase_CDC14A_isoform_X8_[Homo_sapiens]	2.52e-73	NP_116684.3_phosphoprotein_phosphatase_CDC14_[Saccharomyces_cerevisiae_S288C]	1.31e-154
XP_001263238.1	3.8e-132	36630	Aspergillus_fischeri	XP_001263238.1-36630-Aspergillus_fischeri-Eurotiomycetes		Eurotiomycetes	6.7e-24	3.7e-79	NP_003663.2_dual_specificity_protein_phosphatase_CDC14A_isoform_1_[Homo_sapiens]	1.73e-72	NP_116684.3_phosphoprotein_phosphatase_CDC14_[Saccharomyces_cerevisiae_S288C]	7.08e-158
XP_016229251.1	4.2e-132	212818	Exophiala_mesophila	XP_016229251.1-212818-Exophiala_mesophila-Eurotiomycetes		Eurotiomycetes	1.8e-25	1.5e-79	XP_016858136.1_dual_specificity_protein_phosphatase_CDC14A_isoform_X8_[Homo_sapiens]	3.11e-69	NP_116684.3_phosphoprotein_phosphatase_CDC14_[Saccharomyces_cerevisiae_S288C]	5.41e-152
XP_025403026.1	4.5e-132	51019	Aspergillus_heteromorphus	XP_025403026.1-51019-Aspergillus_heteromorphus-Eurotiomycetes		Eurotiomycetes	2.2e-23	3.1e-78	NP_003663.2_dual_specificity_protein_phosphatase_CDC14A_isoform_1_[Homo_sapiens]	4.98e-71	NP_116684.3_phosphoprotein_phosphatase_CDC14_[Saccharomyces_cerevisiae_S288C]	8.83e-154
XP_025492980.1	5e-132	446911	Aspergillus_uvarum	XP_025492980.1-446911-Aspergillus_uvarum-Eurotiomycetes		Eurotiomycetes	5.4e-24	1.8e-78	NP_003663.2_dual_specificity_protein_phosphatase_CDC14A_isoform_1_[Homo_sapiens]	5.23e-72	NP_116684.3_phosphoprotein_phosphatase_CDC14_[Saccharomyces_cerevisiae_S288C]	1.46e-154
XP_002793510.1	5.6e-132	1048829	Paracoccidioides_lutzii	XP_002793510.1-1048829-Paracoccidioides_lutzii-Eurotiomycetes		Eurotiomycetes	4.2e-27	1.1e-78	XP_016858136.1_dual_specificity_protein_phosphatase_CDC14A_isoform_X8_[Homo_sapiens]	4.84e-75	NP_116684.3_phosphoprotein_phosphatase_CDC14_[Saccharomyces_cerevisiae_S288C]	1.06e-150
XP_754396.1	6.5e-132	746128	Aspergillus_fumigatus	XP_754396.1-746128-Aspergillus_fumigatus-Eurotiomycetes		Eurotiomycetes	7.6e-24	1.5e-78	NP_003663.2_dual_specificity_protein_phosphatase_CDC14A_isoform_1_[Homo_sapiens]	2.23e-71	NP_116684.3_phosphoprotein_phosphatase_CDC14_[Saccharomyces_cerevisiae_S288C]	9.39e-158
XP_018003462.1	6.6e-132	1664694	Phialophora_attae	XP_018003462.1-1664694-Phialophora_attae-Eurotiomycetes		Eurotiomycetes	1.6e-26	5.6e-79	XP_005271353.1_dual_specificity_protein_phosphatase_CDC14A_isoform_X4_[Homo_sapiens]	1.26e-70	NP_116684.3_phosphoprotein_phosphatase_CDC14_[Saccharomyces_cerevisiae_S288C]	7.38e-150
XP_008715446.1	6.7e-132	293227	Cyphellophora_europaea	XP_008715446.1-293227-Cyphellophora_europaea-Eurotiomycetes		Eurotiomycetes	4.1e-27	2.8e-79	NP_003663.2_dual_specificity_protein_phosphatase_CDC14A_isoform_1_[Homo_sapiens]	4e-69	NP_116684.3_phosphoprotein_phosphatase_CDC14_[Saccharomyces_cerevisiae_S288C]	3.21e-150
XP_007820362.1	8.1e-132	568076	Metarhizium_robertsii	XP_007820362.1-568076-Metarhizium_robertsii-Sordariomycetes		Sordariomycetes	8.6e-25	8.7e-82	XP_005271353.1_dual_specificity_protein_phosphatase_CDC14A_isoform_X4_[Homo_sapiens]	3.74e-71	NP_116684.3_phosphoprotein_phosphatase_CDC14_[Saccharomyces_cerevisiae_S288C]	1.73e-150
XP_020061414.1	1.1e-131	5053	Aspergillus_aculeatus	XP_020061414.1-5053-Aspergillus_aculeatus-Eurotiomycetes		Eurotiomycetes	3.8e-24	1.3e-78	NP_003663.2_dual_specificity_protein_phosphatase_CDC14A_isoform_1_[Homo_sapiens]	6.93e-72	NP_116684.3_phosphoprotein_phosphatase_CDC14_[Saccharomyces_cerevisiae_S288C]	3.22e-154
XP_026612818.1	1.3e-131	41047	Aspergillus_thermomutatus	XP_026612818.1-41047-Aspergillus_thermomutatus-Eurotiomycetes		Eurotiomycetes	5.9e-24	4.7e-79	NP_003663.2_dual_specificity_protein_phosphatase_CDC14A_isoform_1_[Homo_sapiens]	1.38e-71	NP_116684.3_phosphoprotein_phosphatase_CDC14_[Saccharomyces_cerevisiae_S288C]	1.18e-156
XP_025531149.1	1.4e-131	34381	Aspergillus_japonicus	XP_025531149.1-34381-Aspergillus_japonicus-Eurotiomycetes		Eurotiomycetes	5.4e-24	1.8e-78	NP_003663.2_dual_specificity_protein_phosphatase_CDC14A_isoform_1_[Homo_sapiens]	6.37e-72	NP_116684.3_phosphoprotein_phosphatase_CDC14_[Saccharomyces_cerevisiae_S288C]	2.27e-154
XP_015408247.1	1.7e-131	41061	Aspergillus_nomius	XP_015408247.1-41061-Aspergillus_nomius-Eurotiomycetes		Eurotiomycetes	2e-24	7.4e-80	NP_003663.2_dual_specificity_protein_phosphatase_CDC14A_isoform_1_[Homo_sapiens]	1.95e-75	NP_116684.3_phosphoprotein_phosphatase_CDC14_[Saccharomyces_cerevisiae_S288C]	2.33e-154
XP_025441608.1	2.1e-131	1191711	Aspergillus_brunneoviolac	XP_025441608.1-1191711-Aspergillus_brunneoviolac-Eurotiomycetes		Eurotiomycetes	5.5e-24	1.3e-78	NP_003663.2_dual_specificity_protein_phosphatase_CDC14A_isoform_1_[Homo_sapiens]	2.12e-72	NP_116684.3_phosphoprotein_phosphatase_CDC14_[Saccharomyces_cerevisiae_S288C]	7.32e-154
XP_025506270.1	2.1e-131	487661	Aspergillus_aculeatinus	XP_025506270.1-487661-Aspergillus_aculeatinus-Eurotiomycetes		Eurotiomycetes	5.5e-24	1.3e-78	NP_003663.2_dual_specificity_protein_phosphatase_CDC14A_isoform_1_[Homo_sapiens]	2.12e-72	NP_116684.3_phosphoprotein_phosphatase_CDC14_[Saccharomyces_cerevisiae_S288C]	7.32e-154
XP_028489075.1	2.2e-131	264951	Byssochlamys_spectabilis	XP_028489075.1-264951-Byssochlamys_spectabilis-Eurotiomycetes		Eurotiomycetes	7.1e-24	2e-78	NP_003663.2_dual_specificity_protein_phosphatase_CDC14A_isoform_1_[Homo_sapiens]	8.89e-73	NP_116684.3_phosphoprotein_phosphatase_CDC14_[Saccharomyces_cerevisiae_S288C]	4.03e-153
XP_007809351.1	2.2e-131	92637	Metarhizium_acridum	XP_007809351.1-92637-Metarhizium_acridum-Sordariomycetes		Sordariomycetes	9.4e-25	3.6e-78	XP_016858136.1_dual_specificity_protein_phosphatase_CDC14A_isoform_X8_[Homo_sapiens]	1.16e-71	NP_116684.3_phosphoprotein_phosphatase_CDC14_[Saccharomyces_cerevisiae_S288C]	9.05e-151
XP_008022188.1	2.5e-131	93612	Exserohilum_turcicum	XP_008022188.1-93612-Exserohilum_turcicum-Dothideomycetes		Dothideomycetes	7.3e-25	3.5e-77	NP_003663.2_dual_specificity_protein_phosphatase_CDC14A_isoform_1_[Homo_sapiens]	3.7e-71	NP_116684.3_phosphoprotein_phosphatase_CDC14_[Saccharomyces_cerevisiae_S288C]	1.04e-156
XP_024680839.1	3.8e-131	340412	Aspergillus_novofumigatus	XP_024680839.1-340412-Aspergillus_novofumigatus-Eurotiomycetes		Eurotiomycetes	6.9e-24	4.2e-79	XP_016858135.1_dual_specificity_protein_phosphatase_CDC14A_isoform_X7_[Homo_sapiens]	3.89e-72	NP_116684.3_phosphoprotein_phosphatase_CDC14_[Saccharomyces_cerevisiae_S288C]	2.85e-156
XP_003658429.1	4.2e-131	78579	Thermothelomyces_thermoph	XP_003658429.1-78579-Thermothelomyces_thermoph-Sordariomycetes		Sordariomycetes	2.2e-24	1.5e-80	XP_005271353.1_dual_specificity_protein_phosphatase_CDC14A_isoform_X4_[Homo_sapiens]	9.18e-72	NP_116684.3_phosphoprotein_phosphatase_CDC14_[Saccharomyces_cerevisiae_S288C]	1.6e-150
XP_010760056.1	4.7e-131	121759	Paracoccidioides_brasilie	XP_010760056.1-121759-Paracoccidioides_brasilie-Eurotiomycetes		Eurotiomycetes	5.6e-27	1.9e-76	XP_016858135.1_dual_specificity_protein_phosphatase_CDC14A_isoform_X7_[Homo_sapiens]	7.03e-74	NP_116684.3_phosphoprotein_phosphatase_CDC14_[Saccharomyces_cerevisiae_S288C]	4.11e-149
XP_014546220.1	4.8e-131	500148	Metarhizium_brunneum	XP_014546220.1-500148-Metarhizium_brunneum-Sordariomycetes		Sordariomycetes	8.3e-25	1.2e-78	XP_016858135.1_dual_specificity_protein_phosphatase_CDC14A_isoform_X7_[Homo_sapiens]	2.5e-71	NP_116684.3_phosphoprotein_phosphatase_CDC14_[Saccharomyces_cerevisiae_S288C]	4.59e-150
XP_006671467.1	5.2e-131	73501	Cordyceps_militaris	XP_006671467.1-73501-Cordyceps_militaris-Sordariomycetes		Sordariomycetes	5.8e-25	1.4e-80	XP_016858135.1_dual_specificity_protein_phosphatase_CDC14A_isoform_X7_[Homo_sapiens]	4.21e-68	NP_116684.3_phosphoprotein_phosphatase_CDC14_[Saccharomyces_cerevisiae_S288C]	1.45e-150
XP_002621673.1	6.5e-131	1681229	Blastomyces_gilchristii	XP_002621673.1-1681229-Blastomyces_gilchristii-Eurotiomycetes		Eurotiomycetes	1.2e-25	2.8e-79	NP_003663.2_dual_specificity_protein_phosphatase_CDC14A_isoform_1_[Homo_sapiens]	1.56e-74	NP_116684.3_phosphoprotein_phosphatase_CDC14_[Saccharomyces_cerevisiae_S288C]	8.07e-153
XP_018148548.1	8.7e-131	280754	Pochonia_chlamydosporia	XP_018148548.1-280754-Pochonia_chlamydosporia-Sordariomycetes		Sordariomycetes	5.4e-25	6.6e-81	XP_016858135.1_dual_specificity_protein_phosphatase_CDC14A_isoform_X7_[Homo_sapiens]	3.34e-70	NP_116684.3_phosphoprotein_phosphatase_CDC14_[Saccharomyces_cerevisiae_S288C]	3.21e-149
XP_009856205.1	1.1e-130	40127	Neurospora_tetrasperma	XP_009856205.1-40127-Neurospora_tetrasperma-Sordariomycetes		Sordariomycetes	9.3e-27	1.7e-80	NP_201569.1_dual_specificity_protein_phosphatase_CDC14A_isoform_2_[Homo_sapiens]	1.1e-68	NP_116684.3_phosphoprotein_phosphatase_CDC14_[Saccharomyces_cerevisiae_S288C]	7.88e-149
XP_013946293.1	1.1e-130	63577	Trichoderma_atroviride	XP_013946293.1-63577-Trichoderma_atroviride-Sordariomycetes		Sordariomycetes	3.5e-25	1.5e-80	XP_005271353.1_dual_specificity_protein_phosphatase_CDC14A_isoform_X4_[Homo_sapiens]	1.8e-71	NP_116684.3_phosphoprotein_phosphatase_CDC14_[Saccharomyces_cerevisiae_S288C]	3.21e-150
XP_022404080.1	1.2e-130	41413	Aspergillus_glaucus	XP_022404080.1-41413-Aspergillus_glaucus-Eurotiomycetes		Eurotiomycetes	8.4e-25	2e-77	NP_003663.2_dual_specificity_protein_phosphatase_CDC14A_isoform_1_[Homo_sapiens]	1.91e-68	NP_116684.3_phosphoprotein_phosphatase_CDC14_[Saccharomyces_cerevisiae_S288C]	1.27e-155
XP_002841770.1	1.3e-130	39416	Tuber_melanosporum	XP_002841770.1-39416-Tuber_melanosporum-other_Pezizomycotina		other_Pezizomycotina	1e-25	1.6e-73	XP_005271353.1_dual_specificity_protein_phosphatase_CDC14A_isoform_X4_[Homo_sapiens]	5.52e-68	NP_116684.3_phosphoprotein_phosphatase_CDC14_[Saccharomyces_cerevisiae_S288C]	2.34e-150
XP_015469405.1	1.4e-130	58627	Debaryomyces_fabryi	XP_015469405.1-58627-Debaryomyces_fabryi-Saccharomycotina		Saccharomycotina	2.1e-24	1.6e-23	NP_001306140.1_dual_specificity_protein_phosphatase_CDC14A_isoform_5_[Homo_sapiens]	2.15e-49	NP_116684.3_phosphoprotein_phosphatase_CDC14_[Saccharomyces_cerevisiae_S288C]	2.34e-145
XP_022493415.1	1.8e-130	1835702	Penicillium_arizonense	XP_022493415.1-1835702-Penicillium_arizonense-Eurotiomycetes		Eurotiomycetes	1.3e-23	4.1e-79	NP_003663.2_dual_specificity_protein_phosphatase_CDC14A_isoform_1_[Homo_sapiens]	3.01e-72	NP_116684.3_phosphoprotein_phosphatase_CDC14_[Saccharomyces_cerevisiae_S288C]	9.75e-156
XP_001819929.1	2.9e-130	5062	Aspergillus_oryzae	XP_001819929.1-5062-Aspergillus_oryzae-Eurotiomycetes		Eurotiomycetes	1.6e-25	8.5e-80	NP_003663.2_dual_specificity_protein_phosphatase_CDC14A_isoform_1_[Homo_sapiens]	2.59e-73	NP_116684.3_phosphoprotein_phosphatase_CDC14_[Saccharomyces_cerevisiae_S288C]	7.28e-154
XP_001221096.1	3e-130	38033	Chaetomium_globosum	XP_001221096.1-38033-Chaetomium_globosum-Sordariomycetes		Sordariomycetes	5.7e-24	5.8e-80	NP_003663.2_dual_specificity_protein_phosphatase_CDC14A_isoform_1_[Homo_sapiens]	6.43e-70	NP_116684.3_phosphoprotein_phosphatase_CDC14_[Saccharomyces_cerevisiae_S288C]	3.73e-149
XP_013318832.1	3.1e-130	348802	Exophiala_xenobiotica	XP_013318832.1-348802-Exophiala_xenobiotica-Eurotiomycetes		Eurotiomycetes	3.5e-26	3.7e-79	NP_003663.2_dual_specificity_protein_phosphatase_CDC14A_isoform_1_[Homo_sapiens]	2.31e-71	NP_116684.3_phosphoprotein_phosphatase_CDC14_[Saccharomyces_cerevisiae_S288C]	2.59e-150
XP_023458126.1	4.1e-130	122368	Cercospora_beticola	XP_023458126.1-122368-Cercospora_beticola-Dothideomycetes		Dothideomycetes	1.8e-27	2.7e-79	XP_005271353.1_dual_specificity_protein_phosphatase_CDC14A_isoform_X4_[Homo_sapiens]	5.78e-71	NP_116684.3_phosphoprotein_phosphatase_CDC14_[Saccharomyces_cerevisiae_S288C]	7.39e-147
XP_963738.2	4.4e-130	5141	Neurospora_crassa	XP_963738.2-5141-Neurospora_crassa-Sordariomycetes		Sordariomycetes	8.4e-27	1.7e-80	NP_003663.2_dual_specificity_protein_phosphatase_CDC14A_isoform_1_[Homo_sapiens]	9.38e-69	NP_116684.3_phosphoprotein_phosphatase_CDC14_[Saccharomyces_cerevisiae_S288C]	2.15e-148
XP_013272580.1	5.1e-130	86056	Rhinocladiella_mackenziei	XP_013272580.1-86056-Rhinocladiella_mackenziei-Eurotiomycetes		Eurotiomycetes	1.9e-26	7.4e-79	XP_016858135.1_dual_specificity_protein_phosphatase_CDC14A_isoform_X7_[Homo_sapiens]	4.86e-71	NP_116684.3_phosphoprotein_phosphatase_CDC14_[Saccharomyces_cerevisiae_S288C]	8.41e-149
XP_001539516.1	5.2e-130	5037	Histoplasma_capsulatum	XP_001539516.1-5037-Histoplasma_capsulatum-Eurotiomycetes		Eurotiomycetes	8.3e-26	3e-79	XP_016858136.1_dual_specificity_protein_phosphatase_CDC14A_isoform_X8_[Homo_sapiens]	1.92e-73	NP_116684.3_phosphoprotein_phosphatase_CDC14_[Saccharomyces_cerevisiae_S288C]	2.38e-152
XP_001213341.1	5.2e-130	33178	Aspergillus_terreus	XP_001213341.1-33178-Aspergillus_terreus-Eurotiomycetes		Eurotiomycetes	1e-23	4.9e-80	NP_003663.2_dual_specificity_protein_phosphatase_CDC14A_isoform_1_[Homo_sapiens]	2.29e-70	NP_116684.3_phosphoprotein_phosphatase_CDC14_[Saccharomyces_cerevisiae_S288C]	2.11e-149
XP_009153902.1	6e-130	5970	Exophiala_dermatitidis	XP_009153902.1-5970-Exophiala_dermatitidis-Eurotiomycetes		Eurotiomycetes	2.7e-25	5.1e-80	XP_016858135.1_dual_specificity_protein_phosphatase_CDC14A_isoform_X7_[Homo_sapiens]	7.29e-71	NP_116684.3_phosphoprotein_phosphatase_CDC14_[Saccharomyces_cerevisiae_S288C]	2.01e-149
XP_013959038.1	6.4e-130	29875	Trichoderma_virens	XP_013959038.1-29875-Trichoderma_virens-Sordariomycetes		Sordariomycetes	3.4e-25	1.4e-81	XP_005271353.1_dual_specificity_protein_phosphatase_CDC14A_isoform_X4_[Homo_sapiens]	1.26e-70	NP_116684.3_phosphoprotein_phosphatase_CDC14_[Saccharomyces_cerevisiae_S288C]	1.68e-148
XP_016261778.1	6.7e-130	215243	Exophiala_oligosperma	XP_016261778.1-215243-Exophiala_oligosperma-Eurotiomycetes		Eurotiomycetes	1.8e-25	1e-79	XP_005271353.1_dual_specificity_protein_phosphatase_CDC14A_isoform_X4_[Homo_sapiens]	4.76e-71	NP_116684.3_phosphoprotein_phosphatase_CDC14_[Saccharomyces_cerevisiae_S288C]	5.53e-150
XP_007725857.1	7.8e-130	43229	Capronia_coronata	XP_007725857.1-43229-Capronia_coronata-Eurotiomycetes		Eurotiomycetes	2.2e-25	1.7e-78	XP_005271353.1_dual_specificity_protein_phosphatase_CDC14A_isoform_X4_[Homo_sapiens]	1.84e-71	NP_116684.3_phosphoprotein_phosphatase_CDC14_[Saccharomyces_cerevisiae_S288C]	1.62e-147
XP_002562025.1	9.1e-130	1108849	Penicillium_rubens	XP_002562025.1-1108849-Penicillium_rubens-Eurotiomycetes		Eurotiomycetes	4.1e-24	4.7e-79	NP_003663.2_dual_specificity_protein_phosphatase_CDC14A_isoform_1_[Homo_sapiens]	1.03e-70	NP_116684.3_phosphoprotein_phosphatase_CDC14_[Saccharomyces_cerevisiae_S288C]	8.24e-155
XP_007738640.1	1.2e-129	43228	Capronia_epimyces	XP_007738640.1-43228-Capronia_epimyces-Eurotiomycetes		Eurotiomycetes	3.4e-25	1.1e-79	XP_016858136.1_dual_specificity_protein_phosphatase_CDC14A_isoform_X8_[Homo_sapiens]	1.64e-71	NP_116684.3_phosphoprotein_phosphatase_CDC14_[Saccharomyces_cerevisiae_S288C]	5.97e-153
XP_014531515.1	1.2e-129	36651	Penicillium_digitatum	XP_014531515.1-36651-Penicillium_digitatum-Eurotiomycetes		Eurotiomycetes	3e-24	2.9e-79	NP_003663.2_dual_specificity_protein_phosphatase_CDC14A_isoform_1_[Homo_sapiens]	3.2e-70	NP_116684.3_phosphoprotein_phosphatase_CDC14_[Saccharomyces_cerevisiae_S288C]	1.63e-154
XP_024746279.1	1.3e-129	58853	Trichoderma_citrinoviride	XP_024746279.1-58853-Trichoderma_citrinoviride-Sordariomycetes		Sordariomycetes	9.5e-26	1.5e-81	XP_005271351.1_dual_specificity_protein_phosphatase_CDC14A_isoform_X1_[Homo_sapiens]	1.28e-69	NP_116684.3_phosphoprotein_phosphatase_CDC14_[Saccharomyces_cerevisiae_S288C]	2.88e-148
XP_016234592.1	1.5e-129	91928	Exophiala_spinifera	XP_016234592.1-91928-Exophiala_spinifera-Eurotiomycetes		Eurotiomycetes	4.4e-26	2.2e-79	XP_005271353.1_dual_specificity_protein_phosphatase_CDC14A_isoform_X4_[Homo_sapiens]	1.21e-71	NP_116684.3_phosphoprotein_phosphatase_CDC14_[Saccharomyces_cerevisiae_S288C]	1.08e-149
XP_007710135.1	1.6e-129	5017	Bipolaris_zeicola	XP_007710135.1-5017-Bipolaris_zeicola-Dothideomycetes		Dothideomycetes	4.5e-25	2.5e-77	NP_003663.2_dual_specificity_protein_phosphatase_CDC14A_isoform_1_[Homo_sapiens]	8.25e-71	NP_116684.3_phosphoprotein_phosphatase_CDC14_[Saccharomyces_cerevisiae_S288C]	1.69e-154
XP_008601281.1	2.5e-129	176275	Beauveria_bassiana	XP_008601281.1-176275-Beauveria_bassiana-Sordariomycetes		Sordariomycetes	4.7e-24	2.2e-80	XP_016858136.1_dual_specificity_protein_phosphatase_CDC14A_isoform_X8_[Homo_sapiens]	1.53e-68	NP_116684.3_phosphoprotein_phosphatase_CDC14_[Saccharomyces_cerevisiae_S288C]	2.31e-150
XP_013325758.1	2.5e-129	68825	Rasamsonia_emersonii	XP_013325758.1-68825-Rasamsonia_emersonii-Eurotiomycetes		Eurotiomycetes	2.3e-24	3.1e-79	XP_005271353.1_dual_specificity_protein_phosphatase_CDC14A_isoform_X4_[Homo_sapiens]	1.11e-71	NP_116684.3_phosphoprotein_phosphatase_CDC14_[Saccharomyces_cerevisiae_S288C]	4.21e-153
XP_018039719.1	2.7e-129	1460663	Paraphaeosphaeria_sporulo	XP_018039719.1-1460663-Paraphaeosphaeria_sporulo-Dothideomycetes		Dothideomycetes	1e-25	9.5e-78	NP_003663.2_dual_specificity_protein_phosphatase_CDC14A_isoform_1_[Homo_sapiens]	1.03e-69	NP_116684.3_phosphoprotein_phosphatase_CDC14_[Saccharomyces_cerevisiae_S288C]	6.99e-149
XP_007761852.1	2.7e-129	470704	Cladophialophora_yegresii	XP_007761852.1-470704-Cladophialophora_yegresii-Eurotiomycetes		Eurotiomycetes	2.5e-26	1.1e-77	XP_005271353.1_dual_specificity_protein_phosphatase_CDC14A_isoform_X4_[Homo_sapiens]	5.3e-71	NP_116684.3_phosphoprotein_phosphatase_CDC14_[Saccharomyces_cerevisiae_S288C]	1.71e-148
XP_008731142.1	2.8e-129	86049	Cladophialophora_carrioni	XP_008731142.1-86049-Cladophialophora_carrioni-Eurotiomycetes		Eurotiomycetes	9.9e-27	1.8e-79	XP_005271353.1_dual_specificity_protein_phosphatase_CDC14A_isoform_X4_[Homo_sapiens]	2.9e-71	NP_116684.3_phosphoprotein_phosphatase_CDC14_[Saccharomyces_cerevisiae_S288C]	9.28e-149
XP_014554861.1	4.1e-129	40125	Bipolaris_victoriae	XP_014554861.1-40125-Bipolaris_victoriae-Dothideomycetes		Dothideomycetes	8.3e-25	2.5e-77	XP_005271353.1_dual_specificity_protein_phosphatase_CDC14A_isoform_X4_[Homo_sapiens]	4.97e-71	NP_116684.3_phosphoprotein_phosphatase_CDC14_[Saccharomyces_cerevisiae_S288C]	2.53e-154
XP_024708462.1	4.1e-129	306088	Aspergillus_steynii	XP_024708462.1-306088-Aspergillus_steynii-Eurotiomycetes		Eurotiomycetes	5.5e-24	3e-79	NP_003663.2_dual_specificity_protein_phosphatase_CDC14A_isoform_1_[Homo_sapiens]	2.14e-72	NP_116684.3_phosphoprotein_phosphatase_CDC14_[Saccharomyces_cerevisiae_S288C]	5.63e-154
XP_016601152.1	4.3e-129	27334	Penicillium_expansum	XP_016601152.1-27334-Penicillium_expansum-Eurotiomycetes		Eurotiomycetes	7.7e-24	4.9e-78	XP_005271353.1_dual_specificity_protein_phosphatase_CDC14A_isoform_X4_[Homo_sapiens]	3.73e-70	NP_116684.3_phosphoprotein_phosphatase_CDC14_[Saccharomyces_cerevisiae_S288C]	3.31e-154
XP_007684653.1	4.5e-129	101162	Bipolaris_oryzae	XP_007684653.1-101162-Bipolaris_oryzae-Dothideomycetes		Dothideomycetes	5e-25	3.3e-78	NP_003663.2_dual_specificity_protein_phosphatase_CDC14A_isoform_1_[Homo_sapiens]	6.02e-71	NP_116684.3_phosphoprotein_phosphatase_CDC14_[Saccharomyces_cerevisiae_S288C]	2.32e-154
XP_014083348.1	4.5e-129	5016	Bipolaris_maydis	XP_014083348.1-5016-Bipolaris_maydis-Dothideomycetes		Dothideomycetes	5e-25	3.3e-78	NP_003663.2_dual_specificity_protein_phosphatase_CDC14A_isoform_1_[Homo_sapiens]	6.02e-71	NP_116684.3_phosphoprotein_phosphatase_CDC14_[Saccharomyces_cerevisiae_S288C]	2.32e-154
XP_013425829.1	4.6e-129	559561	Aureobasidium_namibiae	XP_013425829.1-559561-Aureobasidium_namibiae-Dothideomycetes		Dothideomycetes	1e-24	3.7e-78	XP_005271353.1_dual_specificity_protein_phosphatase_CDC14A_isoform_X4_[Homo_sapiens]	1.15e-68	NP_116684.3_phosphoprotein_phosphatase_CDC14_[Saccharomyces_cerevisiae_S288C]	3.1e-148
XP_007703826.1	5.2e-129	45130	Bipolaris_sorokiniana	XP_007703826.1-45130-Bipolaris_sorokiniana-Dothideomycetes		Dothideomycetes	5e-25	3.3e-78	NP_003663.2_dual_specificity_protein_phosphatase_CDC14A_isoform_1_[Homo_sapiens]	6.67e-71	NP_116684.3_phosphoprotein_phosphatase_CDC14_[Saccharomyces_cerevisiae_S288C]	8.9e-154
XP_024406149.1	6.3e-129	398673	Trichoderma_gamsii	XP_024406149.1-398673-Trichoderma_gamsii-Sordariomycetes		Sordariomycetes	3.1e-25	1.5e-80	XP_005271353.1_dual_specificity_protein_phosphatase_CDC14A_isoform_X4_[Homo_sapiens]	1.69e-71	NP_116684.3_phosphoprotein_phosphatase_CDC14_[Saccharomyces_cerevisiae_S288C]	2.2e-149
XP_018232526.1	6.6e-129	5507	Fusarium_oxysporum	XP_018232526.1-5507-Fusarium_oxysporum-Sordariomycetes		Sordariomycetes	2e-25	2.3e-82	XP_016858135.1_dual_specificity_protein_phosphatase_CDC14A_isoform_X7_[Homo_sapiens]	6.32e-72	NP_116684.3_phosphoprotein_phosphatase_CDC14_[Saccharomyces_cerevisiae_S288C]	8.31e-147
XP_003857241.1	6.9e-129	1047171	Zymoseptoria_tritici	XP_003857241.1-1047171-Zymoseptoria_tritici-Dothideomycetes		Dothideomycetes	1.6e-25	8.8e-77	XP_005271353.1_dual_specificity_protein_phosphatase_CDC14A_isoform_X4_[Homo_sapiens]	1.43e-74	NP_116684.3_phosphoprotein_phosphatase_CDC14_[Saccharomyces_cerevisiae_S288C]	7.95e-146
XP_006961016.1	7.2e-129	51453	Trichoderma_reesei	XP_006961016.1-51453-Trichoderma_reesei-Sordariomycetes		Sordariomycetes	1.2e-25	3.9e-78	XP_005271353.1_dual_specificity_protein_phosphatase_CDC14A_isoform_X4_[Homo_sapiens]	1.21e-69	NP_116684.3_phosphoprotein_phosphatase_CDC14_[Saccharomyces_cerevisiae_S288C]	3.39e-146
XP_018708209.1	7.3e-129	114497	Cordyceps_fumosorosea	XP_018708209.1-114497-Cordyceps_fumosorosea-Sordariomycetes		Sordariomycetes	5.9e-25	5.8e-81	XP_005271353.1_dual_specificity_protein_phosphatase_CDC14A_isoform_X4_[Homo_sapiens]	4.53e-70	NP_116684.3_phosphoprotein_phosphatase_CDC14_[Saccharomyces_cerevisiae_S288C]	6.12e-151
XP_016644057.1	8.8e-129	563466	Scedosporium_apiospermum	XP_016644057.1-563466-Scedosporium_apiospermum-Sordariomycetes		Sordariomycetes	5.7e-25	9.8e-78	XP_005271353.1_dual_specificity_protein_phosphatase_CDC14A_isoform_X4_[Homo_sapiens]	1.23e-69	NP_116684.3_phosphoprotein_phosphatase_CDC14_[Saccharomyces_cerevisiae_S288C]	7.79e-147
XP_003348473.1	9.3e-129	5147	Sordaria_macrospora	XP_003348473.1-5147-Sordaria_macrospora-Sordariomycetes		Sordariomycetes	1.1e-27	8.5e-81	NP_201570.1_dual_specificity_protein_phosphatase_CDC14A_isoform_3_[Homo_sapiens]	6.12e-70	NP_116684.3_phosphoprotein_phosphatase_CDC14_[Saccharomyces_cerevisiae_S288C]	2.05e-146
XP_024762687.1	1.1e-128	101201	Trichoderma_asperellum	XP_024762687.1-101201-Trichoderma_asperellum-Sordariomycetes		Sordariomycetes	2.4e-25	1.5e-80	XP_005271353.1_dual_specificity_protein_phosphatase_CDC14A_isoform_X4_[Homo_sapiens]	1.85e-71	NP_116684.3_phosphoprotein_phosphatase_CDC14_[Saccharomyces_cerevisiae_S288C]	6.28e-149
XP_025587923.1	1.1e-128	56646	Fusarium_venenatum	XP_025587923.1-56646-Fusarium_venenatum-Sordariomycetes		Sordariomycetes	8.8e-26	2.2e-81	XP_016858135.1_dual_specificity_protein_phosphatase_CDC14A_isoform_X7_[Homo_sapiens]	2.89e-70	NP_116684.3_phosphoprotein_phosphatase_CDC14_[Saccharomyces_cerevisiae_S288C]	3.04e-147
XP_023424475.1	1.1e-128	5127	Fusarium_fujikuroi	XP_023424475.1-5127-Fusarium_fujikuroi-Sordariomycetes		Sordariomycetes	2.5e-25	7.1e-81	XP_016858135.1_dual_specificity_protein_phosphatase_CDC14A_isoform_X7_[Homo_sapiens]	9.77e-72	NP_116684.3_phosphoprotein_phosphatase_CDC14_[Saccharomyces_cerevisiae_S288C]	5.18e-146
XP_018743563.1	1.3e-128	117187	Fusarium_verticillioides	XP_018743563.1-117187-Fusarium_verticillioides-Sordariomycetes		Sordariomycetes	2e-25	1.6e-82	XP_016858135.1_dual_specificity_protein_phosphatase_CDC14A_isoform_X7_[Homo_sapiens]	5.81e-72	NP_116684.3_phosphoprotein_phosphatase_CDC14_[Saccharomyces_cerevisiae_S288C]	3.17e-146
XP_025576103.1	1.5e-128	301854	Aspergillus_ibericus	XP_025576103.1-301854-Aspergillus_ibericus-Eurotiomycetes		Eurotiomycetes	2e-24	8.3e-80	NP_003663.2_dual_specificity_protein_phosphatase_CDC14A_isoform_1_[Homo_sapiens]	3.39e-71	NP_116684.3_phosphoprotein_phosphatase_CDC14_[Saccharomyces_cerevisiae_S288C]	2.94e-153
XP_002616447.1	1.5e-128	36911	Clavispora_lusitaniae	XP_002616447.1-36911-Clavispora_lusitaniae-Saccharomycotina		Saccharomycotina	2.9e-26	2.8e-23	NP_689840.2_dual_specificity_protein_phosphatase_CDC14C_[Homo_sapiens]	2.56e-50	NP_116684.3_phosphoprotein_phosphatase_CDC14_[Saccharomyces_cerevisiae_S288C]	1.37e-143
XP_003012029.1	1.5e-128	63400	Trichophyton_benhamiae	XP_003012029.1-63400-Trichophyton_benhamiae-Eurotiomycetes		Eurotiomycetes	1.2e-23	1.7e-75	XP_016858135.1_dual_specificity_protein_phosphatase_CDC14A_isoform_X7_[Homo_sapiens]	9.87e-71	NP_116684.3_phosphoprotein_phosphatase_CDC14_[Saccharomyces_cerevisiae_S288C]	1.27e-147
XP_003024525.1	1.5e-128	63417	Trichophyton_verrucosum	XP_003024525.1-63417-Trichophyton_verrucosum-Eurotiomycetes		Eurotiomycetes	1.2e-23	1.7e-75	XP_016858135.1_dual_specificity_protein_phosphatase_CDC14A_isoform_X7_[Homo_sapiens]	1.04e-70	NP_116684.3_phosphoprotein_phosphatase_CDC14_[Saccharomyces_cerevisiae_S288C]	1.23e-147
XP_011316222.1	1.6e-128	5518	Fusarium_graminearum	XP_011316222.1-5518-Fusarium_graminearum-Sordariomycetes		Sordariomycetes	1.7e-25	2.1e-81	XP_016858135.1_dual_specificity_protein_phosphatase_CDC14A_isoform_X7_[Homo_sapiens]	5.06e-71	NP_116684.3_phosphoprotein_phosphatase_CDC14_[Saccharomyces_cerevisiae_S288C]	1.91e-145
XP_008083269.1	2e-128	101852	Glarea_lozoyensis	XP_008083269.1-101852-Glarea_lozoyensis-Leotiomycetes		Leotiomycetes	1.5e-24	1.6e-78	XP_005271353.1_dual_specificity_protein_phosphatase_CDC14A_isoform_X4_[Homo_sapiens]	1.59e-74	NP_116684.3_phosphoprotein_phosphatase_CDC14_[Saccharomyces_cerevisiae_S288C]	1.13e-148
XP_009252633.1	2e-128	101028	Fusarium_pseudograminearu	XP_009252633.1-101028-Fusarium_pseudograminearu-Sordariomycetes		Sordariomycetes	1.5e-25	2.1e-81	XP_016858135.1_dual_specificity_protein_phosphatase_CDC14A_isoform_X7_[Homo_sapiens]	3.2e-71	NP_116684.3_phosphoprotein_phosphatase_CDC14_[Saccharomyces_cerevisiae_S288C]	2.24e-145
XP_024776099.1	2.2e-128	5544	Trichoderma_harzianum	XP_024776099.1-5544-Trichoderma_harzianum-Sordariomycetes		Sordariomycetes	2.8e-25	1.4e-81	XP_005271353.1_dual_specificity_protein_phosphatase_CDC14A_isoform_X4_[Homo_sapiens]	6.34e-70	NP_116684.3_phosphoprotein_phosphatase_CDC14_[Saccharomyces_cerevisiae_S288C]	5.51e-147
XP_022387112.1	2.4e-128	109264	Aspergillus_bombycis	XP_022387112.1-109264-Aspergillus_bombycis-Eurotiomycetes		Eurotiomycetes	8.8e-24	7.6e-80	NP_003663.2_dual_specificity_protein_phosphatase_CDC14A_isoform_1_[Homo_sapiens]	2.96e-74	NP_116684.3_phosphoprotein_phosphatase_CDC14_[Saccharomyces_cerevisiae_S288C]	1.53e-149
XP_018688232.1	2.6e-128	1367422	Fonsecaea_erecta	XP_018688232.1-1367422-Fonsecaea_erecta-Eurotiomycetes		Eurotiomycetes	2.4e-26	9.9e-80	XP_016858135.1_dual_specificity_protein_phosphatase_CDC14A_isoform_X7_[Homo_sapiens]	9.24e-73	NP_116684.3_phosphoprotein_phosphatase_CDC14_[Saccharomyces_cerevisiae_S288C]	1.14e-146
XP_016587158.1	3e-128	29908	Sporothrix_schenckii	XP_016587158.1-29908-Sporothrix_schenckii-Sordariomycetes		Sordariomycetes	3.8e-26	3.1e-78	XP_005271353.1_dual_specificity_protein_phosphatase_CDC14A_isoform_X4_[Homo_sapiens]	1.63e-70	NP_116684.3_phosphoprotein_phosphatase_CDC14_[Saccharomyces_cerevisiae_S288C]	3.82e-147
XP_025465128.1	3.8e-128	319627	Aspergillus_sclerotionige	XP_025465128.1-319627-Aspergillus_sclerotionige-Eurotiomycetes		Eurotiomycetes	1.4e-24	8.3e-80	NP_003663.2_dual_specificity_protein_phosphatase_CDC14A_isoform_1_[Homo_sapiens]	5.36e-71	NP_116684.3_phosphoprotein_phosphatase_CDC14_[Saccharomyces_cerevisiae_S288C]	8.06e-153
XP_007779314.1	4.7e-128	61459	Coniosporium_apollinis	XP_007779314.1-61459-Coniosporium_apollinis-Dothideomycetes		Dothideomycetes	7.9e-24	2.1e-79	XP_005271353.1_dual_specificity_protein_phosphatase_CDC14A_isoform_X4_[Homo_sapiens]	2.65e-71	NP_116684.3_phosphoprotein_phosphatase_CDC14_[Saccharomyces_cerevisiae_S288C]	1.21e-146
XP_018179564.1	4.7e-128	33203	Purpureocillium_lilacinum	XP_018179564.1-33203-Purpureocillium_lilacinum-Sordariomycetes		Sordariomycetes	1.5e-25	4.5e-82	NP_003663.2_dual_specificity_protein_phosphatase_CDC14A_isoform_1_[Homo_sapiens]	6.59e-70	NP_116684.3_phosphoprotein_phosphatase_CDC14_[Saccharomyces_cerevisiae_S288C]	6.09e-146
XP_014173485.1	5.4e-128	226899	Grosmannia_clavigera	XP_014173485.1-226899-Grosmannia_clavigera-Sordariomycetes		Sordariomycetes	1.7e-24	3.2e-78	NP_003663.2_dual_specificity_protein_phosphatase_CDC14A_isoform_1_[Homo_sapiens]	4.73e-68	NP_116684.3_phosphoprotein_phosphatase_CDC14_[Saccharomyces_cerevisiae_S288C]	8.6e-148
XP_013260067.1	5.8e-128	1033840	Exophiala_aquamarina	XP_013260067.1-1033840-Exophiala_aquamarina-Eurotiomycetes		Eurotiomycetes	3e-25	1.4e-79	XP_016858135.1_dual_specificity_protein_phosphatase_CDC14A_isoform_X7_[Homo_sapiens]	7.47e-73	NP_116684.3_phosphoprotein_phosphatase_CDC14_[Saccharomyces_cerevisiae_S288C]	3.71e-149
XP_016242389.1	6.2e-128	569365	Cladophialophora_immunda	XP_016242389.1-569365-Cladophialophora_immunda-Eurotiomycetes		Eurotiomycetes	5.6e-26	1.8e-79	XP_016858135.1_dual_specificity_protein_phosphatase_CDC14A_isoform_X7_[Homo_sapiens]	1.82e-72	NP_116684.3_phosphoprotein_phosphatase_CDC14_[Saccharomyces_cerevisiae_S288C]	4.46e-146
XP_016213313.1	7e-128	253628	Verruconis_gallopava	XP_016213313.1-253628-Verruconis_gallopava-Dothideomycetes		Dothideomycetes	1.3e-25	9.7e-78	XP_005271353.1_dual_specificity_protein_phosphatase_CDC14A_isoform_X4_[Homo_sapiens]	2.42e-74	NP_116684.3_phosphoprotein_phosphatase_CDC14_[Saccharomyces_cerevisiae_S288C]	1.03e-146
XP_003239358.1	7.8e-128	5551	Trichophyton_rubrum	XP_003239358.1-5551-Trichophyton_rubrum-Eurotiomycetes		Eurotiomycetes	1.3e-23	1.7e-76	NP_003663.2_dual_specificity_protein_phosphatase_CDC14A_isoform_1_[Homo_sapiens]	5.32e-71	NP_116684.3_phosphoprotein_phosphatase_CDC14_[Saccharomyces_cerevisiae_S288C]	9.6e-147
XP_023914467.1	8.5e-128	58331	Quercus_suber	XP_023914467.1-58331-Quercus_suber-eudicots	Removed - Possible contamination	eudicots	7.8e-27	1.3e-74	XP_005271353.1_dual_specificity_protein_phosphatase_CDC14A_isoform_X4_[Homo_sapiens]	2.89e-71	NP_116684.3_phosphoprotein_phosphatase_CDC14_[Saccharomyces_cerevisiae_S288C]	1.02e-142
XP_023901587.1	9.4e-128	58331	Quercus_suber	XP_023901587.1-58331-Quercus_suber-eudicots	Removed - Possible contamination	eudicots	7.6e-27	3e-75	XP_005271353.1_dual_specificity_protein_phosphatase_CDC14A_isoform_X4_[Homo_sapiens]	6.08e-71	NP_116684.3_phosphoprotein_phosphatase_CDC14_[Saccharomyces_cerevisiae_S288C]	9.02e-144
XP_028506328.1	1.1e-127	156630	Alternaria_arborescens	XP_028506328.1-156630-Alternaria_arborescens-Dothideomycetes		Dothideomycetes	2.2e-24	1.8e-78	XP_005271353.1_dual_specificity_protein_phosphatase_CDC14A_isoform_X4_[Homo_sapiens]	9.99e-70	NP_116684.3_phosphoprotein_phosphatase_CDC14_[Saccharomyces_cerevisiae_S288C]	2.76e-149
XP_016620061.1	1.1e-127	89940	Cladophialophora_bantiana	XP_016620061.1-89940-Cladophialophora_bantiana-Eurotiomycetes		Eurotiomycetes	3e-26	4.3e-79	XP_016858135.1_dual_specificity_protein_phosphatase_CDC14A_isoform_X7_[Homo_sapiens]	6.57e-72	NP_116684.3_phosphoprotein_phosphatase_CDC14_[Saccharomyces_cerevisiae_S288C]	3.06e-146
XP_022496430.1	1.1e-127	856822	Fonsecaea_nubica	XP_022496430.1-856822-Fonsecaea_nubica-Eurotiomycetes		Eurotiomycetes	5.6e-26	3.7e-79	XP_016858135.1_dual_specificity_protein_phosphatase_CDC14A_isoform_X7_[Homo_sapiens]	2.06e-72	NP_116684.3_phosphoprotein_phosphatase_CDC14_[Saccharomyces_cerevisiae_S288C]	4.14e-146
XP_018383361.1	1.4e-127	5599	Alternaria_alternata	XP_018383361.1-5599-Alternaria_alternata-Dothideomycetes		Dothideomycetes	2.9e-24	5.3e-79	XP_005271353.1_dual_specificity_protein_phosphatase_CDC14A_isoform_X4_[Homo_sapiens]	3.35e-70	NP_116684.3_phosphoprotein_phosphatase_CDC14_[Saccharomyces_cerevisiae_S288C]	2.53e-149
XP_002152896.1	1.5e-127	37727	Talaromyces_marneffei	XP_002152896.1-37727-Talaromyces_marneffei-Eurotiomycetes		Eurotiomycetes	3.3e-23	1.6e-79	XP_016858136.1_dual_specificity_protein_phosphatase_CDC14A_isoform_X8_[Homo_sapiens]	3.37e-70	NP_116684.3_phosphoprotein_phosphatase_CDC14_[Saccharomyces_cerevisiae_S288C]	6.33e-153
XP_022512434.1	1.6e-127	254056	Fonsecaea_monophora	XP_022512434.1-254056-Fonsecaea_monophora-Eurotiomycetes		Eurotiomycetes	7.8e-26	4.9e-79	XP_016858135.1_dual_specificity_protein_phosphatase_CDC14A_isoform_X7_[Homo_sapiens]	1.05e-71	NP_116684.3_phosphoprotein_phosphatase_CDC14_[Saccharomyces_cerevisiae_S288C]	1.11e-144
XP_007920000.1	1.8e-127	1873960	Pseudocercospora_fijiensi	XP_007920000.1-1873960-Pseudocercospora_fijiensi-Dothideomycetes		Dothideomycetes	3.1e-26	9.8e-78	NP_003663.2_dual_specificity_protein_phosphatase_CDC14A_isoform_1_[Homo_sapiens]	1.09e-72	NP_116684.3_phosphoprotein_phosphatase_CDC14_[Saccharomyces_cerevisiae_S288C]	7.46e-149
XP_013277863.1	2.2e-127	40355	Fonsecaea_pedrosoi	XP_013277863.1-40355-Fonsecaea_pedrosoi-Eurotiomycetes		Eurotiomycetes	8.6e-26	3.7e-79	XP_016858135.1_dual_specificity_protein_phosphatase_CDC14A_isoform_X7_[Homo_sapiens]	1.06e-72	NP_116684.3_phosphoprotein_phosphatase_CDC14_[Saccharomyces_cerevisiae_S288C]	7.41e-146
XP_018076941.1	2.4e-127	149040	Phialocephala_scopiformis	XP_018076941.1-149040-Phialocephala_scopiformis-Leotiomycetes		Leotiomycetes	6.1e-25	2.2e-77	XP_016858135.1_dual_specificity_protein_phosphatase_CDC14A_isoform_X7_[Homo_sapiens]	1.15e-72	NP_116684.3_phosphoprotein_phosphatase_CDC14_[Saccharomyces_cerevisiae_S288C]	4.3e-147
XP_024725514.1	2.5e-127	5101	Amorphotheca_resinae	XP_024725514.1-5101-Amorphotheca_resinae-Leotiomycetes		Leotiomycetes	3.2e-24	5.5e-75	XP_016858135.1_dual_specificity_protein_phosphatase_CDC14A_isoform_X7_[Homo_sapiens]	9.13e-76	NP_116684.3_phosphoprotein_phosphatase_CDC14_[Saccharomyces_cerevisiae_S288C]	9.81e-146
XP_001484420.1	2.5e-127	4929	Meyerozyma_guilliermondii	XP_001484420.1-4929-Meyerozyma_guilliermondii-Saccharomycotina		Saccharomycotina	1.3e-25	1.8e-23	NP_689840.2_dual_specificity_protein_phosphatase_CDC14C_[Homo_sapiens]	1.07e-50	NP_116684.3_phosphoprotein_phosphatase_CDC14_[Saccharomyces_cerevisiae_S288C]	3.09e-144
XP_007746204.1	2.9e-127	1182553	Cladophialophora_psammoph	XP_007746204.1-1182553-Cladophialophora_psammoph-Eurotiomycetes		Eurotiomycetes	3.6e-26	3e-79	XP_016858135.1_dual_specificity_protein_phosphatase_CDC14A_isoform_X7_[Homo_sapiens]	2.06e-72	NP_116684.3_phosphoprotein_phosphatase_CDC14_[Saccharomyces_cerevisiae_S288C]	3.09e-146
XP_018125852.1	4.4e-127	342668	Pseudogymnoascus_verrucos	XP_018125852.1-342668-Pseudogymnoascus_verrucos-Leotiomycetes		Leotiomycetes	6.8e-25	1.3e-79	XP_005271353.1_dual_specificity_protein_phosphatase_CDC14A_isoform_X4_[Homo_sapiens]	1.82e-73	NP_116684.3_phosphoprotein_phosphatase_CDC14_[Saccharomyces_cerevisiae_S288C]	2.37e-147
XP_013349224.1	4.5e-127	1042127	Aureobasidium_subglaciale	XP_013349224.1-1042127-Aureobasidium_subglaciale-Dothideomycetes		Dothideomycetes	1.6e-24	2.4e-79	NP_003663.2_dual_specificity_protein_phosphatase_CDC14A_isoform_1_[Homo_sapiens]	3.87e-68	NP_116684.3_phosphoprotein_phosphatase_CDC14_[Saccharomyces_cerevisiae_S288C]	1.11e-145
XP_024546086.1	5.1e-127	40559	Botrytis_cinerea	XP_024546086.1-40559-Botrytis_cinerea-Leotiomycetes		Leotiomycetes	5.4e-24	5.8e-78	XP_005271353.1_dual_specificity_protein_phosphatase_CDC14A_isoform_X4_[Homo_sapiens]	4.26e-75	NP_116684.3_phosphoprotein_phosphatase_CDC14_[Saccharomyces_cerevisiae_S288C]	5.73e-147
XP_016630504.1	6.3e-127	979981	Fonsecaea_multimorphosa	XP_016630504.1-979981-Fonsecaea_multimorphosa-Eurotiomycetes		Eurotiomycetes	6.4e-26	8.2e-80	XP_016858135.1_dual_specificity_protein_phosphatase_CDC14A_isoform_X7_[Homo_sapiens]	2.61e-73	NP_116684.3_phosphoprotein_phosphatase_CDC14_[Saccharomyces_cerevisiae_S288C]	3.72e-147
XP_002847514.1	6.6e-127	63405	Microsporum_canis	XP_002847514.1-63405-Microsporum_canis-Eurotiomycetes		Eurotiomycetes	7.4e-24	2e-76	NP_003663.2_dual_specificity_protein_phosphatase_CDC14A_isoform_1_[Homo_sapiens]	6.22e-70	NP_116684.3_phosphoprotein_phosphatase_CDC14_[Saccharomyces_cerevisiae_S288C]	6.93e-148
XP_002548633.1	7e-127	5482	Candida_tropicalis	XP_002548633.1-5482-Candida_tropicalis-Saccharomycotina		Saccharomycotina	7e-25	1.9e-23	NP_001306140.1_dual_specificity_protein_phosphatase_CDC14A_isoform_5_[Homo_sapiens]	1.43e-51	NP_116684.3_phosphoprotein_phosphatase_CDC14_[Saccharomyces_cerevisiae_S288C]	2.22e-143
XP_009225738.1	7.2e-127	36779	Gaeumannomyces_tritici	XP_009225738.1-36779-Gaeumannomyces_tritici-Sordariomycetes		Sordariomycetes	7.7e-26	5.3e-79	XP_016858136.1_dual_specificity_protein_phosphatase_CDC14A_isoform_X8_[Homo_sapiens]	1.36e-72	NP_116684.3_phosphoprotein_phosphatase_CDC14_[Saccharomyces_cerevisiae_S288C]	2.24e-146
XP_001586094.1	7.3e-127	5180	Sclerotinia_sclerotiorum	XP_001586094.1-5180-Sclerotinia_sclerotiorum-Leotiomycetes		Leotiomycetes	1e-23	1.6e-75	XP_005271353.1_dual_specificity_protein_phosphatase_CDC14A_isoform_X4_[Homo_sapiens]	1.79e-74	NP_116684.3_phosphoprotein_phosphatase_CDC14_[Saccharomyces_cerevisiae_S288C]	4.09e-147
XP_024728838.1	8.5e-127	2482752	Hyaloscypha_bicolor	XP_024728838.1-2482752-Hyaloscypha_bicolor-Leotiomycetes		Leotiomycetes	3.8e-25	2.5e-79	XP_016858135.1_dual_specificity_protein_phosphatase_CDC14A_isoform_X7_[Homo_sapiens]	2.8e-75	NP_116684.3_phosphoprotein_phosphatase_CDC14_[Saccharomyces_cerevisiae_S288C]	5.18e-146
XP_001940257.1	8.8e-127	45151	Pyrenophora_tritici_repen	XP_001940257.1-45151-Pyrenophora_tritici_repen-Dothideomycetes		Dothideomycetes	1.7e-24	8.6e-77	XP_005271353.1_dual_specificity_protein_phosphatase_CDC14A_isoform_X4_[Homo_sapiens]	6.21e-70	NP_116684.3_phosphoprotein_phosphatase_CDC14_[Saccharomyces_cerevisiae_S288C]	1.1e-149
XP_006695953.1	8.9e-127	209285	Chaetomium_thermophilum	XP_006695953.1-209285-Chaetomium_thermophilum-Sordariomycetes		Sordariomycetes	5.2e-24	6.6e-78	XP_005271353.1_dual_specificity_protein_phosphatase_CDC14A_isoform_X4_[Homo_sapiens]	1.18e-66	NP_116684.3_phosphoprotein_phosphatase_CDC14_[Saccharomyces_cerevisiae_S288C]	3.53e-142
XP_024667181.1	1.1e-126	41067	Aspergillus_candidus	XP_024667181.1-41067-Aspergillus_candidus-Eurotiomycetes		Eurotiomycetes	3.3e-21	1.9e-79	NP_003663.2_dual_specificity_protein_phosphatase_CDC14A_isoform_1_[Homo_sapiens]	1.41e-69	NP_116684.3_phosphoprotein_phosphatase_CDC14_[Saccharomyces_cerevisiae_S288C]	3.5e-147
XP_024323819.1	1.1e-126	655981	Pseudogymnoascus_destruct	XP_024323819.1-655981-Pseudogymnoascus_destruct-Leotiomycetes		Leotiomycetes	6.2e-25	1.4e-79	XP_005271353.1_dual_specificity_protein_phosphatase_CDC14A_isoform_X4_[Homo_sapiens]	9.21e-73	NP_116684.3_phosphoprotein_phosphatase_CDC14_[Saccharomyces_cerevisiae_S288C]	1.16e-145
XP_002486645.1	1.2e-126	28564	Talaromyces_stipitatus	XP_002486645.1-28564-Talaromyces_stipitatus-Eurotiomycetes		Eurotiomycetes	1.5e-23	1.2e-79	NP_003663.2_dual_specificity_protein_phosphatase_CDC14A_isoform_1_[Homo_sapiens]	6.55e-71	NP_116684.3_phosphoprotein_phosphatase_CDC14_[Saccharomyces_cerevisiae_S288C]	1.48e-152
XP_003053576.1	1.3e-126	140110	Nectria_haematococca	XP_003053576.1-140110-_Nectria_haematococca-Sordariomycetes		Sordariomycetes	3.6e-25	1.6e-81	XP_016858136.1_dual_specificity_protein_phosphatase_CDC14A_isoform_X8_[Homo_sapiens]	3.32e-68	NP_116684.3_phosphoprotein_phosphatase_CDC14_[Saccharomyces_cerevisiae_S288C]	1.78e-147
XP_003842222.1	1.6e-126	5022	Leptosphaeria_maculans	XP_003842222.1-5022-Leptosphaeria_maculans-Dothideomycetes		Dothideomycetes	1.8e-24	9.1e-80	NP_003663.2_dual_specificity_protein_phosphatase_CDC14A_isoform_1_[Homo_sapiens]	8.33e-71	NP_116684.3_phosphoprotein_phosphatase_CDC14_[Saccharomyces_cerevisiae_S288C]	5.09e-150
XP_003176102.1	1.7e-126	63402	Nannizzia_gypsea	XP_003176102.1-63402-Nannizzia_gypsea-Eurotiomycetes		Eurotiomycetes	9.8e-24	5.3e-76	XP_016858136.1_dual_specificity_protein_phosphatase_CDC14A_isoform_X8_[Homo_sapiens]	2.59e-72	NP_116684.3_phosphoprotein_phosphatase_CDC14_[Saccharomyces_cerevisiae_S288C]	1.72e-148
XP_023623539.1	2.1e-126	112498	Ramularia_collo_cygni	XP_023623539.1-112498-Ramularia_collo_cygni-Dothideomycetes		Dothideomycetes	1.3e-25	1.2e-78	XP_005271353.1_dual_specificity_protein_phosphatase_CDC14A_isoform_X4_[Homo_sapiens]	1.67e-73	NP_116684.3_phosphoprotein_phosphatase_CDC14_[Saccharomyces_cerevisiae_S288C]	1.11e-144
XP_002545072.1	2.6e-126	33188	Uncinocarpus_reesii	XP_002545072.1-33188-Uncinocarpus_reesii-Eurotiomycetes		Eurotiomycetes	1.9e-27	1.5e-76	XP_016858136.1_dual_specificity_protein_phosphatase_CDC14A_isoform_X8_[Homo_sapiens]	6.03e-74	NP_116684.3_phosphoprotein_phosphatase_CDC14_[Saccharomyces_cerevisiae_S288C]	1.76e-147
XP_028499452.1	2.8e-126	1051616	Verticillium_nonalfalfae	XP_028499452.1-1051616-Verticillium_nonalfalfae-Sordariomycetes		Sordariomycetes	2.8e-25	3.2e-82	XP_005271353.1_dual_specificity_protein_phosphatase_CDC14A_isoform_X4_[Homo_sapiens]	8.56e-69	NP_116684.3_phosphoprotein_phosphatase_CDC14_[Saccharomyces_cerevisiae_S288C]	6.19e-145
XP_026606024.1	2.8e-126	1810919	Aspergillus_mulundensis	XP_026606024.1-1810919-Aspergillus_mulundensis-Eurotiomycetes		Eurotiomycetes	3.4e-24	2e-76	NP_003663.2_dual_specificity_protein_phosphatase_CDC14A_isoform_1_[Homo_sapiens]	4.22e-69	NP_116684.3_phosphoprotein_phosphatase_CDC14_[Saccharomyces_cerevisiae_S288C]	1.04e-147
XP_020129518.1	2.9e-126	236234	Diplodia_corticola	XP_020129518.1-236234-Diplodia_corticola-Dothideomycetes		Dothideomycetes	4e-24	7.4e-78	NP_003663.2_dual_specificity_protein_phosphatase_CDC14A_isoform_1_[Homo_sapiens]	1.91e-70	NP_116684.3_phosphoprotein_phosphatase_CDC14_[Saccharomyces_cerevisiae_S288C]	2.05e-151
XP_009655316.1	3e-126	27337	Verticillium_dahliae	XP_009655316.1-27337-Verticillium_dahliae-Sordariomycetes		Sordariomycetes	2.8e-25	4.9e-79	XP_005271353.1_dual_specificity_protein_phosphatase_CDC14A_isoform_X4_[Homo_sapiens]	1.28e-68	NP_116684.3_phosphoprotein_phosphatase_CDC14_[Saccharomyces_cerevisiae_S288C]	2.57e-144
XP_662661.1	3.9e-126	162425	Aspergillus_nidulans	XP_662661.1-162425-Aspergillus_nidulans-Eurotiomycetes		Eurotiomycetes	4.5e-24	4e-76	NP_201569.1_dual_specificity_protein_phosphatase_CDC14A_isoform_2_[Homo_sapiens]	2.88e-68	NP_116684.3_phosphoprotein_phosphatase_CDC14_[Saccharomyces_cerevisiae_S288C]	3e-148
XP_022468410.1	5.6e-126	1209926	Colletotrichum_orchidophi	XP_022468410.1-1209926-Colletotrichum_orchidophi-Sordariomycetes		Sordariomycetes	4.3e-24	7.2e-82	XP_005271353.1_dual_specificity_protein_phosphatase_CDC14A_isoform_X4_[Homo_sapiens]	2.04e-70	NP_116684.3_phosphoprotein_phosphatase_CDC14_[Saccharomyces_cerevisiae_S288C]	1.25e-143
XP_003710866.1	1.6e-125	318829	Pyricularia_oryzae	XP_003710866.1-318829-Pyricularia_oryzae-Sordariomycetes		Sordariomycetes	2.6e-24	1.5e-79	NP_003663.2_dual_specificity_protein_phosphatase_CDC14A_isoform_1_[Homo_sapiens]	3.51e-69	NP_116684.3_phosphoprotein_phosphatase_CDC14_[Saccharomyces_cerevisiae_S288C]	2.99e-146
XP_001240007.1	4.3e-125	5501	Coccidioides_immitis	XP_001240007.1-5501-Coccidioides_immitis-Eurotiomycetes		Eurotiomycetes	1.2e-26	1.2e-76	NP_003663.2_dual_specificity_protein_phosphatase_CDC14A_isoform_1_[Homo_sapiens]	6.25e-71	NP_116684.3_phosphoprotein_phosphatase_CDC14_[Saccharomyces_cerevisiae_S288C]	1.7e-146
XP_002374538.1	5.3e-125	5059	Aspergillus_flavus	XP_002374538.1-5059-Aspergillus_flavus-Eurotiomycetes		Eurotiomycetes	3.5e-25	1.3e-79	NP_003663.2_dual_specificity_protein_phosphatase_CDC14A_isoform_1_[Homo_sapiens]	5.18e-69	NP_116684.3_phosphoprotein_phosphatase_CDC14_[Saccharomyces_cerevisiae_S288C]	1.75e-149
XP_007293992.1	6.1e-125	698440	Marssonina_brunnea	XP_007293992.1-698440-Marssonina_brunnea-Leotiomycetes		Leotiomycetes	1.9e-25	7.8e-79	XP_016858135.1_dual_specificity_protein_phosphatase_CDC14A_isoform_X7_[Homo_sapiens]	8.86e-74	NP_116684.3_phosphoprotein_phosphatase_CDC14_[Saccharomyces_cerevisiae_S288C]	8.12e-145
XP_003069203.1	8.1e-125	199306	Coccidioides_posadasii	XP_003069203.1-199306-Coccidioides_posadasii-Eurotiomycetes		Eurotiomycetes	3.1e-26	1.2e-76	NP_003663.2_dual_specificity_protein_phosphatase_CDC14A_isoform_1_[Homo_sapiens]	2.38e-71	NP_116684.3_phosphoprotein_phosphatase_CDC14_[Saccharomyces_cerevisiae_S288C]	1.96e-146
XP_022586207.1	1.5e-124	41063	Penicilliopsis_zonata	XP_022586207.1-41063-Penicilliopsis_zonata-Eurotiomycetes		Eurotiomycetes	1.2e-23	8.7e-79	NP_003663.2_dual_specificity_protein_phosphatase_CDC14A_isoform_1_[Homo_sapiens]	1.89e-67	NP_116684.3_phosphoprotein_phosphatase_CDC14_[Saccharomyces_cerevisiae_S288C]	1.77e-149
XP_001801029.1	1.7e-124	13684	Parastagonospora_nodorum	XP_001801029.1-13684-Parastagonospora_nodorum-Dothideomycetes		Dothideomycetes	7.6e-26	2.2e-74	XP_005271353.1_dual_specificity_protein_phosphatase_CDC14A_isoform_X4_[Homo_sapiens]	3.1e-70	NP_116684.3_phosphoprotein_phosphatase_CDC14_[Saccharomyces_cerevisiae_S288C]	5.3e-146
XP_001523899.1	2.2e-124	36914	Lodderomyces_elongisporus	XP_001523899.1-36914-Lodderomyces_elongisporus-Saccharomycotina		Saccharomycotina	8.7e-26	6.1e-24	XP_024306271.1_dual_specificity_protein_phosphatase_CDC14A_isoform_X5_[Homo_sapiens]	4.18e-52	NP_116684.3_phosphoprotein_phosphatase_CDC14_[Saccharomyces_cerevisiae_S288C]	4.54e-141
XP_018164334.1	2.5e-124	80884	Colletotrichum_higginsian	XP_018164334.1-80884-Colletotrichum_higginsian-Sordariomycetes		Sordariomycetes	6.8e-24	1.2e-80	XP_016858135.1_dual_specificity_protein_phosphatase_CDC14A_isoform_X7_[Homo_sapiens]	1.37e-69	NP_116684.3_phosphoprotein_phosphatase_CDC14_[Saccharomyces_cerevisiae_S288C]	2.79e-141
XP_020122003.1	6e-124	1441469	Talaromyces_atroroseus	XP_020122003.1-1441469-Talaromyces_atroroseus-Eurotiomycetes		Eurotiomycetes	3.8e-24	3.5e-76	XP_005271353.1_dual_specificity_protein_phosphatase_CDC14A_isoform_X4_[Homo_sapiens]	3.84e-69	NP_116684.3_phosphoprotein_phosphatase_CDC14_[Saccharomyces_cerevisiae_S288C]	3.08e-149
XP_007673805.1	7.4e-124	1709381	Baudoinia_panamericana	XP_007673805.1-1709381-Baudoinia_panamericana-Dothideomycetes		Dothideomycetes	3.1e-25	4.1e-77	XP_005271353.1_dual_specificity_protein_phosphatase_CDC14A_isoform_X4_[Homo_sapiens]	8.87e-70	NP_116684.3_phosphoprotein_phosphatase_CDC14_[Saccharomyces_cerevisiae_S288C]	1.82e-141
XP_007828595.1	9.4e-124	393283	Pestalotiopsis_fici	XP_007828595.1-393283-Pestalotiopsis_fici-Sordariomycetes		Sordariomycetes	3.2e-25	9e-81	XP_016858135.1_dual_specificity_protein_phosphatase_CDC14A_isoform_X7_[Homo_sapiens]	9.39e-71	NP_116684.3_phosphoprotein_phosphatase_CDC14_[Saccharomyces_cerevisiae_S288C]	1.51e-144
XP_008093361.1	1.1e-123	31870	Colletotrichum_graminicol	XP_008093361.1-31870-Colletotrichum_graminicol-Sordariomycetes		Sordariomycetes	4.7e-24	4.3e-80	XP_016858135.1_dual_specificity_protein_phosphatase_CDC14A_isoform_X7_[Homo_sapiens]	2.23e-69	NP_116684.3_phosphoprotein_phosphatase_CDC14_[Saccharomyces_cerevisiae_S288C]	2.05e-140
XP_018189217.1	1.3e-123	1217826	Xylona_heveae	XP_018189217.1-1217826-Xylona_heveae-other_Pezizomycotina		other_Pezizomycotina	3e-24	4.3e-78	NP_003663.2_dual_specificity_protein_phosphatase_CDC14A_isoform_1_[Homo_sapiens]	2.31e-70	NP_116684.3_phosphoprotein_phosphatase_CDC14_[Saccharomyces_cerevisiae_S288C]	2.08e-146
XP_019023816.1	2.1e-123	5606	Saitoella_complicata	XP_019023816.1-5606-Saitoella_complicata-Taphrinomycotina		Taphrinomycotina	2.6e-24	8.8e-68	XP_016858136.1_dual_specificity_protein_phosphatase_CDC14A_isoform_X8_[Homo_sapiens]	5.49e-84	NP_116684.3_phosphoprotein_phosphatase_CDC14_[Saccharomyces_cerevisiae_S288C]	7.01e-141
XP_007875204.1	9.3e-123	263815	Pneumocystis_murina	XP_007875204.1-263815-Pneumocystis_murina-Taphrinomycotina		Taphrinomycotina	4.6e-24	4.4e-71	NP_201570.1_dual_specificity_protein_phosphatase_CDC14A_isoform_3_[Homo_sapiens]	1.33e-84	NP_116684.3_phosphoprotein_phosphatase_CDC14_[Saccharomyces_cerevisiae_S288C]	1.77e-136
XP_018225680.1	1.8e-122	4754	Pneumocystis_carinii	XP_018225680.1-4754-Pneumocystis_carinii-Taphrinomycotina		Taphrinomycotina	1.4e-23	1.8e-70	NP_201570.1_dual_specificity_protein_phosphatase_CDC14A_isoform_3_[Homo_sapiens]	2.96e-84	NP_116684.3_phosphoprotein_phosphatase_CDC14_[Saccharomyces_cerevisiae_S288C]	3.15e-136
XP_024696679.1	1e-120	41068	Aspergillus_campestris	XP_024696679.1-41068-Aspergillus_campestris-Eurotiomycetes		Eurotiomycetes	2.3e-21	2.8e-79	NP_003663.2_dual_specificity_protein_phosphatase_CDC14A_isoform_1_[Homo_sapiens]	5.59e-65	NP_116684.3_phosphoprotein_phosphatase_CDC14_[Saccharomyces_cerevisiae_S288C]	1.38e-142
XP_003003557.1	4.8e-120	1051613	Verticillium_alfalfae	XP_003003557.1-1051613-Verticillium_alfalfae-Sordariomycetes		Sordariomycetes	3.1e-25	1e-76	XP_005271353.1_dual_specificity_protein_phosphatase_CDC14A_isoform_X4_[Homo_sapiens]	4.97e-64	NP_116684.3_phosphoprotein_phosphatase_CDC14_[Saccharomyces_cerevisiae_S288C]	1.05e-137
XP_028467874.1	9.6e-120	1302862	Sodiomyces_alkalinus	XP_028467874.1-1302862-Sodiomyces_alkalinus-Sordariomycetes		Sordariomycetes	4e-24	3.2e-75	XP_005271353.1_dual_specificity_protein_phosphatase_CDC14A_isoform_X4_[Homo_sapiens]	2.81e-68	NP_116684.3_phosphoprotein_phosphatase_CDC14_[Saccharomyces_cerevisiae_S288C]	5.85e-138
XP_002171380.1	4e-119	4897	Schizosaccharomyces_japon	XP_002171380.1-4897-Schizosaccharomyces_japon-Taphrinomycotina		Taphrinomycotina	3.7e-25	1.3e-70	XP_016858136.1_dual_specificity_protein_phosphatase_CDC14A_isoform_X8_[Homo_sapiens]	1.61e-84	NP_116684.3_phosphoprotein_phosphatase_CDC14_[Saccharomyces_cerevisiae_S288C]	9.41e-134
XP_011126111.1	3.3e-118	13349	Arthrobotrys_oligospora	XP_011126111.1-13349-Arthrobotrys_oligospora-other_Pezizomycotina		other_Pezizomycotina	3.7e-24	8.3e-72	NP_003663.2_dual_specificity_protein_phosphatase_CDC14A_isoform_1_[Homo_sapiens]	1.1e-68	NP_116684.3_phosphoprotein_phosphatase_CDC14_[Saccharomyces_cerevisiae_S288C]	1.22e-133
XP_013024832.1	4.2e-117	866546	Schizosaccharomyces_cryop	XP_013024832.1-866546-Schizosaccharomyces_cryop-Taphrinomycotina		Taphrinomycotina	5.2e-25	8.2e-71	XP_016858136.1_dual_specificity_protein_phosphatase_CDC14A_isoform_X8_[Homo_sapiens]	1.1e-84	NP_116684.3_phosphoprotein_phosphatase_CDC14_[Saccharomyces_cerevisiae_S288C]	5.5e-132
NP_594716.1	5.8e-117	4896	Schizosaccharomyces_pombe	NP_594716.1-4896-Schizosaccharomyces_pombe-Taphrinomycotina		Taphrinomycotina	3.3e-24	1.1e-70	NP_003663.2_dual_specificity_protein_phosphatase_CDC14A_isoform_1_[Homo_sapiens]	1.28e-81	NP_116684.3_phosphoprotein_phosphatase_CDC14_[Saccharomyces_cerevisiae_S288C]	3.63e-131
XP_013018794.1	1e-116	4899	Schizosaccharomyces_octos	XP_013018794.1-4899-Schizosaccharomyces_octos-Taphrinomycotina		Taphrinomycotina	2.1e-25	1.1e-68	XP_016858136.1_dual_specificity_protein_phosphatase_CDC14A_isoform_X8_[Homo_sapiens]	9.48e-83	NP_116684.3_phosphoprotein_phosphatase_CDC14_[Saccharomyces_cerevisiae_S288C]	1.25e-130
XP_018231218.1	2.2e-116	42068	Pneumocystis_jirovecii	XP_018231218.1-42068-Pneumocystis_jirovecii-Taphrinomycotina		Taphrinomycotina	3.3e-22	6e-72	NP_201570.1_dual_specificity_protein_phosphatase_CDC14A_isoform_3_[Homo_sapiens]	8.02e-79	NP_116684.3_phosphoprotein_phosphatase_CDC14_[Saccharomyces_cerevisiae_S288C]	4.68e-134
XP_018737591.1	6e-109	796027	Sugiyamaella_lignohabitan	XP_018737591.1-796027-Sugiyamaella_lignohabitan-Saccharomycotina		Saccharomycotina	2.1e-26	1.4e-26	NP_001306140.1_dual_specificity_protein_phosphatase_CDC14A_isoform_5_[Homo_sapiens]	1.31e-51	NP_116684.3_phosphoprotein_phosphatase_CDC14_[Saccharomyces_cerevisiae_S288C]	1.2e-127
XP_008035654.1	4.5e-95	5325	Trametes_versicolor	XP_008035654.1-5325-Trametes_versicolor-Basidiomycota		Basidiomycota	3.5e-30	1.8e-66	NP_001070649.1_dual_specificity_protein_phosphatase_CDC14B_isoform_3_[Homo_sapiens]	6.66e-90	NP_116684.3_phosphoprotein_phosphatase_CDC14_[Saccharomyces_cerevisiae_S288C]	1.88e-106
XP_001837393.2	4.5e-93	5346	Coprinopsis_cinerea	XP_001837393.2-5346-Coprinopsis_cinerea-Basidiomycota		Basidiomycota	3.7e-30	4.4e-67	XP_016870731.1_dual_specificity_protein_phosphatase_CDC14B_isoform_X9_[Homo_sapiens]	1.8e-88	NP_116684.3_phosphoprotein_phosphatase_CDC14_[Saccharomyces_cerevisiae_S288C]	9.79e-108
XP_001887041.1	5.3e-93	29883	Laccaria_bicolor	XP_001887041.1-29883-Laccaria_bicolor-Basidiomycota		Basidiomycota	4.8e-32	9.4e-66	NP_001070649.1_dual_specificity_protein_phosphatase_CDC14B_isoform_3_[Homo_sapiens]	7.88e-88	NP_116684.3_phosphoprotein_phosphatase_CDC14_[Saccharomyces_cerevisiae_S288C]	5.52e-106
XP_007364355.1	1.4e-92	114155	Dichomitus_squalens	XP_007364355.1-114155-Dichomitus_squalens-Basidiomycota		Basidiomycota	4.1e-31	2.9e-65	XP_016870733.1_dual_specificity_protein_phosphatase_CDC14B_isoform_X11_[Homo_sapiens]	2.25e-87	NP_116684.3_phosphoprotein_phosphatase_CDC14_[Saccharomyces_cerevisiae_S288C]	2.93e-105
XP_007862552.1	2.2e-92	104355	Gloeophyllum_trabeum	XP_007862552.1-104355-Gloeophyllum_trabeum-Basidiomycota		Basidiomycota	3.7e-30	1.9e-65	XP_016870733.1_dual_specificity_protein_phosphatase_CDC14B_isoform_X11_[Homo_sapiens]	1.11e-86	NP_116684.3_phosphoprotein_phosphatase_CDC14_[Saccharomyces_cerevisiae_S288C]	2.7e-104
XP_006460112.1	2.4e-92	5341	Agaricus_bisporus	XP_006460112.1-5341-Agaricus_bisporus-Basidiomycota		Basidiomycota	8.2e-32	3.7e-68	NP_201570.1_dual_specificity_protein_phosphatase_CDC14A_isoform_3_[Homo_sapiens]	1.04e-85	NP_116684.3_phosphoprotein_phosphatase_CDC14_[Saccharomyces_cerevisiae_S288C]	3.55e-102
XP_024337257.1	1.1e-91	104341	Postia_placenta	XP_024337257.1-104341-Postia_placenta-Basidiomycota		Basidiomycota	2.6e-31	8e-67	NP_003663.2_dual_specificity_protein_phosphatase_CDC14A_isoform_1_[Homo_sapiens]	1.18e-89	NP_116684.3_phosphoprotein_phosphatase_CDC14_[Saccharomyces_cerevisiae_S288C]	1.04e-100
XP_012184939.1	9.3e-91	599839	Fibroporia_radiculosa	XP_012184939.1-599839-Fibroporia_radiculosa-Basidiomycota		Basidiomycota	9.2e-31	8.1e-67	XP_016870733.1_dual_specificity_protein_phosphatase_CDC14B_isoform_X11_[Homo_sapiens]	1.74e-87	NP_116684.3_phosphoprotein_phosphatase_CDC14_[Saccharomyces_cerevisiae_S288C]	2.38e-101
XP_025351028.1	1.4e-90	1684307	Pseudomicrostroma_glucosi	XP_025351028.1-1684307-Pseudomicrostroma_glucosi-Basidiomycota		Basidiomycota	3.9e-30	6.5e-56	XP_005271351.1_dual_specificity_protein_phosphatase_CDC14A_isoform_X1_[Homo_sapiens]	1.99e-76	NP_116684.3_phosphoprotein_phosphatase_CDC14_[Saccharomyces_cerevisiae_S288C]	4.33e-99
XP_007392205.1	1.8e-90	231932	Phanerochaete_carnosa	XP_007392205.1-231932-Phanerochaete_carnosa-Basidiomycota		Basidiomycota	7.1e-30	8.9e-67	XP_005271351.1_dual_specificity_protein_phosphatase_CDC14A_isoform_X1_[Homo_sapiens]	2.38e-84	NP_116684.3_phosphoprotein_phosphatase_CDC14_[Saccharomyces_cerevisiae_S288C]	1.51e-101
XP_007381896.1	5.5e-90	202698	Punctularia_strigosozonat	XP_007381896.1-202698-Punctularia_strigosozonat-Basidiomycota		Basidiomycota	4.5e-31	1.1e-63	NP_201570.1_dual_specificity_protein_phosphatase_CDC14A_isoform_3_[Homo_sapiens]	6.67e-87	NP_116684.3_phosphoprotein_phosphatase_CDC14_[Saccharomyces_cerevisiae_S288C]	4.85e-102
XP_007315365.1	5.7e-90	85982	Serpula_lacrymans	XP_007315365.1-85982-Serpula_lacrymans-Basidiomycota		Basidiomycota	8.4e-31	4.8e-64	NP_001070649.1_dual_specificity_protein_phosphatase_CDC14B_isoform_3_[Homo_sapiens]	2.73e-87	NP_116684.3_phosphoprotein_phosphatase_CDC14_[Saccharomyces_cerevisiae_S288C]	1.7e-100
XP_025359730.1	2.5e-89	1569628	Jaminaea_rosea	XP_025359730.1-1569628-Jaminaea_rosea-Basidiomycota		Basidiomycota	1.7e-31	1.5e-58	XP_016858136.1_dual_specificity_protein_phosphatase_CDC14A_isoform_X8_[Homo_sapiens]	5.38e-77	NP_116684.3_phosphoprotein_phosphatase_CDC14_[Saccharomyces_cerevisiae_S288C]	1.4e-97
XP_003038272.1	8.9e-89	5334	Schizophyllum_commune	XP_003038272.1-5334-Schizophyllum_commune-Basidiomycota		Basidiomycota	4.1e-31	6.1e-65	NP_001070649.1_dual_specificity_protein_phosphatase_CDC14B_isoform_3_[Homo_sapiens]	8.03e-88	NP_116684.3_phosphoprotein_phosphatase_CDC14_[Saccharomyces_cerevisiae_S288C]	5.98e-100
XP_014569573.1	2.6e-88	34349	Mixia_osmundae	XP_014569573.1-34349-Mixia_osmundae-Basidiomycota		Basidiomycota	1.5e-28	7.5e-53	XP_005271351.1_dual_specificity_protein_phosphatase_CDC14A_isoform_X1_[Homo_sapiens]	4.8e-73	NP_116684.3_phosphoprotein_phosphatase_CDC14_[Saccharomyces_cerevisiae_S288C]	7e-99
XP_007305184.1	3e-88	40492	Stereum_hirsutum	XP_007305184.1-40492-Stereum_hirsutum-Basidiomycota		Basidiomycota	4.1e-31	1.2e-65	NP_201570.1_dual_specificity_protein_phosphatase_CDC14A_isoform_3_[Homo_sapiens]	1.45e-84	NP_116684.3_phosphoprotein_phosphatase_CDC14_[Saccharomyces_cerevisiae_S288C]	6.63e-98
XP_017993882.1	5.9e-88	77020	Malassezia_pachydermatis	XP_017993882.1-77020-Malassezia_pachydermatis-Basidiomycota		Basidiomycota	4.1e-29	2.2e-54	XP_005271351.1_dual_specificity_protein_phosphatase_CDC14A_isoform_X1_[Homo_sapiens]	5.1e-83	NP_116684.3_phosphoprotein_phosphatase_CDC14_[Saccharomyces_cerevisiae_S288C]	1.29e-98
XP_027610057.1	3.1e-87	139825	Sparassis_crispa	XP_027610057.1-139825-Sparassis_crispa-Basidiomycota		Basidiomycota	1.4e-29	4.6e-65	XP_005271353.1_dual_specificity_protein_phosphatase_CDC14A_isoform_X4_[Homo_sapiens]	4.4e-85	NP_116684.3_phosphoprotein_phosphatase_CDC14_[Saccharomyces_cerevisiae_S288C]	1.8e-96
XP_016273232.1	4.3e-87	5286	Rhodotorula_toruloides	XP_016273232.1-5286-Rhodotorula_toruloides-Basidiomycota		Basidiomycota	1.1e-30	4.2e-53	NP_201569.1_dual_specificity_protein_phosphatase_CDC14A_isoform_2_[Homo_sapiens]	8.63e-73	NP_116684.3_phosphoprotein_phosphatase_CDC14_[Saccharomyces_cerevisiae_S288C]	1.96e-95
XP_018268344.1	2.8e-86	29898	Rhodotorula_graminis	XP_018268344.1-29898-Rhodotorula_graminis-Basidiomycota		Basidiomycota	2.8e-30	8.9e-56	NP_201570.1_dual_specificity_protein_phosphatase_CDC14A_isoform_3_[Homo_sapiens]	2.99e-73	NP_116684.3_phosphoprotein_phosphatase_CDC14_[Saccharomyces_cerevisiae_S288C]	1.64e-95
XP_011392557.1	5.8e-84	5270	Ustilago_maydis	XP_011392557.1-5270-Ustilago_maydis-Basidiomycota		Basidiomycota	1.5e-27	3.1e-55	XP_016870731.1_dual_specificity_protein_phosphatase_CDC14B_isoform_X9_[Homo_sapiens]	4.89e-74	NP_116684.3_phosphoprotein_phosphatase_CDC14_[Saccharomyces_cerevisiae_S288C]	1.54e-91
XP_007912766.1	1.3e-83	223192	Phaeoacremonium_minimum	XP_007912766.1-223192-Phaeoacremonium_minimum-Sordariomycetes		Sordariomycetes	3e-25	1.4e-16	NP_001306140.1_dual_specificity_protein_phosphatase_CDC14A_isoform_5_[Homo_sapiens]	7.59e-51	NP_116684.3_phosphoprotein_phosphatase_CDC14_[Saccharomyces_cerevisiae_S288C]	6.33e-97
XP_016291772.1	1.5e-83	1392244	Kalmanozyma_brasiliensis	XP_016291772.1-1392244-Kalmanozyma_brasiliensis-Basidiomycota		Basidiomycota	4.1e-28	4.7e-54	XP_016870731.1_dual_specificity_protein_phosphatase_CDC14B_isoform_X9_[Homo_sapiens]	4.35e-77	NP_116684.3_phosphoprotein_phosphatase_CDC14_[Saccharomyces_cerevisiae_S288C]	2.64e-91
XP_003332035.2	1.7e-83	5297	Puccinia_graminis	XP_003332035.2-5297-Puccinia_graminis-Basidiomycota		Basidiomycota	9.7e-29	5.3e-59	XP_005271351.1_dual_specificity_protein_phosphatase_CDC14A_isoform_X1_[Homo_sapiens]	1.74e-77	NP_116684.3_phosphoprotein_phosphatase_CDC14_[Saccharomyces_cerevisiae_S288C]	2.25e-93
XP_001730498.1	2.3e-83	76773	Malassezia_globosa	XP_001730498.1-76773-Malassezia_globosa-Basidiomycota		Basidiomycota	9.3e-29	8.1e-54	XP_005271351.1_dual_specificity_protein_phosphatase_CDC14A_isoform_X1_[Homo_sapiens]	1.55e-83	NP_116684.3_phosphoprotein_phosphatase_CDC14_[Saccharomyces_cerevisiae_S288C]	1.75e-94
XP_014654247.1	3.1e-83	84753	Moesziomyces_antarcticus	XP_014654247.1-84753-Moesziomyces_antarcticus-Basidiomycota		Basidiomycota	5.7e-28	1.3e-54	NP_201569.1_dual_specificity_protein_phosphatase_CDC14A_isoform_2_[Homo_sapiens]	1.66e-75	NP_116684.3_phosphoprotein_phosphatase_CDC14_[Saccharomyces_cerevisiae_S288C]	8.77e-91
XP_006957560.1	3.6e-83	1708541	Wallemia_mellicola	XP_006957560.1-1708541-Wallemia_mellicola-Basidiomycota		Basidiomycota	1.6e-27	1.3e-62	NP_003663.2_dual_specificity_protein_phosphatase_CDC14A_isoform_1_[Homo_sapiens]	2.97e-84	NP_116684.3_phosphoprotein_phosphatase_CDC14_[Saccharomyces_cerevisiae_S288C]	1.57e-94
XP_027483056.1	4.4e-83	76775	Malassezia_restricta	XP_027483056.1-76775-Malassezia_restricta-Basidiomycota		Basidiomycota	1.3e-29	8e-55	XP_005271351.1_dual_specificity_protein_phosphatase_CDC14A_isoform_X1_[Homo_sapiens]	4.82e-82	NP_116684.3_phosphoprotein_phosphatase_CDC14_[Saccharomyces_cerevisiae_S288C]	1.94e-94
XP_007410367.1	6.2e-83	203908	Melampsora_larici_populin	XP_007410367.1-203908-Melampsora_larici_populin-Basidiomycota		Basidiomycota	3.1e-28	4.3e-55	NP_201570.1_dual_specificity_protein_phosphatase_CDC14A_isoform_3_[Homo_sapiens]	9.64e-79	NP_116684.3_phosphoprotein_phosphatase_CDC14_[Saccharomyces_cerevisiae_S288C]	2.84e-93
XP_012188642.1	1.3e-82	327079	Pseudozyma_hubeiensis	XP_012188642.1-327079-Pseudozyma_hubeiensis-Basidiomycota		Basidiomycota	3.3e-28	1.5e-55	XP_016870733.1_dual_specificity_protein_phosphatase_CDC14B_isoform_X11_[Homo_sapiens]	5.95e-76	NP_116684.3_phosphoprotein_phosphatase_CDC14_[Saccharomyces_cerevisiae_S288C]	4.33e-91
XP_025599251.1	3.3e-82	58919	Tilletiopsis_washingtonen	XP_025599251.1-58919-Tilletiopsis_washingtonen-Basidiomycota		Basidiomycota	3.2e-29	3.9e-54	XP_016870736.1_dual_specificity_protein_phosphatase_CDC14B_isoform_X14_[Homo_sapiens]	9.58e-79	NP_116684.3_phosphoprotein_phosphatase_CDC14_[Saccharomyces_cerevisiae_S288C]	6.28e-90
XP_009266964.1	5.6e-82	245174	Wallemia_ichthyophaga	XP_009266964.1-245174-Wallemia_ichthyophaga-Basidiomycota		Basidiomycota	1.2e-28	2.1e-61	NP_003663.2_dual_specificity_protein_phosphatase_CDC14A_isoform_1_[Homo_sapiens]	3.33e-82	NP_116684.3_phosphoprotein_phosphatase_CDC14_[Saccharomyces_cerevisiae_S288C]	2.4e-93
XP_009544118.1	6.2e-80	984962	Heterobasidion_irregulare	XP_009544118.1-984962-Heterobasidion_irregulare-Basidiomycota		Basidiomycota	6.3e-32	2.4e-51	XP_011540643.1_dual_specificity_protein_phosphatase_CDC14A_isoform_X2_[Homo_sapiens]	5.42e-77	NP_116684.3_phosphoprotein_phosphatase_CDC14_[Saccharomyces_cerevisiae_S288C]	2.34e-91
XP_007882533.1	5.9e-79	84751	Anthracocystis_flocculosa	XP_007882533.1-84751-Anthracocystis_flocculosa-Basidiomycota		Basidiomycota	9.1e-28	2.7e-54	XP_005271351.1_dual_specificity_protein_phosphatase_CDC14A_isoform_X1_[Homo_sapiens]	2.4e-76	NP_116684.3_phosphoprotein_phosphatase_CDC14_[Saccharomyces_cerevisiae_S288C]	1.7e-86
XP_025358741.1	3.4e-78	1280837	Meira_miltonrushii	XP_025358741.1-1280837-Meira_miltonrushii-Basidiomycota		Basidiomycota	1.9e-27	8.4e-53	XP_005271351.1_dual_specificity_protein_phosphatase_CDC14A_isoform_X1_[Homo_sapiens]	1.34e-74	NP_116684.3_phosphoprotein_phosphatase_CDC14_[Saccharomyces_cerevisiae_S288C]	6.71e-88
XP_018740557.1	1.8e-77	76777	Malassezia_sympodialis	XP_018740557.1-76777-Malassezia_sympodialis-Basidiomycota		Basidiomycota	8.4e-28	6.5e-52	XP_005271351.1_dual_specificity_protein_phosphatase_CDC14A_isoform_X1_[Homo_sapiens]	4.41e-77	NP_116684.3_phosphoprotein_phosphatase_CDC14_[Saccharomyces_cerevisiae_S288C]	3.93e-88
XP_025366756.1	4.1e-77	1522189	Ceraceosorus_guamensis	XP_025366756.1-1522189-Ceraceosorus_guamensis-Basidiomycota		Basidiomycota	1e-28	1.4e-48	XP_005271351.1_dual_specificity_protein_phosphatase_CDC14A_isoform_X1_[Homo_sapiens]	7.85e-73	NP_116684.3_phosphoprotein_phosphatase_CDC14_[Saccharomyces_cerevisiae_S288C]	1.14e-83
XP_016610154.1	4.2e-77	109760	Spizellomyces_punctatus	XP_016610154.1-109760-Spizellomyces_punctatus-other_Fungi		other_Fungi	2.7e-27	5e-66	NP_201570.1_dual_specificity_protein_phosphatase_CDC14A_isoform_3_[Homo_sapiens]	7.88e-117	NP_116684.3_phosphoprotein_phosphatase_CDC14_[Saccharomyces_cerevisiae_S288C]	2.69e-84
XP_006676629.1	7.3e-77	109871	Batrachochytrium_dendroba	XP_006676629.1-109871-Batrachochytrium_dendroba-other_Fungi		other_Fungi	3.7e-23	4.1e-67	NP_201570.1_dual_specificity_protein_phosphatase_CDC14A_isoform_3_[Homo_sapiens]	6.02e-105	NP_116684.3_phosphoprotein_phosphatase_CDC14_[Saccharomyces_cerevisiae_S288C]	5.14e-79
XP_028473206.1	1.5e-76	105984	Apiotrichum_porosum	XP_028473206.1-105984-Apiotrichum_porosum-Basidiomycota		Basidiomycota	8.1e-26	1.2e-49	XP_005271351.1_dual_specificity_protein_phosphatase_CDC14A_isoform_X1_[Homo_sapiens]	8.48e-69	NP_116684.3_phosphoprotein_phosphatase_CDC14_[Saccharomyces_cerevisiae_S288C]	1.69e-88
XP_012046331.1	2.5e-75	5207	Cryptococcus_neoformans	XP_012046331.1-5207-Cryptococcus_neoformans-Basidiomycota		Basidiomycota	8e-25	1.1e-47	XP_005271353.1_dual_specificity_protein_phosphatase_CDC14A_isoform_X4_[Homo_sapiens]	2.33e-71	NP_116684.3_phosphoprotein_phosphatase_CDC14_[Saccharomyces_cerevisiae_S288C]	4.1e-86
XP_566871.1	4.7e-75	5207	Cryptococcus_neoformans	XP_566871.1-5207-Cryptococcus_neoformans-Basidiomycota		Basidiomycota	1.2e-24	1.3e-47	XP_005271351.1_dual_specificity_protein_phosphatase_CDC14A_isoform_X1_[Homo_sapiens]	9.96e-71	NP_116684.3_phosphoprotein_phosphatase_CDC14_[Saccharomyces_cerevisiae_S288C]	5.17e-85
XP_003191466.1	5.5e-75	37769	Cryptococcus_gattii_VGI	XP_003191466.1-37769-Cryptococcus_gattii_VGI-Basidiomycota		Basidiomycota	8.2e-25	1.5e-47	XP_005271353.1_dual_specificity_protein_phosphatase_CDC14A_isoform_X4_[Homo_sapiens]	3.77e-70	NP_116684.3_phosphoprotein_phosphatase_CDC14_[Saccharomyces_cerevisiae_S288C]	8.35e-85
XP_002602511.1	9.5e-75	7739	Branchiostoma_floridae	XP_002602511.1-7739-Branchiostoma_floridae-Metazoa		Metazoa	4.6e-28	1e-78	NP_003663.2_dual_specificity_protein_phosphatase_CDC14A_isoform_1_[Homo_sapiens]	0	NP_116684.3_phosphoprotein_phosphatase_CDC14_[Saccharomyces_cerevisiae_S288C]	7.55e-82
XP_019645518.1	1.3e-74	7741	Branchiostoma_belcheri	XP_019645518.1-7741-Branchiostoma_belcheri-Metazoa		Metazoa	2e-29	3.3e-78	NP_003663.2_dual_specificity_protein_phosphatase_CDC14A_isoform_1_[Homo_sapiens]	0	NP_116684.3_phosphoprotein_phosphatase_CDC14_[Saccharomyces_cerevisiae_S288C]	2.46e-82
XP_007268117.1	1.8e-74	208960	Fomitiporia_mediterranea	XP_007268117.1-208960-Fomitiporia_mediterranea-Basidiomycota		Basidiomycota	6.9e-30	9.9e-28	NP_001306140.1_dual_specificity_protein_phosphatase_CDC14A_isoform_5_[Homo_sapiens]	3.12e-69	NP_116684.3_phosphoprotein_phosphatase_CDC14_[Saccharomyces_cerevisiae_S288C]	2.13e-84
XP_025375752.1	5.8e-74	215250	Acaromyces_ingoldii	XP_025375752.1-215250-Acaromyces_ingoldii-Basidiomycota		Basidiomycota	1.5e-28	8.9e-49	XP_016870731.1_dual_specificity_protein_phosphatase_CDC14B_isoform_X9_[Homo_sapiens]	9.08e-75	NP_116684.3_phosphoprotein_phosphatase_CDC14_[Saccharomyces_cerevisiae_S288C]	2.37e-83
XP_027051002.1	6.4e-74	46731	Pocillopora_damicornis	XP_027051002.1-46731-Pocillopora_damicornis-Metazoa		Metazoa	6.4e-31	3.2e-73	NP_003663.2_dual_specificity_protein_phosphatase_CDC14A_isoform_1_[Homo_sapiens]	0	NP_116684.3_phosphoprotein_phosphatase_CDC14_[Saccharomyces_cerevisiae_S288C]	2.09e-81
XP_022798154.1	3.3e-73	50429	Stylophora_pistillata	XP_022798154.1-50429-Stylophora_pistillata-Metazoa		Metazoa	1.2e-30	3.9e-72	NP_201569.1_dual_specificity_protein_phosphatase_CDC14A_isoform_2_[Homo_sapiens]	0	NP_116684.3_phosphoprotein_phosphatase_CDC14_[Saccharomyces_cerevisiae_S288C]	2.92e-81
XP_019048202.1	3.4e-73	324769	Kwoniella_bestiolae	XP_019048202.1-324769-Kwoniella_bestiolae-Basidiomycota		Basidiomycota	5.5e-24	9.8e-49	XP_005271351.1_dual_specificity_protein_phosphatase_CDC14A_isoform_X1_[Homo_sapiens]	9.3e-67	NP_116684.3_phosphoprotein_phosphatase_CDC14_[Saccharomyces_cerevisiae_S288C]	2.63e-85
XP_018989626.1	4.1e-73	104669	Cryptococcus_amylolentus	XP_018989626.1-104669-Cryptococcus_amylolentus-Basidiomycota		Basidiomycota	3.2e-26	2.1e-47	NP_201588.1_dual_specificity_protein_phosphatase_CDC14B_isoform_2_[Homo_sapiens]	5.14e-72	NP_116684.3_phosphoprotein_phosphatase_CDC14_[Saccharomyces_cerevisiae_S288C]	9.2e-85
XP_013244055.1	4.4e-73	5281	Tilletiaria_anomala	XP_013244055.1-5281-Tilletiaria_anomala-Basidiomycota		Basidiomycota	5.1e-29	2.7e-42	NP_001070649.1_dual_specificity_protein_phosphatase_CDC14B_isoform_3_[Homo_sapiens]	3.26e-70	NP_116684.3_phosphoprotein_phosphatase_CDC14_[Saccharomyces_cerevisiae_S288C]	4.08e-83
XP_019029640.1	6.4e-73	5619	Cryptococcus_wingfieldii	XP_019029640.1-5619-Cryptococcus_wingfieldii-Basidiomycota		Basidiomycota	2.6e-27	8.3e-47	NP_201588.1_dual_specificity_protein_phosphatase_CDC14B_isoform_2_[Homo_sapiens]	1.55e-72	NP_116684.3_phosphoprotein_phosphatase_CDC14_[Saccharomyces_cerevisiae_S288C]	1.34e-83
XP_019006019.1	8.1e-73	463800	Kwoniella_mangrovensis	XP_019006019.1-463800-Kwoniella_mangrovensis-Basidiomycota		Basidiomycota	1.9e-24	4.6e-47	XP_005271351.1_dual_specificity_protein_phosphatase_CDC14A_isoform_X1_[Homo_sapiens]	1.67e-68	NP_116684.3_phosphoprotein_phosphatase_CDC14_[Saccharomyces_cerevisiae_S288C]	8.13e-84
XP_002162225.3	1.4e-72	6087	Hydra_vulgaris	XP_002162225.3-6087-Hydra_vulgaris-Metazoa		Metazoa	1.2e-29	3.1e-74	NP_003663.2_dual_specificity_protein_phosphatase_CDC14A_isoform_1_[Homo_sapiens]	0	NP_116684.3_phosphoprotein_phosphatase_CDC14_[Saccharomyces_cerevisiae_S288C]	4.04e-79
XP_021051275.1	3e-72	10093	Mus_pahari	XP_021051275.1-10093-Mus_pahari-Metazoa		Metazoa	3.3e-30	2.7e-78	NP_201569.1_dual_specificity_protein_phosphatase_CDC14A_isoform_2_[Homo_sapiens]	0	NP_116684.3_phosphoprotein_phosphatase_CDC14_[Saccharomyces_cerevisiae_S288C]	9.67e-75
XP_021014361.1	3.3e-72	10089	Mus_caroli	XP_021014361.1-10089-Mus_caroli-Metazoa		Metazoa	8.2e-30	2.5e-78	NP_003663.2_dual_specificity_protein_phosphatase_CDC14A_isoform_1_[Homo_sapiens]	0	NP_116684.3_phosphoprotein_phosphatase_CDC14_[Saccharomyces_cerevisiae_S288C]	2.9e-75
XP_006501482.1	4.2e-72	10090	Mus_musculus	XP_006501482.1-10090-Mus_musculus-Metazoa		Metazoa	1.1e-29	2.7e-78	NP_201569.1_dual_specificity_protein_phosphatase_CDC14A_isoform_2_[Homo_sapiens]	0	NP_116684.3_phosphoprotein_phosphatase_CDC14_[Saccharomyces_cerevisiae_S288C]	4.39e-75
XP_028613219.1	5e-72	491861	Grammomys_surdaster	XP_028613219.1-491861-Grammomys_surdaster-Metazoa		Metazoa	9.4e-30	3.1e-78	NP_201569.1_dual_specificity_protein_phosphatase_CDC14A_isoform_2_[Homo_sapiens]	0	NP_116684.3_phosphoprotein_phosphatase_CDC14_[Saccharomyces_cerevisiae_S288C]	2.11e-74
XP_008614977.1	7.2e-72	112098	Saprolegnia_diclina	XP_008614977.1-112098-Saprolegnia_diclina-Oomycetes		Oomycetes	5.5e-29	1.5e-56	NP_201570.1_dual_specificity_protein_phosphatase_CDC14A_isoform_3_[Homo_sapiens]	7.54e-103	NP_116684.3_phosphoprotein_phosphatase_CDC14_[Saccharomyces_cerevisiae_S288C]	4.05e-81
XP_027724068.1	1.1e-71	29139	Vombatus_ursinus	XP_027724068.1-29139-Vombatus_ursinus-Metazoa		Metazoa	1.9e-30	1.2e-77	NP_003663.2_dual_specificity_protein_phosphatase_CDC14A_isoform_1_[Homo_sapiens]	0	NP_116684.3_phosphoprotein_phosphatase_CDC14_[Saccharomyces_cerevisiae_S288C]	7.62e-76
XP_027724073.1	1.2e-71	29139	Vombatus_ursinus	XP_027724073.1-29139-Vombatus_ursinus-Metazoa		Metazoa	1.9e-30	1.2e-77	NP_201569.1_dual_specificity_protein_phosphatase_CDC14A_isoform_2_[Homo_sapiens]	0	NP_116684.3_phosphoprotein_phosphatase_CDC14_[Saccharomyces_cerevisiae_S288C]	3.56e-76
XP_008881219.1	1.4e-71	157072	Aphanomyces_invadans	XP_008881219.1-157072-Aphanomyces_invadans-Oomycetes		Oomycetes	2.1e-27	1.5e-56	XP_016858136.1_dual_specificity_protein_phosphatase_CDC14A_isoform_X8_[Homo_sapiens]	1.42e-102	NP_116684.3_phosphoprotein_phosphatase_CDC14_[Saccharomyces_cerevisiae_S288C]	1.21e-79
XP_019014029.1	2e-71	453459	Kwoniella_pini	XP_019014029.1-453459-Kwoniella_pini-Basidiomycota		Basidiomycota	2e-24	3.3e-47	XP_005271351.1_dual_specificity_protein_phosphatase_CDC14A_isoform_X1_[Homo_sapiens]	1.69e-65	NP_116684.3_phosphoprotein_phosphatase_CDC14_[Saccharomyces_cerevisiae_S288C]	9.86e-82
XP_020855572.1	3.9e-71	38626	Phascolarctos_cinereus	XP_020855572.1-38626-Phascolarctos_cinereus-Metazoa		Metazoa	1.4e-30	1.1e-77	NP_201569.1_dual_specificity_protein_phosphatase_CDC14A_isoform_2_[Homo_sapiens]	0	NP_116684.3_phosphoprotein_phosphatase_CDC14_[Saccharomyces_cerevisiae_S288C]	4.28e-75
XP_027318389.1	5.3e-71	8839	Anas_platyrhynchos	XP_027318389.1-8839-Anas_platyrhynchos-Metazoa		Metazoa	3.9e-31	5.1e-77	NP_003663.2_dual_specificity_protein_phosphatase_CDC14A_isoform_1_[Homo_sapiens]	0	NP_116684.3_phosphoprotein_phosphatase_CDC14_[Saccharomyces_cerevisiae_S288C]	4.75e-77
XP_021498389.1	5.7e-71	10047	Meriones_unguiculatus	XP_021498389.1-10047-Meriones_unguiculatus-Metazoa		Metazoa	1.4e-30	1.1e-77	NP_003663.2_dual_specificity_protein_phosphatase_CDC14A_isoform_1_[Homo_sapiens]	0	NP_116684.3_phosphoprotein_phosphatase_CDC14_[Saccharomyces_cerevisiae_S288C]	1.07e-74
XP_004775237.1	7.7e-71	9668	Mustela_putorius	XP_004775237.1-9668-Mustela_putorius-Metazoa		Metazoa	3.3e-30	2e-77	NP_201569.1_dual_specificity_protein_phosphatase_CDC14A_isoform_2_[Homo_sapiens]	0	NP_116684.3_phosphoprotein_phosphatase_CDC14_[Saccharomyces_cerevisiae_S288C]	3.73e-73
XP_027798951.1	1.2e-70	93162	Marmota_flaviventris	XP_027798951.1-93162-Marmota_flaviventris-Metazoa		Metazoa	4.1e-30	3.8e-78	NP_201569.1_dual_specificity_protein_phosphatase_CDC14A_isoform_2_[Homo_sapiens]	0	NP_116684.3_phosphoprotein_phosphatase_CDC14_[Saccharomyces_cerevisiae_S288C]	8.74e-74
XP_008695875.1	1.5e-70	29073	Ursus_maritimus	XP_008695875.1-29073-Ursus_maritimus-Metazoa		Metazoa	3.4e-30	4.1e-78	NP_201569.1_dual_specificity_protein_phosphatase_CDC14A_isoform_2_[Homo_sapiens]	0	NP_116684.3_phosphoprotein_phosphatase_CDC14_[Saccharomyces_cerevisiae_S288C]	3.71e-73
XP_005077161.1	1.7e-70	10036	Mesocricetus_auratus	XP_005077161.1-10036-Mesocricetus_auratus-Metazoa		Metazoa	4.4e-30	3.8e-78	NP_201569.1_dual_specificity_protein_phosphatase_CDC14A_isoform_2_[Homo_sapiens]	0	NP_116684.3_phosphoprotein_phosphatase_CDC14_[Saccharomyces_cerevisiae_S288C]	4.99e-74
XP_010561923.1	1.7e-70	52644	Haliaeetus_leucocephalus	XP_010561923.1-52644-Haliaeetus_leucocephalus-Metazoa		Metazoa	1.5e-31	1.7e-76	NP_201569.1_dual_specificity_protein_phosphatase_CDC14A_isoform_2_[Homo_sapiens]	0	NP_116684.3_phosphoprotein_phosphatase_CDC14_[Saccharomyces_cerevisiae_S288C]	6.91e-75
XP_012205458.1	1.8e-70	101203	Saprolegnia_parasitica	XP_012205458.1-101203-Saprolegnia_parasitica-Oomycetes		Oomycetes	6.9e-29	1.3e-56	NP_201570.1_dual_specificity_protein_phosphatase_CDC14A_isoform_3_[Homo_sapiens]	2.54e-102	NP_116684.3_phosphoprotein_phosphatase_CDC14_[Saccharomyces_cerevisiae_S288C]	1.3e-79
XP_020903465.1	1.8e-70	1720309	Exaiptasia_pallida	XP_020903465.1-1720309-Exaiptasia_pallida-Metazoa		Metazoa	1.1e-27	8.2e-75	NP_201569.1_dual_specificity_protein_phosphatase_CDC14A_isoform_2_[Homo_sapiens]	0	NP_116684.3_phosphoprotein_phosphatase_CDC14_[Saccharomyces_cerevisiae_S288C]	3.15e-78
XP_009836016.1	2e-70	112090	Aphanomyces_astaci	XP_009836016.1-112090-Aphanomyces_astaci-Oomycetes		Oomycetes	1.5e-29	2.4e-55	XP_016858136.1_dual_specificity_protein_phosphatase_CDC14A_isoform_X8_[Homo_sapiens]	4.71e-102	NP_116684.3_phosphoprotein_phosphatase_CDC14_[Saccharomyces_cerevisiae_S288C]	2.85e-78
XP_017682721.1	2.1e-70	321398	Lepidothrix_coronata	XP_017682721.1-321398-Lepidothrix_coronata-Metazoa		Metazoa	1.1e-30	3e-77	NP_201569.1_dual_specificity_protein_phosphatase_CDC14A_isoform_2_[Homo_sapiens]	0	NP_116684.3_phosphoprotein_phosphatase_CDC14_[Saccharomyces_cerevisiae_S288C]	1.84e-74
XP_015358097.1	2.9e-70	9993	Marmota_marmota	XP_015358097.1-9993-Marmota_marmota-Metazoa		Metazoa	4e-30	3.8e-78	NP_201569.1_dual_specificity_protein_phosphatase_CDC14A_isoform_2_[Homo_sapiens]	0	NP_116684.3_phosphoprotein_phosphatase_CDC14_[Saccharomyces_cerevisiae_S288C]	8.76e-74
XP_028344880.1	3.1e-70	9755	Physeter_catodon	XP_028344880.1-9755-Physeter_catodon-Metazoa		Metazoa	4.8e-30	7.1e-78	NP_201569.1_dual_specificity_protein_phosphatase_CDC14A_isoform_2_[Homo_sapiens]	0	NP_116684.3_phosphoprotein_phosphatase_CDC14_[Saccharomyces_cerevisiae_S288C]	5.11e-73
XP_008582006.1	3.6e-70	482537	Galeopterus_variegatus	XP_008582006.1-482537-Galeopterus_variegatus-Metazoa		Metazoa	2.1e-30	4.3e-78	NP_201569.1_dual_specificity_protein_phosphatase_CDC14A_isoform_2_[Homo_sapiens]	0	NP_116684.3_phosphoprotein_phosphatase_CDC14_[Saccharomyces_cerevisiae_S288C]	3.03e-73
XP_012510313.1	3.6e-70	379532	Propithecus_coquereli	XP_012510313.1-379532-Propithecus_coquereli-Metazoa		Metazoa	4.4e-30	5.5e-77	NP_201569.1_dual_specificity_protein_phosphatase_CDC14A_isoform_2_[Homo_sapiens]	0	NP_116684.3_phosphoprotein_phosphatase_CDC14_[Saccharomyces_cerevisiae_S288C]	4.25e-73
XP_012657104.1	3.7e-70	30611	Otolemur_garnettii	XP_012657104.1-30611-Otolemur_garnettii-Metazoa		Metazoa	4.3e-30	1.2e-77	NP_201569.1_dual_specificity_protein_phosphatase_CDC14A_isoform_2_[Homo_sapiens]	0	NP_116684.3_phosphoprotein_phosphatase_CDC14_[Saccharomyces_cerevisiae_S288C]	4.99e-73
XP_013371976.1	3.7e-70	34839	Chinchilla_lanigera	XP_013371976.1-34839-Chinchilla_lanigera-Metazoa		Metazoa	4.6e-30	2.9e-77	NP_201569.1_dual_specificity_protein_phosphatase_CDC14A_isoform_2_[Homo_sapiens]	0	NP_116684.3_phosphoprotein_phosphatase_CDC14_[Saccharomyces_cerevisiae_S288C]	1.88e-72
XP_006977884.1	4.3e-70	10042	Peromyscus_maniculatus	XP_006977884.1-10042-Peromyscus_maniculatus-Metazoa		Metazoa	4e-30	5.5e-78	NP_201569.1_dual_specificity_protein_phosphatase_CDC14A_isoform_2_[Homo_sapiens]	0	NP_116684.3_phosphoprotein_phosphatase_CDC14_[Saccharomyces_cerevisiae_S288C]	1.37e-73
XP_007449674.1	4.6e-70	118797	Lipotes_vexillifer	XP_007449674.1-118797-Lipotes_vexillifer-Metazoa		Metazoa	4.6e-30	6.8e-78	NP_201569.1_dual_specificity_protein_phosphatase_CDC14A_isoform_2_[Homo_sapiens]	0	NP_116684.3_phosphoprotein_phosphatase_CDC14_[Saccharomyces_cerevisiae_S288C]	3.27e-73
XP_023975675.1	5e-70	9755	Physeter_catodon	XP_023975675.1-9755-Physeter_catodon-Metazoa		Metazoa	4.5e-30	6.7e-78	NP_201569.1_dual_specificity_protein_phosphatase_CDC14A_isoform_2_[Homo_sapiens]	0	NP_116684.3_phosphoprotein_phosphatase_CDC14_[Saccharomyces_cerevisiae_S288C]	3.35e-73
XP_020761730.1	5.2e-70	9874	Odocoileus_virginianus	XP_020761730.1-9874-Odocoileus_virginianus-Metazoa		Metazoa	4.1e-30	4.6e-78	NP_201569.1_dual_specificity_protein_phosphatase_CDC14A_isoform_2_[Homo_sapiens]	0	NP_116684.3_phosphoprotein_phosphatase_CDC14_[Saccharomyces_cerevisiae_S288C]	7.47e-73
XP_025143992.1	5.3e-70	89462	Bubalus_bubalis	XP_025143992.1-89462-Bubalus_bubalis-Metazoa		Metazoa	3.9e-30	5.1e-78	NP_201569.1_dual_specificity_protein_phosphatase_CDC14A_isoform_2_[Homo_sapiens]	0	NP_116684.3_phosphoprotein_phosphatase_CDC14_[Saccharomyces_cerevisiae_S288C]	6.44e-73
XP_028745979.1	6.3e-70	10041	Peromyscus_leucopus	XP_028745979.1-10041-Peromyscus_leucopus-Metazoa		Metazoa	3.9e-30	5.5e-78	NP_201569.1_dual_specificity_protein_phosphatase_CDC14A_isoform_2_[Homo_sapiens]	0	NP_116684.3_phosphoprotein_phosphatase_CDC14_[Saccharomyces_cerevisiae_S288C]	1.97e-73
XP_019357237.1	6.7e-70	94835	Gavialis_gangeticus	XP_019357237.1-94835-Gavialis_gangeticus-Metazoa		Metazoa	1.5e-29	2.2e-77	NP_003663.2_dual_specificity_protein_phosphatase_CDC14A_isoform_1_[Homo_sapiens]	0	NP_116684.3_phosphoprotein_phosphatase_CDC14_[Saccharomyces_cerevisiae_S288C]	4.06e-75
XP_027251381.1	7e-70	10029	Cricetulus_griseus	XP_027251381.1-10029-Cricetulus_griseus-Metazoa		Metazoa	4.3e-30	8.7e-78	NP_201569.1_dual_specificity_protein_phosphatase_CDC14A_isoform_2_[Homo_sapiens]	0	NP_116684.3_phosphoprotein_phosphatase_CDC14_[Saccharomyces_cerevisiae_S288C]	7.02e-73
XP_004420834.1	7.2e-70	9807	Ceratotherium_simum	XP_004420834.1-9807-Ceratotherium_simum-Metazoa		Metazoa	4.9e-30	4.3e-78	NP_201569.1_dual_specificity_protein_phosphatase_CDC14A_isoform_2_[Homo_sapiens]	0	NP_116684.3_phosphoprotein_phosphatase_CDC14_[Saccharomyces_cerevisiae_S288C]	1.71e-73
XP_017901312.1	7.3e-70	9925	Capra_hircus	XP_017901312.1-9925-Capra_hircus-Metazoa		Metazoa	4.1e-30	1.1e-77	NP_201569.1_dual_specificity_protein_phosphatase_CDC14A_isoform_2_[Homo_sapiens]	0	NP_116684.3_phosphoprotein_phosphatase_CDC14_[Saccharomyces_cerevisiae_S288C]	1.65e-74
XP_011366619.1	7.3e-70	132908	Pteropus_vampyrus	XP_011366619.1-132908-Pteropus_vampyrus-Metazoa		Metazoa	5.8e-28	2.9e-77	NP_201569.1_dual_specificity_protein_phosphatase_CDC14A_isoform_2_[Homo_sapiens]	0	NP_116684.3_phosphoprotein_phosphatase_CDC14_[Saccharomyces_cerevisiae_S288C]	2.14e-72
XP_026970276.1	7.7e-70	90247	Lagenorhynchus_obliquiden	XP_026970276.1-90247-Lagenorhynchus_obliquiden-Metazoa		Metazoa	4.6e-30	6.8e-78	NP_201569.1_dual_specificity_protein_phosphatase_CDC14A_isoform_2_[Homo_sapiens]	0	NP_116684.3_phosphoprotein_phosphatase_CDC14_[Saccharomyces_cerevisiae_S288C]	3.48e-73
XP_019775588.1	7.7e-70	9739	Tursiops_truncatus	XP_019775588.1-9739-Tursiops_truncatus-Metazoa		Metazoa	4.6e-30	6.8e-78	NP_201569.1_dual_specificity_protein_phosphatase_CDC14A_isoform_2_[Homo_sapiens]	0	NP_116684.3_phosphoprotein_phosphatase_CDC14_[Saccharomyces_cerevisiae_S288C]	2.76e-73
XP_022439932.1	7.7e-70	9749	Delphinapterus_leucas	XP_022439932.1-9749-Delphinapterus_leucas-Metazoa		Metazoa	4.6e-30	6.8e-78	NP_201569.1_dual_specificity_protein_phosphatase_CDC14A_isoform_2_[Homo_sapiens]	0	NP_116684.3_phosphoprotein_phosphatase_CDC14_[Saccharomyces_cerevisiae_S288C]	2.79e-73
XP_029083621.1	7.7e-70	40151	Monodon_monoceros	XP_029083621.1-40151-Monodon_monoceros-Metazoa		Metazoa	4.6e-30	6.8e-78	NP_201569.1_dual_specificity_protein_phosphatase_CDC14A_isoform_2_[Homo_sapiens]	0	NP_116684.3_phosphoprotein_phosphatase_CDC14_[Saccharomyces_cerevisiae_S288C]	2.79e-73
XP_004263129.1	7.8e-70	9733	Orcinus_orca	XP_004263129.1-9733-Orcinus_orca-Metazoa		Metazoa	4.6e-30	6.8e-78	NP_201569.1_dual_specificity_protein_phosphatase_CDC14A_isoform_2_[Homo_sapiens]	0	NP_116684.3_phosphoprotein_phosphatase_CDC14_[Saccharomyces_cerevisiae_S288C]	3.33e-73
XP_012697422.1	7.9e-70	7950	Clupea_harengus	XP_012697422.1-7950-Clupea_harengus-Metazoa		Metazoa	1.6e-29	4.4e-76	NP_003663.2_dual_specificity_protein_phosphatase_CDC14A_isoform_1_[Homo_sapiens]	0	NP_116684.3_phosphoprotein_phosphatase_CDC14_[Saccharomyces_cerevisiae_S288C]	1.64e-75
XP_012321886.1	8.7e-70	37293	Aotus_nancymaae	XP_012321886.1-37293-Aotus_nancymaae-Metazoa		Metazoa	7.6e-30	4.3e-78	NP_201569.1_dual_specificity_protein_phosphatase_CDC14A_isoform_2_[Homo_sapiens]	0	NP_116684.3_phosphoprotein_phosphatase_CDC14_[Saccharomyces_cerevisiae_S288C]	3.2e-73
XP_025950044.1	8.9e-70	8790	Dromaius_novaehollandiae	XP_025950044.1-8790-Dromaius_novaehollandiae-Metazoa		Metazoa	1.8e-30	6.2e-78	NP_003663.2_dual_specificity_protein_phosphatase_CDC14A_isoform_1_[Homo_sapiens]	0	NP_116684.3_phosphoprotein_phosphatase_CDC14_[Saccharomyces_cerevisiae_S288C]	5.1e-75
XP_019386566.1	9.3e-70	8502	Crocodylus_porosus	XP_019386566.1-8502-Crocodylus_porosus-Metazoa		Metazoa	4.9e-30	4.1e-77	NP_003663.2_dual_specificity_protein_phosphatase_CDC14A_isoform_1_[Homo_sapiens]	0	NP_116684.3_phosphoprotein_phosphatase_CDC14_[Saccharomyces_cerevisiae_S288C]	1.5e-74
XP_024426058.1	9.7e-70	9430	Desmodus_rotundus	XP_024426058.1-9430-Desmodus_rotundus-Metazoa		Metazoa	3.9e-30	1.2e-78	NP_201569.1_dual_specificity_protein_phosphatase_CDC14A_isoform_2_[Homo_sapiens]	0	NP_116684.3_phosphoprotein_phosphatase_CDC14_[Saccharomyces_cerevisiae_S288C]	7.29e-74
XP_012990564.1	1.1e-69	8010	Esox_lucius	XP_012990564.1-8010-Esox_lucius-Metazoa		Metazoa	5.2e-30	3.8e-76	NP_003663.2_dual_specificity_protein_phosphatase_CDC14A_isoform_1_[Homo_sapiens]	0	NP_116684.3_phosphoprotein_phosphatase_CDC14_[Saccharomyces_cerevisiae_S288C]	2.83e-76
XP_005357240.1	1.1e-69	79684	Microtus_ochrogaster	XP_005357240.1-79684-Microtus_ochrogaster-Metazoa		Metazoa	4e-30	5.4e-78	NP_201569.1_dual_specificity_protein_phosphatase_CDC14A_isoform_2_[Homo_sapiens]	0	NP_116684.3_phosphoprotein_phosphatase_CDC14_[Saccharomyces_cerevisiae_S288C]	1.52e-73
XP_024607001.1	1.1e-69	189058	Neophocaena_asiaeoriental	XP_024607001.1-189058-Neophocaena_asiaeoriental-Metazoa		Metazoa	5.7e-30	6.8e-78	NP_201569.1_dual_specificity_protein_phosphatase_CDC14A_isoform_2_[Homo_sapiens]	0	NP_116684.3_phosphoprotein_phosphatase_CDC14_[Saccharomyces_cerevisiae_S288C]	3.66e-73
XP_025728078.1	1.2e-69	34884	Callorhinus_ursinus	XP_025728078.1-34884-Callorhinus_ursinus-Metazoa		Metazoa	6e-30	4.3e-78	NP_201569.1_dual_specificity_protein_phosphatase_CDC14A_isoform_2_[Homo_sapiens]	0	NP_116684.3_phosphoprotein_phosphatase_CDC14_[Saccharomyces_cerevisiae_S288C]	3.62e-73
XP_027469031.1	1.2e-69	9704	Zalophus_californianus	XP_027469031.1-9704-Zalophus_californianus-Metazoa		Metazoa	6e-30	4.3e-78	NP_201569.1_dual_specificity_protein_phosphatase_CDC14A_isoform_2_[Homo_sapiens]	0	NP_116684.3_phosphoprotein_phosphatase_CDC14_[Saccharomyces_cerevisiae_S288C]	3.62e-73
XP_015001433.2	1.2e-69	9544	Macaca_mulatta	XP_015001433.2-9544-Macaca_mulatta-Metazoa		Metazoa	4.1e-30	8.3e-78	NP_001306139.1_dual_specificity_protein_phosphatase_CDC14A_isoform_4_[Homo_sapiens]	0	NP_116684.3_phosphoprotein_phosphatase_CDC14_[Saccharomyces_cerevisiae_S288C]	7.58e-73
XP_021776975.1	1.2e-69	9555	Papio_anubis	XP_021776975.1-9555-Papio_anubis-Metazoa		Metazoa	4.1e-30	8.3e-78	NP_001306139.1_dual_specificity_protein_phosphatase_CDC14A_isoform_4_[Homo_sapiens]	0	NP_116684.3_phosphoprotein_phosphatase_CDC14_[Saccharomyces_cerevisiae_S288C]	6.48e-73
XP_024649747.1	1.2e-69	9545	Macaca_nemestrina	XP_024649747.1-9545-Macaca_nemestrina-Metazoa		Metazoa	4.1e-30	8.3e-78	NP_001306139.1_dual_specificity_protein_phosphatase_CDC14A_isoform_4_[Homo_sapiens]	0	NP_116684.3_phosphoprotein_phosphatase_CDC14_[Saccharomyces_cerevisiae_S288C]	6.48e-73
XP_011847919.1	1.2e-69	9568	Mandrillus_leucophaeus	XP_011847919.1-9568-Mandrillus_leucophaeus-Metazoa		Metazoa	3.9e-30	8.6e-78	NP_201569.1_dual_specificity_protein_phosphatase_CDC14A_isoform_2_[Homo_sapiens]	0	NP_116684.3_phosphoprotein_phosphatase_CDC14_[Saccharomyces_cerevisiae_S288C]	5.79e-73
XP_006732876.1	1.2e-69	9713	Leptonychotes_weddellii	XP_006732876.1-9713-Leptonychotes_weddellii-Metazoa		Metazoa	7.4e-30	4.3e-78	NP_201569.1_dual_specificity_protein_phosphatase_CDC14A_isoform_2_[Homo_sapiens]	0	NP_116684.3_phosphoprotein_phosphatase_CDC14_[Saccharomyces_cerevisiae_S288C]	3.23e-73
XP_002686214.1	1.2e-69	9913	Bos_taurus	XP_002686214.1-9913-Bos_taurus-Metazoa		Metazoa	3.9e-30	5.1e-78	NP_201569.1_dual_specificity_protein_phosphatase_CDC14A_isoform_2_[Homo_sapiens]	0	NP_116684.3_phosphoprotein_phosphatase_CDC14_[Saccharomyces_cerevisiae_S288C]	6.65e-73
XP_027392199.1	1.2e-69	30522	Bos_indicus_x_Bos_taurus	XP_027392199.1-30522-Bos_indicus_x_Bos_taurus-Metazoa		Metazoa	3.9e-30	5.1e-78	NP_201569.1_dual_specificity_protein_phosphatase_CDC14A_isoform_2_[Homo_sapiens]	0	NP_116684.3_phosphoprotein_phosphatase_CDC14_[Saccharomyces_cerevisiae_S288C]	7.45e-73
XP_021545680.1	1.2e-69	29088	Neomonachus_schauinslandi	XP_021545680.1-29088-Neomonachus_schauinslandi-Metazoa		Metazoa	3.1e-30	4.3e-78	NP_201569.1_dual_specificity_protein_phosphatase_CDC14A_isoform_2_[Homo_sapiens]	0	NP_116684.3_phosphoprotein_phosphatase_CDC14_[Saccharomyces_cerevisiae_S288C]	3.59e-73
XP_011924765.1	1.3e-69	9531	Cercocebus_atys	XP_011924765.1-9531-Cercocebus_atys-Metazoa		Metazoa	3.9e-30	8.6e-78	NP_201569.1_dual_specificity_protein_phosphatase_CDC14A_isoform_2_[Homo_sapiens]	0	NP_116684.3_phosphoprotein_phosphatase_CDC14_[Saccharomyces_cerevisiae_S288C]	5.44e-73
XP_025221208.1	1.3e-69	9565	Theropithecus_gelada	XP_025221208.1-9565-Theropithecus_gelada-Metazoa		Metazoa	3.9e-30	8.6e-78	NP_201569.1_dual_specificity_protein_phosphatase_CDC14A_isoform_2_[Homo_sapiens]	0	NP_116684.3_phosphoprotein_phosphatase_CDC14_[Saccharomyces_cerevisiae_S288C]	5.44e-73
XP_022314876.1	1.5e-69	6565	Crassostrea_virginica	XP_022314876.1-6565-Crassostrea_virginica-Metazoa		Metazoa	1.9e-31	8.4e-77	NP_003663.2_dual_specificity_protein_phosphatase_CDC14A_isoform_1_[Homo_sapiens]	0	NP_116684.3_phosphoprotein_phosphatase_CDC14_[Saccharomyces_cerevisiae_S288C]	1.06e-76
XP_027957714.1	1.5e-69	34886	Eumetopias_jubatus	XP_027957714.1-34886-Eumetopias_jubatus-Metazoa		Metazoa	6e-30	4.3e-78	NP_201569.1_dual_specificity_protein_phosphatase_CDC14A_isoform_2_[Homo_sapiens]	0	NP_116684.3_phosphoprotein_phosphatase_CDC14_[Saccharomyces_cerevisiae_S288C]	3.17e-73
XP_004659144.1	1.5e-69	51337	Jaculus_jaculus	XP_004659144.1-51337-Jaculus_jaculus-Metazoa		Metazoa	1.6e-31	7.1e-79	NP_003663.2_dual_specificity_protein_phosphatase_CDC14A_isoform_1_[Homo_sapiens]	0	NP_116684.3_phosphoprotein_phosphatase_CDC14_[Saccharomyces_cerevisiae_S288C]	1.76e-75
XP_018276184.1	1.5e-69	879819	Cutaneotrichosporon_oleag	XP_018276184.1-879819-Cutaneotrichosporon_oleag-Basidiomycota		Basidiomycota	5.3e-25	1.4e-45	XP_016870731.1_dual_specificity_protein_phosphatase_CDC14B_isoform_X9_[Homo_sapiens]	8.1e-68	NP_116684.3_phosphoprotein_phosphatase_CDC14_[Saccharomyces_cerevisiae_S288C]	1.02e-78
XP_028019171.1	1.5e-69	9767	Balaenoptera_acutorostrat	XP_028019171.1-9767-Balaenoptera_acutorostrat-Metazoa		Metazoa	4.3e-30	4.3e-78	NP_201569.1_dual_specificity_protein_phosphatase_CDC14A_isoform_2_[Homo_sapiens]	0	NP_116684.3_phosphoprotein_phosphatase_CDC14_[Saccharomyces_cerevisiae_S288C]	1.21e-72
XP_004401527.1	1.6e-69	9707	Odobenus_rosmarus	XP_004401527.1-9707-Odobenus_rosmarus-Metazoa		Metazoa	6.3e-30	4.3e-78	NP_201569.1_dual_specificity_protein_phosphatase_CDC14A_isoform_2_[Homo_sapiens]	0	NP_116684.3_phosphoprotein_phosphatase_CDC14_[Saccharomyces_cerevisiae_S288C]	3.48e-73
XP_026353311.1	1.6e-69	9644	Ursus_arctos	XP_026353311.1-9644-Ursus_arctos-Metazoa		Metazoa	3.5e-30	4.3e-78	NP_201569.1_dual_specificity_protein_phosphatase_CDC14A_isoform_2_[Homo_sapiens]	0	NP_116684.3_phosphoprotein_phosphatase_CDC14_[Saccharomyces_cerevisiae_S288C]	7.67e-73
XP_005906423.1	1.6e-69	72004	Bos_mutus	XP_005906423.1-72004-Bos_mutus-Metazoa		Metazoa	3.9e-30	5.1e-78	NP_201569.1_dual_specificity_protein_phosphatase_CDC14A_isoform_2_[Homo_sapiens]	0	NP_116684.3_phosphoprotein_phosphatase_CDC14_[Saccharomyces_cerevisiae_S288C]	6.25e-73
XP_005542644.1	1.6e-69	9541	Macaca_fascicularis	XP_005542644.1-9541-Macaca_fascicularis-Metazoa		Metazoa	4.6e-30	8.3e-78	NP_001306139.1_dual_specificity_protein_phosphatase_CDC14A_isoform_4_[Homo_sapiens]	0	NP_116684.3_phosphoprotein_phosphatase_CDC14_[Saccharomyces_cerevisiae_S288C]	1.15e-72
XP_023963106.1	1.7e-69	8479	Chrysemys_picta	XP_023963106.1-8479-Chrysemys_picta-Metazoa		Metazoa	3e-29	4.7e-78	NP_003663.2_dual_specificity_protein_phosphatase_CDC14A_isoform_1_[Homo_sapiens]	0	NP_116684.3_phosphoprotein_phosphatase_CDC14_[Saccharomyces_cerevisiae_S288C]	4.47e-74
XP_010342112.1	1.8e-69	27679	Saimiri_boliviensis	XP_010342112.1-27679-Saimiri_boliviensis-Metazoa		Metazoa	1.3e-28	4.3e-78	NP_201569.1_dual_specificity_protein_phosphatase_CDC14A_isoform_2_[Homo_sapiens]	0	NP_116684.3_phosphoprotein_phosphatase_CDC14_[Saccharomyces_cerevisiae_S288C]	2.94e-73
XP_011445067.1	1.8e-69	29159	Crassostrea_gigas	XP_011445067.1-29159-Crassostrea_gigas-Metazoa		Metazoa	2.2e-30	3.9e-76	NP_003663.2_dual_specificity_protein_phosphatase_CDC14A_isoform_1_[Homo_sapiens]	0	NP_116684.3_phosphoprotein_phosphatase_CDC14_[Saccharomyces_cerevisiae_S288C]	7.97e-77
XP_003479222.1	2.1e-69	10141	Cavia_porcellus	XP_003479222.1-10141-Cavia_porcellus-Metazoa		Metazoa	4.2e-30	8.9e-78	NP_201569.1_dual_specificity_protein_phosphatase_CDC14A_isoform_2_[Homo_sapiens]	0	NP_116684.3_phosphoprotein_phosphatase_CDC14_[Saccharomyces_cerevisiae_S288C]	3.03e-72
XP_017830463.1	2.1e-69	9483	Callithrix_jacchus	XP_017830463.1-9483-Callithrix_jacchus-Metazoa		Metazoa	9.9e-30	4.1e-78	NP_001306139.1_dual_specificity_protein_phosphatase_CDC14A_isoform_4_[Homo_sapiens]	0	NP_116684.3_phosphoprotein_phosphatase_CDC14_[Saccharomyces_cerevisiae_S288C]	1.28e-72
XP_006919627.1	2.2e-69	9402	Pteropus_alecto	XP_006919627.1-9402-Pteropus_alecto-Metazoa		Metazoa	5.8e-28	2.9e-77	NP_201569.1_dual_specificity_protein_phosphatase_CDC14A_isoform_2_[Homo_sapiens]	0	NP_116684.3_phosphoprotein_phosphatase_CDC14_[Saccharomyces_cerevisiae_S288C]	1.8e-72
XP_027507333.1	2.4e-69	415028	Corapipo_altera	XP_027507333.1-415028-Corapipo_altera-Metazoa		Metazoa	1.1e-30	3e-77	NP_003663.2_dual_specificity_protein_phosphatase_CDC14A_isoform_1_[Homo_sapiens]	0	NP_116684.3_phosphoprotein_phosphatase_CDC14_[Saccharomyces_cerevisiae_S288C]	1.67e-74
XP_027748161.1	2.5e-69	164674	Empidonax_traillii	XP_027748161.1-164674-Empidonax_traillii-Metazoa		Metazoa	1.2e-30	2.9e-77	NP_201569.1_dual_specificity_protein_phosphatase_CDC14A_isoform_2_[Homo_sapiens]	0	NP_116684.3_phosphoprotein_phosphatase_CDC14_[Saccharomyces_cerevisiae_S288C]	8.94e-74
XP_027596548.1	2.7e-69	649802	Pipra_filicauda	XP_027596548.1-649802-Pipra_filicauda-Metazoa		Metazoa	1.1e-30	3e-77	NP_003663.2_dual_specificity_protein_phosphatase_CDC14A_isoform_1_[Homo_sapiens]	0	NP_116684.3_phosphoprotein_phosphatase_CDC14_[Saccharomyces_cerevisiae_S288C]	2.34e-74
XP_010375543.1	3.4e-69	61622	Rhinopithecus_roxellana	XP_010375543.1-61622-Rhinopithecus_roxellana-Metazoa		Metazoa	3.9e-30	8.6e-78	NP_201569.1_dual_specificity_protein_phosphatase_CDC14A_isoform_2_[Homo_sapiens]	0	NP_116684.3_phosphoprotein_phosphatase_CDC14_[Saccharomyces_cerevisiae_S288C]	5.55e-73
XP_007528651.1	3.4e-69	9365	Erinaceus_europaeus	XP_007528651.1-9365-Erinaceus_europaeus-Metazoa		Metazoa	2.8e-30	1.9e-77	NP_201569.1_dual_specificity_protein_phosphatase_CDC14A_isoform_2_[Homo_sapiens]	0	NP_116684.3_phosphoprotein_phosphatase_CDC14_[Saccharomyces_cerevisiae_S288C]	8.71e-73
XP_027527695.1	3.4e-69	114329	Neopelma_chrysocephalum	XP_027527695.1-114329-Neopelma_chrysocephalum-Metazoa		Metazoa	1.1e-30	3e-77	NP_201569.1_dual_specificity_protein_phosphatase_CDC14A_isoform_2_[Homo_sapiens]	0	NP_116684.3_phosphoprotein_phosphatase_CDC14_[Saccharomyces_cerevisiae_S288C]	2.13e-74
XP_021459120.1	3.5e-69	8022	Oncorhynchus_mykiss	XP_021459120.1-8022-Oncorhynchus_mykiss-Metazoa		Metazoa	1.4e-29	1.7e-76	NP_003663.2_dual_specificity_protein_phosphatase_CDC14A_isoform_1_[Homo_sapiens]	0	NP_116684.3_phosphoprotein_phosphatase_CDC14_[Saccharomyces_cerevisiae_S288C]	1.95e-74
XP_006273789.2	3.6e-69	8496	Alligator_mississippiensi	XP_006273789.2-8496-Alligator_mississippiensi-Metazoa		Metazoa	4.5e-30	9.4e-77	NP_003663.2_dual_specificity_protein_phosphatase_CDC14A_isoform_1_[Homo_sapiens]	0	NP_116684.3_phosphoprotein_phosphatase_CDC14_[Saccharomyces_cerevisiae_S288C]	3.84e-74
XP_006830977.1	3.7e-69	185453	Chrysochloris_asiatica	XP_006830977.1-185453-Chrysochloris_asiatica-Metazoa		Metazoa	3.3e-30	4.2e-77	NP_201569.1_dual_specificity_protein_phosphatase_CDC14A_isoform_2_[Homo_sapiens]	0	NP_116684.3_phosphoprotein_phosphatase_CDC14_[Saccharomyces_cerevisiae_S288C]	1.34e-72
XP_014706980.1	3.9e-69	9793	Equus_asinus	XP_014706980.1-9793-Equus_asinus-Metazoa		Metazoa	5.2e-30	1.2e-76	NP_201569.1_dual_specificity_protein_phosphatase_CDC14A_isoform_2_[Homo_sapiens]	0	NP_116684.3_phosphoprotein_phosphatase_CDC14_[Saccharomyces_cerevisiae_S288C]	2.51e-72
XP_006191005.1	4.2e-69	419612	Camelus_ferus	XP_006191005.1-419612-Camelus_ferus-Metazoa		Metazoa	1.9e-29	1.9e-77	NP_201569.1_dual_specificity_protein_phosphatase_CDC14A_isoform_2_[Homo_sapiens]	0	NP_116684.3_phosphoprotein_phosphatase_CDC14_[Saccharomyces_cerevisiae_S288C]	1.23e-73
XP_010948752.1	4.2e-69	9837	Camelus_bactrianus	XP_010948752.1-9837-Camelus_bactrianus-Metazoa		Metazoa	1.9e-29	1.9e-77	NP_201569.1_dual_specificity_protein_phosphatase_CDC14A_isoform_2_[Homo_sapiens]	0	NP_116684.3_phosphoprotein_phosphatase_CDC14_[Saccharomyces_cerevisiae_S288C]	1.23e-73
XP_023047061.1	4.3e-69	591936	Piliocolobus_tephrosceles	XP_023047061.1-591936-Piliocolobus_tephrosceles-Metazoa		Metazoa	3.8e-30	8.6e-78	NP_201569.1_dual_specificity_protein_phosphatase_CDC14A_isoform_2_[Homo_sapiens]	0	NP_116684.3_phosphoprotein_phosphatase_CDC14_[Saccharomyces_cerevisiae_S288C]	4.51e-73
XP_010637376.1	4.4e-69	885580	Fukomys_damarensis	XP_010637376.1-885580-Fukomys_damarensis-Metazoa		Metazoa	4.8e-30	2.3e-77	NP_201569.1_dual_specificity_protein_phosphatase_CDC14A_isoform_2_[Homo_sapiens]	0	NP_116684.3_phosphoprotein_phosphatase_CDC14_[Saccharomyces_cerevisiae_S288C]	1.04e-72
XP_028358544.1	4.5e-69	89673	Phyllostomus_discolor	XP_028358544.1-89673-Phyllostomus_discolor-Metazoa		Metazoa	1e-29	2.5e-78	NP_201569.1_dual_specificity_protein_phosphatase_CDC14A_isoform_2_[Homo_sapiens]	0	NP_116684.3_phosphoprotein_phosphatase_CDC14_[Saccharomyces_cerevisiae_S288C]	6.45e-73
XP_004689793.1	5.1e-69	143302	Condylura_cristata	XP_004689793.1-143302-Condylura_cristata-Metazoa		Metazoa	3.9e-30	1.4e-78	NP_003663.2_dual_specificity_protein_phosphatase_CDC14A_isoform_1_[Homo_sapiens]	0	NP_116684.3_phosphoprotein_phosphatase_CDC14_[Saccharomyces_cerevisiae_S288C]	2.32e-73
XP_011790569.1	5.2e-69	54131	Colobus_angolensis	XP_011790569.1-54131-Colobus_angolensis-Metazoa		Metazoa	4.7e-30	1.6e-77	NP_201569.1_dual_specificity_protein_phosphatase_CDC14A_isoform_2_[Homo_sapiens]	0	NP_116684.3_phosphoprotein_phosphatase_CDC14_[Saccharomyces_cerevisiae_S288C]	7.28e-73
XP_017500041.1	6.3e-69	9974	Manis_javanica	XP_017500041.1-9974-Manis_javanica-Metazoa		Metazoa	3.9e-30	4.5e-77	NP_003663.2_dual_specificity_protein_phosphatase_CDC14A_isoform_1_[Homo_sapiens]	0	NP_116684.3_phosphoprotein_phosphatase_CDC14_[Saccharomyces_cerevisiae_S288C]	4.77e-73
XP_015989023.1	6.4e-69	9407	Rousettus_aegyptiacus	XP_015989023.1-9407-Rousettus_aegyptiacus-Metazoa		Metazoa	1.4e-29	2.9e-77	NP_201569.1_dual_specificity_protein_phosphatase_CDC14A_isoform_2_[Homo_sapiens]	0	NP_116684.3_phosphoprotein_phosphatase_CDC14_[Saccharomyces_cerevisiae_S288C]	1.39e-72
XP_006197427.1	6.8e-69	30538	Vicugna_pacos	XP_006197427.1-30538-Vicugna_pacos-Metazoa		Metazoa	1.8e-29	1.4e-77	NP_201569.1_dual_specificity_protein_phosphatase_CDC14A_isoform_2_[Homo_sapiens]	0	NP_116684.3_phosphoprotein_phosphatase_CDC14_[Saccharomyces_cerevisiae_S288C]	3.9e-73
XP_029424016.1	7.1e-69	1026970	Nannospalax_galili	XP_029424016.1-1026970-Nannospalax_galili-Metazoa		Metazoa	2.9e-30	7.2e-78	NP_201569.1_dual_specificity_protein_phosphatase_CDC14A_isoform_2_[Homo_sapiens]	0	NP_116684.3_phosphoprotein_phosphatase_CDC14_[Saccharomyces_cerevisiae_S288C]	1.94e-72
XP_009645829.1	7.4e-69	188379	Egretta_garzetta	XP_009645829.1-188379-Egretta_garzetta-Metazoa		Metazoa	2e-30	8.9e-75	NP_003663.2_dual_specificity_protein_phosphatase_CDC14A_isoform_1_[Homo_sapiens]	0	NP_116684.3_phosphoprotein_phosphatase_CDC14_[Saccharomyces_cerevisiae_S288C]	3.85e-73
XP_014794734.1	7.7e-69	198806	Calidris_pugnax	XP_014794734.1-198806-Calidris_pugnax-Metazoa		Metazoa	1.6e-30	1.4e-76	NP_201569.1_dual_specificity_protein_phosphatase_CDC14A_isoform_2_[Homo_sapiens]	0	NP_116684.3_phosphoprotein_phosphatase_CDC14_[Saccharomyces_cerevisiae_S288C]	8.39e-74
XP_005610454.1	7.8e-69	9796	Equus_caballus	XP_005610454.1-9796-Equus_caballus-Metazoa		Metazoa	4.8e-30	1.1e-76	NP_001306139.1_dual_specificity_protein_phosphatase_CDC14A_isoform_4_[Homo_sapiens]	0	NP_116684.3_phosphoprotein_phosphatase_CDC14_[Saccharomyces_cerevisiae_S288C]	6.68e-72
XP_025109164.1	9.6e-69	400727	Pomacea_canaliculata	XP_025109164.1-400727-Pomacea_canaliculata-Metazoa		Metazoa	1.6e-29	4.5e-76	NP_003663.2_dual_specificity_protein_phosphatase_CDC14A_isoform_1_[Homo_sapiens]	0	NP_116684.3_phosphoprotein_phosphatase_CDC14_[Saccharomyces_cerevisiae_S288C]	1.03e-75
XP_016284533.1	9.9e-69	13616	Monodelphis_domestica	XP_016284533.1-13616-Monodelphis_domestica-Metazoa		Metazoa	2.8e-30	4.1e-76	XP_016858135.1_dual_specificity_protein_phosphatase_CDC14A_isoform_X7_[Homo_sapiens]	0	NP_116684.3_phosphoprotein_phosphatase_CDC14_[Saccharomyces_cerevisiae_S288C]	1.91e-73
XP_007934293.1	1.1e-68	9818	Orycteropus_afer	XP_007934293.1-9818-Orycteropus_afer-Metazoa		Metazoa	2.3e-30	1e-77	NP_201569.1_dual_specificity_protein_phosphatase_CDC14A_isoform_2_[Homo_sapiens]	0	NP_116684.3_phosphoprotein_phosphatase_CDC14_[Saccharomyces_cerevisiae_S288C]	1.58e-70
XP_006169093.1	1.1e-68	246437	Tupaia_chinensis	XP_006169093.1-246437-Tupaia_chinensis-Metazoa		Metazoa	1.7e-29	1.3e-77	NP_201569.1_dual_specificity_protein_phosphatase_CDC14A_isoform_2_[Homo_sapiens]	0	NP_116684.3_phosphoprotein_phosphatase_CDC14_[Saccharomyces_cerevisiae_S288C]	8.43e-71
XP_023359170.1	1.3e-68	9305	Sarcophilus_harrisii	XP_023359170.1-9305-Sarcophilus_harrisii-Metazoa		Metazoa	2.7e-30	4e-76	NP_001306139.1_dual_specificity_protein_phosphatase_CDC14A_isoform_4_[Homo_sapiens]	0	NP_116684.3_phosphoprotein_phosphatase_CDC14_[Saccharomyces_cerevisiae_S288C]	3.48e-73
XP_025109159.1	1.3e-68	400727	Pomacea_canaliculata	XP_025109159.1-400727-Pomacea_canaliculata-Metazoa		Metazoa	2.3e-29	6.1e-76	NP_003663.2_dual_specificity_protein_phosphatase_CDC14A_isoform_1_[Homo_sapiens]	0	NP_116684.3_phosphoprotein_phosphatase_CDC14_[Saccharomyces_cerevisiae_S288C]	4.25e-76
XP_013220369.1	1.3e-68	43179	Ictidomys_tridecemlineatu	XP_013220369.1-43179-Ictidomys_tridecemlineatu-Metazoa		Metazoa	1.8e-30	1.5e-78	NP_003663.2_dual_specificity_protein_phosphatase_CDC14A_isoform_1_[Homo_sapiens]	0	NP_116684.3_phosphoprotein_phosphatase_CDC14_[Saccharomyces_cerevisiae_S288C]	1.24e-73
XP_021398953.1	1.3e-68	40157	Lonchura_striata	XP_021398953.1-40157-Lonchura_striata-Metazoa		Metazoa	9e-31	1e-76	NP_003663.2_dual_specificity_protein_phosphatase_CDC14A_isoform_1_[Homo_sapiens]	0	NP_116684.3_phosphoprotein_phosphatase_CDC14_[Saccharomyces_cerevisiae_S288C]	2.16e-73
XP_029473656.1	1.3e-68	194408	Rhinatrema_bivittatum	XP_029473656.1-194408-Rhinatrema_bivittatum-Metazoa		Metazoa	8.7e-31	1.2e-76	NP_003663.2_dual_specificity_protein_phosphatase_CDC14A_isoform_1_[Homo_sapiens]	0	NP_116684.3_phosphoprotein_phosphatase_CDC14_[Saccharomyces_cerevisiae_S288C]	1.17e-74
XP_008958810.1	1.5e-68	9597	Pan_paniscus	XP_008958810.1-9597-Pan_paniscus-Metazoa		Metazoa	4.2e-30	2.8e-77	NP_201569.1_dual_specificity_protein_phosphatase_CDC14A_isoform_2_[Homo_sapiens]	0	NP_116684.3_phosphoprotein_phosphatase_CDC14_[Saccharomyces_cerevisiae_S288C]	2e-73
NP_001306139.1	1.7e-68	9606	Homo_sapiens	NP_001306139.1-9606-Homo_sapiens-Metazoa		Metazoa	3.9e-30	4.1e-78	NP_001306139.1_dual_specificity_protein_phosphatase_CDC14A_isoform_4_[Homo_sapiens]	0	NP_116684.3_phosphoprotein_phosphatase_CDC14_[Saccharomyces_cerevisiae_S288C]	5.47e-73
XP_018266159.1	1.8e-68	324770	Kwoniella_dejecticola	XP_018266159.1-324770-Kwoniella_dejecticola-Basidiomycota		Basidiomycota	3.3e-26	6e-44	NP_201588.1_dual_specificity_protein_phosphatase_CDC14B_isoform_2_[Homo_sapiens]	2.31e-63	NP_116684.3_phosphoprotein_phosphatase_CDC14_[Saccharomyces_cerevisiae_S288C]	8.02e-79
XP_006882507.1	1.8e-68	28737	Elephantulus_edwardii	XP_006882507.1-28737-Elephantulus_edwardii-Metazoa		Metazoa	1.2e-30	3.2e-77	NP_201569.1_dual_specificity_protein_phosphatase_CDC14A_isoform_2_[Homo_sapiens]	0	NP_116684.3_phosphoprotein_phosphatase_CDC14_[Saccharomyces_cerevisiae_S288C]	1.53e-71
XP_005520999.1	1.8e-68	181119	Pseudopodoces_humilis	XP_005520999.1-181119-Pseudopodoces_humilis-Metazoa		Metazoa	1.6e-30	2.8e-77	NP_003663.2_dual_specificity_protein_phosphatase_CDC14A_isoform_1_[Homo_sapiens]	0	NP_116684.3_phosphoprotein_phosphatase_CDC14_[Saccharomyces_cerevisiae_S288C]	1.26e-73
XP_016100534.1	2e-68	75366	Sinocyclocheilus_grahami	XP_016100534.1-75366-Sinocyclocheilus_grahami-Metazoa		Metazoa	1.8e-32	1.2e-73	NP_003663.2_dual_specificity_protein_phosphatase_CDC14A_isoform_1_[Homo_sapiens]	0	NP_116684.3_phosphoprotein_phosphatase_CDC14_[Saccharomyces_cerevisiae_S288C]	5.04e-74
XP_009466564.1	2e-68	128390	Nipponia_nippon	XP_009466564.1-128390-Nipponia_nippon-Metazoa		Metazoa	1.4e-30	5.8e-77	NP_201569.1_dual_specificity_protein_phosphatase_CDC14A_isoform_2_[Homo_sapiens]	0	NP_116684.3_phosphoprotein_phosphatase_CDC14_[Saccharomyces_cerevisiae_S288C]	5.42e-74
XP_012355781.1	2e-68	61853	Nomascus_leucogenys	XP_012355781.1-61853-Nomascus_leucogenys-Metazoa		Metazoa	3.9e-30	2.6e-77	NP_201569.1_dual_specificity_protein_phosphatase_CDC14A_isoform_2_[Homo_sapiens]	0	NP_116684.3_phosphoprotein_phosphatase_CDC14_[Saccharomyces_cerevisiae_S288C]	1.27e-71
XP_023963105.1	2.1e-68	8479	Chrysemys_picta	XP_023963105.1-8479-Chrysemys_picta-Metazoa		Metazoa	3.8e-29	6e-78	NP_003663.2_dual_specificity_protein_phosphatase_CDC14A_isoform_1_[Homo_sapiens]	0	NP_116684.3_phosphoprotein_phosphatase_CDC14_[Saccharomyces_cerevisiae_S288C]	1.23e-74
XP_009916611.1	2.3e-68	8969	Haliaeetus_albicilla	XP_009916611.1-8969-Haliaeetus_albicilla-Metazoa		Metazoa	1.4e-31	1.9e-73	XP_005271351.1_dual_specificity_protein_phosphatase_CDC14A_isoform_X1_[Homo_sapiens]	0	NP_116684.3_phosphoprotein_phosphatase_CDC14_[Saccharomyces_cerevisiae_S288C]	2.41e-73
XP_016812308.1	2.5e-68	9598	Pan_troglodytes	XP_016812308.1-9598-Pan_troglodytes-Metazoa		Metazoa	3.9e-30	4.1e-78	NP_001306139.1_dual_specificity_protein_phosphatase_CDC14A_isoform_4_[Homo_sapiens]	0	NP_116684.3_phosphoprotein_phosphatase_CDC14_[Saccharomyces_cerevisiae_S288C]	6.01e-73
XP_014346266.1	2.6e-68	7897	Latimeria_chalumnae	XP_014346266.1-7897-Latimeria_chalumnae-Metazoa		Metazoa	6e-31	1.6e-76	NP_001306139.1_dual_specificity_protein_phosphatase_CDC14A_isoform_4_[Homo_sapiens]	0	NP_116684.3_phosphoprotein_phosphatase_CDC14_[Saccharomyces_cerevisiae_S288C]	3.59e-73
XP_010004961.1	2.6e-68	8897	Chaetura_pelagica	XP_010004961.1-8897-Chaetura_pelagica-Metazoa		Metazoa	2e-30	1.9e-76	NP_003663.2_dual_specificity_protein_phosphatase_CDC14A_isoform_1_[Homo_sapiens]	0	NP_116684.3_phosphoprotein_phosphatase_CDC14_[Saccharomyces_cerevisiae_S288C]	6.82e-75
XP_013073303.1	2.8e-68	6526	Biomphalaria_glabrata	XP_013073303.1-6526-Biomphalaria_glabrata-Metazoa		Metazoa	1.7e-29	1.9e-74	NP_003663.2_dual_specificity_protein_phosphatase_CDC14A_isoform_1_[Homo_sapiens]	0	NP_116684.3_phosphoprotein_phosphatase_CDC14_[Saccharomyces_cerevisiae_S288C]	3.41e-75
XP_022525362.1	2.8e-68	7994	Astyanax_mexicanus	XP_022525362.1-7994-Astyanax_mexicanus-Metazoa		Metazoa	2.3e-30	3.9e-76	NP_003663.2_dual_specificity_protein_phosphatase_CDC14A_isoform_1_[Homo_sapiens]	0	NP_116684.3_phosphoprotein_phosphatase_CDC14_[Saccharomyces_cerevisiae_S288C]	1.82e-73
XP_015491905.1	3e-68	9157	Parus_major	XP_015491905.1-9157-Parus_major-Metazoa		Metazoa	4e-31	2.8e-77	NP_003663.2_dual_specificity_protein_phosphatase_CDC14A_isoform_1_[Homo_sapiens]	0	NP_116684.3_phosphoprotein_phosphatase_CDC14_[Saccharomyces_cerevisiae_S288C]	1.79e-73
XP_016284531.1	3e-68	13616	Monodelphis_domestica	XP_016284531.1-13616-Monodelphis_domestica-Metazoa		Metazoa	3.6e-30	5.2e-76	XP_005271351.1_dual_specificity_protein_phosphatase_CDC14A_isoform_X1_[Homo_sapiens]	0	NP_116684.3_phosphoprotein_phosphatase_CDC14_[Saccharomyces_cerevisiae_S288C]	6.98e-73
XP_004614734.1	3.2e-68	42254	Sorex_araneus	XP_004614734.1-42254-Sorex_araneus-Metazoa		Metazoa	5.9e-30	1.3e-77	NP_201569.1_dual_specificity_protein_phosphatase_CDC14A_isoform_2_[Homo_sapiens]	0	NP_116684.3_phosphoprotein_phosphatase_CDC14_[Saccharomyces_cerevisiae_S288C]	4.89e-71
XP_017556762.1	3.3e-68	42514	Pygocentrus_nattereri	XP_017556762.1-42514-Pygocentrus_nattereri-Metazoa		Metazoa	3.9e-30	6.6e-77	NP_003663.2_dual_specificity_protein_phosphatase_CDC14A_isoform_1_[Homo_sapiens]	0	NP_116684.3_phosphoprotein_phosphatase_CDC14_[Saccharomyces_cerevisiae_S288C]	3.27e-74
XP_021260103.1	3.5e-68	8996	Numida_meleagris	XP_021260103.1-8996-Numida_meleagris-Metazoa		Metazoa	2e-31	1.9e-77	NP_003663.2_dual_specificity_protein_phosphatase_CDC14A_isoform_1_[Homo_sapiens]	0	NP_116684.3_phosphoprotein_phosphatase_CDC14_[Saccharomyces_cerevisiae_S288C]	1.55e-73
XP_016848597.1	3.7e-68	28377	Anolis_carolinensis	XP_016848597.1-28377-Anolis_carolinensis-Metazoa		Metazoa	6.5e-31	7.4e-78	NP_201569.1_dual_specificity_protein_phosphatase_CDC14A_isoform_2_[Homo_sapiens]	0	NP_116684.3_phosphoprotein_phosphatase_CDC14_[Saccharomyces_cerevisiae_S288C]	1.54e-73
XP_004385777.1	3.8e-68	9778	Trichechus_manatus	XP_004385777.1-9778-Trichechus_manatus-Metazoa		Metazoa	3.6e-30	1.1e-76	NP_201569.1_dual_specificity_protein_phosphatase_CDC14A_isoform_2_[Homo_sapiens]	0	NP_116684.3_phosphoprotein_phosphatase_CDC14_[Saccharomyces_cerevisiae_S288C]	1.18e-71
XP_014635595.1	4e-68	9807	Ceratotherium_simum	XP_014635595.1-9807-Ceratotherium_simum-Metazoa		Metazoa	4.8e-30	2.4e-77	NP_003663.2_dual_specificity_protein_phosphatase_CDC14A_isoform_1_[Homo_sapiens]	0	NP_116684.3_phosphoprotein_phosphatase_CDC14_[Saccharomyces_cerevisiae_S288C]	2.34e-71
XP_021366163.1	4.6e-68	6573	Mizuhopecten_yessoensis	XP_021366163.1-6573-Mizuhopecten_yessoensis-Metazoa		Metazoa	3.1e-30	1.5e-75	NP_201569.1_dual_specificity_protein_phosphatase_CDC14A_isoform_2_[Homo_sapiens]	0	NP_116684.3_phosphoprotein_phosphatase_CDC14_[Saccharomyces_cerevisiae_S288C]	2.77e-75
XP_008902268.1	4.7e-68	4792	Phytophthora_parasitica	XP_008902268.1-4792-Phytophthora_parasitica-Oomycetes		Oomycetes	2.4e-28	1.7e-61	XP_016858136.1_dual_specificity_protein_phosphatase_CDC14A_isoform_X8_[Homo_sapiens]	1.63e-109	NP_116684.3_phosphoprotein_phosphatase_CDC14_[Saccharomyces_cerevisiae_S288C]	2.72e-77
XP_023403184.1	4.7e-68	9785	Loxodonta_africana	XP_023403184.1-9785-Loxodonta_africana-Metazoa		Metazoa	4.7e-30	3e-77	XP_005271351.1_dual_specificity_protein_phosphatase_CDC14A_isoform_X1_[Homo_sapiens]	0	NP_116684.3_phosphoprotein_phosphatase_CDC14_[Saccharomyces_cerevisiae_S288C]	1.6e-70
XP_024845825.1	4.8e-68	9913	Bos_taurus	XP_024845825.1-9913-Bos_taurus-Metazoa		Metazoa	3.3e-30	1.6e-77	XP_005271353.1_dual_specificity_protein_phosphatase_CDC14A_isoform_X4_[Homo_sapiens]	0	NP_116684.3_phosphoprotein_phosphatase_CDC14_[Saccharomyces_cerevisiae_S288C]	8.96e-71
XP_014740554.1	5.1e-68	9172	Sturnus_vulgaris	XP_014740554.1-9172-Sturnus_vulgaris-Metazoa		Metazoa	3.8e-30	1.5e-76	NP_201569.1_dual_specificity_protein_phosphatase_CDC14A_isoform_2_[Homo_sapiens]	0	NP_116684.3_phosphoprotein_phosphatase_CDC14_[Saccharomyces_cerevisiae_S288C]	1.8e-74
NP_957443.1	5.6e-68	7955	Danio_rerio	NP_957443.1-7955-Danio_rerio-Metazoa		Metazoa	2.2e-31	6.1e-74	NP_003663.2_dual_specificity_protein_phosphatase_CDC14A_isoform_1_[Homo_sapiens]	0	NP_116684.3_phosphoprotein_phosphatase_CDC14_[Saccharomyces_cerevisiae_S288C]	8.32e-73
XP_022352100.1	5.8e-68	34882	Enhydra_lutris	XP_022352100.1-34882-Enhydra_lutris-Metazoa		Metazoa	7.1e-30	2.3e-77	NP_201569.1_dual_specificity_protein_phosphatase_CDC14A_isoform_2_[Homo_sapiens]	0	NP_116684.3_phosphoprotein_phosphatase_CDC14_[Saccharomyces_cerevisiae_S288C]	1.13e-71
XP_010206145.1	6.7e-68	57412	Colius_striatus	XP_010206145.1-57412-Colius_striatus-Metazoa		Metazoa	4e-31	5.7e-74	XP_005271353.1_dual_specificity_protein_phosphatase_CDC14A_isoform_X4_[Homo_sapiens]	0	NP_116684.3_phosphoprotein_phosphatase_CDC14_[Saccharomyces_cerevisiae_S288C]	9.79e-72
XP_026914295.1	6.8e-68	32536	Acinonyx_jubatus	XP_026914295.1-32536-Acinonyx_jubatus-Metazoa		Metazoa	3.3e-30	1.3e-75	NP_201569.1_dual_specificity_protein_phosphatase_CDC14A_isoform_2_[Homo_sapiens]	0	NP_116684.3_phosphoprotein_phosphatase_CDC14_[Saccharomyces_cerevisiae_S288C]	2.16e-72
XP_007976006.1	7.3e-68	60711	Chlorocebus_sabaeus	XP_007976006.1-60711-Chlorocebus_sabaeus-Metazoa		Metazoa	6.1e-30	1.6e-76	XP_005271351.1_dual_specificity_protein_phosphatase_CDC14A_isoform_X1_[Homo_sapiens]	0	NP_116684.3_phosphoprotein_phosphatase_CDC14_[Saccharomyces_cerevisiae_S288C]	5.44e-71
XP_028404510.1	8.3e-68	151771	Dendronephthya_gigantea	XP_028404510.1-151771-Dendronephthya_gigantea-Metazoa		Metazoa	2.2e-28	8.4e-77	NP_003663.2_dual_specificity_protein_phosphatase_CDC14A_isoform_1_[Homo_sapiens]	0	NP_116684.3_phosphoprotein_phosphatase_CDC14_[Saccharomyces_cerevisiae_S288C]	3.88e-75
XP_015725812.1	8.5e-68	93934	Coturnix_japonica	XP_015725812.1-93934-Coturnix_japonica-Metazoa		Metazoa	7.4e-31	9.6e-78	NP_201569.1_dual_specificity_protein_phosphatase_CDC14A_isoform_2_[Homo_sapiens]	0	NP_116684.3_phosphoprotein_phosphatase_CDC14_[Saccharomyces_cerevisiae_S288C]	2.2e-74
XP_007901102.1	8.5e-68	7868	Callorhinchus_milii	XP_007901102.1-7868-Callorhinchus_milii-Metazoa		Metazoa	7.8e-31	1.1e-75	NP_003663.2_dual_specificity_protein_phosphatase_CDC14A_isoform_1_[Homo_sapiens]	0	NP_116684.3_phosphoprotein_phosphatase_CDC14_[Saccharomyces_cerevisiae_S288C]	7.05e-73
XP_003585910.2	8.6e-68	9913	Bos_taurus	XP_003585910.2-9913-Bos_taurus-Metazoa		Metazoa	3.6e-30	2.1e-77	XP_005271353.1_dual_specificity_protein_phosphatase_CDC14A_isoform_X4_[Homo_sapiens]	0	NP_116684.3_phosphoprotein_phosphatase_CDC14_[Saccharomyces_cerevisiae_S288C]	7.15e-71
XP_015725810.1	8.7e-68	93934	Coturnix_japonica	XP_015725810.1-93934-Coturnix_japonica-Metazoa		Metazoa	9.2e-31	1.2e-77	NP_201569.1_dual_specificity_protein_phosphatase_CDC14A_isoform_2_[Homo_sapiens]	0	NP_116684.3_phosphoprotein_phosphatase_CDC14_[Saccharomyces_cerevisiae_S288C]	4.43e-74
XP_017720655.1	9.2e-68	61621	Rhinopithecus_bieti	XP_017720655.1-61621-Rhinopithecus_bieti-Metazoa		Metazoa	4.2e-30	1.1e-77	NP_201569.1_dual_specificity_protein_phosphatase_CDC14A_isoform_2_[Homo_sapiens]	0	NP_116684.3_phosphoprotein_phosphatase_CDC14_[Saccharomyces_cerevisiae_S288C]	2.77e-71
XP_029488021.1	9.5e-68	8023	Oncorhynchus_nerka	XP_029488021.1-8023-Oncorhynchus_nerka-Metazoa		Metazoa	2.2e-29	1.8e-76	NP_003663.2_dual_specificity_protein_phosphatase_CDC14A_isoform_1_[Homo_sapiens]	0	NP_116684.3_phosphoprotein_phosphatase_CDC14_[Saccharomyces_cerevisiae_S288C]	7.39e-73
XP_028918683.1	9.6e-68	9258	Ornithorhynchus_anatinus	XP_028918683.1-9258-Ornithorhynchus_anatinus-Metazoa		Metazoa	8e-30	3.6e-79	NP_003663.2_dual_specificity_protein_phosphatase_CDC14A_isoform_1_[Homo_sapiens]	0	NP_116684.3_phosphoprotein_phosphatase_CDC14_[Saccharomyces_cerevisiae_S288C]	2.25e-71
XP_009043735.1	9.6e-68	225164	Lottia_gigantea	XP_009043735.1-225164-Lottia_gigantea-Metazoa		Metazoa	7.5e-29	1.3e-75	NP_003663.2_dual_specificity_protein_phosphatase_CDC14A_isoform_1_[Homo_sapiens]	0	NP_116684.3_phosphoprotein_phosphatase_CDC14_[Saccharomyces_cerevisiae_S288C]	2.78e-75
XP_011746152.1	1.1e-67	9545	Macaca_nemestrina	XP_011746152.1-9545-Macaca_nemestrina-Metazoa		Metazoa	3.9e-30	2.2e-76	XP_005271351.1_dual_specificity_protein_phosphatase_CDC14A_isoform_X1_[Homo_sapiens]	0	NP_116684.3_phosphoprotein_phosphatase_CDC14_[Saccharomyces_cerevisiae_S288C]	9.34e-71
XP_015001402.2	1.1e-67	9544	Macaca_mulatta	XP_015001402.2-9544-Macaca_mulatta-Metazoa		Metazoa	3.9e-30	2.2e-76	XP_005271351.1_dual_specificity_protein_phosphatase_CDC14A_isoform_X1_[Homo_sapiens]	0	NP_116684.3_phosphoprotein_phosphatase_CDC14_[Saccharomyces_cerevisiae_S288C]	9.34e-71
XP_022087165.1	1.1e-67	133434	Acanthaster_planci	XP_022087165.1-133434-Acanthaster_planci-Metazoa		Metazoa	2.7e-29	2.3e-75	NP_003663.2_dual_specificity_protein_phosphatase_CDC14A_isoform_1_[Homo_sapiens]	0	NP_116684.3_phosphoprotein_phosphatase_CDC14_[Saccharomyces_cerevisiae_S288C]	7.88e-75
XP_009684315.1	1.2e-67	8801	Struthio_camelus	XP_009684315.1-8801-Struthio_camelus-Metazoa		Metazoa	4e-30	1.5e-75	XP_005271353.1_dual_specificity_protein_phosphatase_CDC14A_isoform_X4_[Homo_sapiens]	0	NP_116684.3_phosphoprotein_phosphatase_CDC14_[Saccharomyces_cerevisiae_S288C]	3.72e-72
XP_017446421.1	1.2e-67	10116	Rattus_norvegicus	XP_017446421.1-10116-Rattus_norvegicus-Metazoa		Metazoa	9.9e-30	1.5e-75	NP_201569.1_dual_specificity_protein_phosphatase_CDC14A_isoform_2_[Homo_sapiens]	0	NP_116684.3_phosphoprotein_phosphatase_CDC14_[Saccharomyces_cerevisiae_S288C]	2.72e-71
XP_025923111.1	1.2e-67	308060	Apteryx_rowi	XP_025923111.1-308060-Apteryx_rowi-Metazoa		Metazoa	4.4e-31	9.3e-77	NP_003663.2_dual_specificity_protein_phosphatase_CDC14A_isoform_1_[Homo_sapiens]	0	NP_116684.3_phosphoprotein_phosphatase_CDC14_[Saccharomyces_cerevisiae_S288C]	1.63e-73
XP_016385919.1	1.3e-67	307959	Sinocyclocheilus_rhinocer	XP_016385919.1-307959-Sinocyclocheilus_rhinocer-Metazoa		Metazoa	5.5e-33	7.7e-74	NP_003663.2_dual_specificity_protein_phosphatase_CDC14A_isoform_1_[Homo_sapiens]	0	NP_116684.3_phosphoprotein_phosphatase_CDC14_[Saccharomyces_cerevisiae_S288C]	1.06e-72
XP_012942566.1	1.3e-67	6500	Aplysia_californica	XP_012942566.1-6500-Aplysia_californica-Metazoa		Metazoa	7.4e-29	8.3e-76	NP_003663.2_dual_specificity_protein_phosphatase_CDC14A_isoform_1_[Homo_sapiens]	0	NP_116684.3_phosphoprotein_phosphatase_CDC14_[Saccharomyces_cerevisiae_S288C]	1.92e-74
XP_021776950.1	1.4e-67	9555	Papio_anubis	XP_021776950.1-9555-Papio_anubis-Metazoa		Metazoa	3.9e-30	2.8e-76	XP_005271351.1_dual_specificity_protein_phosphatase_CDC14A_isoform_X1_[Homo_sapiens]	0	NP_116684.3_phosphoprotein_phosphatase_CDC14_[Saccharomyces_cerevisiae_S288C]	9.83e-71
XP_026527580.1	1.4e-67	8663	Notechis_scutatus	XP_026527580.1-8663-Notechis_scutatus-Metazoa		Metazoa	3.8e-31	1.8e-76	NP_003663.2_dual_specificity_protein_phosphatase_CDC14A_isoform_1_[Homo_sapiens]	0	NP_116684.3_phosphoprotein_phosphatase_CDC14_[Saccharomyces_cerevisiae_S288C]	9.73e-74
XP_020644360.1	1.5e-67	103695	Pogona_vitticeps	XP_020644360.1-103695-Pogona_vitticeps-Metazoa		Metazoa	8.6e-31	1.2e-75	XP_005271353.1_dual_specificity_protein_phosphatase_CDC14A_isoform_X4_[Homo_sapiens]	0	NP_116684.3_phosphoprotein_phosphatase_CDC14_[Saccharomyces_cerevisiae_S288C]	1.73e-71
XP_018582349.1	1.5e-67	113540	Scleropages_formosus	XP_018582349.1-113540-Scleropages_formosus-Metazoa		Metazoa	2.5e-31	8.5e-76	NP_201569.1_dual_specificity_protein_phosphatase_CDC14A_isoform_2_[Homo_sapiens]	0	NP_116684.3_phosphoprotein_phosphatase_CDC14_[Saccharomyces_cerevisiae_S288C]	6.41e-74
XP_014071487.1	1.5e-67	8030	Salmo_salar	XP_014071487.1-8030-Salmo_salar-Metazoa		Metazoa	7.5e-29	5.5e-76	NP_003663.2_dual_specificity_protein_phosphatase_CDC14A_isoform_1_[Homo_sapiens]	0	NP_116684.3_phosphoprotein_phosphatase_CDC14_[Saccharomyces_cerevisiae_S288C]	1.53e-73
XP_026527579.1	1.5e-67	8663	Notechis_scutatus	XP_026527579.1-8663-Notechis_scutatus-Metazoa		Metazoa	3.9e-31	2e-76	NP_003663.2_dual_specificity_protein_phosphatase_CDC14A_isoform_1_[Homo_sapiens]	0	NP_116684.3_phosphoprotein_phosphatase_CDC14_[Saccharomyces_cerevisiae_S288C]	9.99e-74
XP_004775235.1	1.7e-67	9668	Mustela_putorius	XP_004775235.1-9668-Mustela_putorius-Metazoa		Metazoa	3.6e-30	2.3e-77	NP_201569.1_dual_specificity_protein_phosphatase_CDC14A_isoform_2_[Homo_sapiens]	0	NP_116684.3_phosphoprotein_phosphatase_CDC14_[Saccharomyces_cerevisiae_S288C]	4.27e-72
XP_023392054.1	1.7e-67	132908	Pteropus_vampyrus	XP_023392054.1-132908-Pteropus_vampyrus-Metazoa		Metazoa	2.7e-28	1.3e-77	NP_201569.1_dual_specificity_protein_phosphatase_CDC14A_isoform_2_[Homo_sapiens]	0	NP_116684.3_phosphoprotein_phosphatase_CDC14_[Saccharomyces_cerevisiae_S288C]	2.2e-72
XP_024907990.1	1.7e-67	9402	Pteropus_alecto	XP_024907990.1-9402-Pteropus_alecto-Metazoa		Metazoa	2.7e-28	1.3e-77	NP_201569.1_dual_specificity_protein_phosphatase_CDC14A_isoform_2_[Homo_sapiens]	0	NP_116684.3_phosphoprotein_phosphatase_CDC14_[Saccharomyces_cerevisiae_S288C]	1.62e-72
XP_021103496.1	1.7e-67	10181	Heterocephalus_glaber	XP_021103496.1-10181-Heterocephalus_glaber-Metazoa		Metazoa	2.9e-30	2.9e-76	NP_003663.2_dual_specificity_protein_phosphatase_CDC14A_isoform_1_[Homo_sapiens]	0	NP_116684.3_phosphoprotein_phosphatase_CDC14_[Saccharomyces_cerevisiae_S288C]	1.22e-70
XP_018582346.2	1.7e-67	113540	Scleropages_formosus	XP_018582346.2-113540-Scleropages_formosus-Metazoa		Metazoa	2.9e-31	9.7e-76	NP_201569.1_dual_specificity_protein_phosphatase_CDC14A_isoform_2_[Homo_sapiens]	0	NP_116684.3_phosphoprotein_phosphatase_CDC14_[Saccharomyces_cerevisiae_S288C]	9.95e-74
XP_023860053.1	1.9e-67	8036	Salvelinus_alpinus	XP_023860053.1-8036-Salvelinus_alpinus-Metazoa		Metazoa	2.5e-29	1.3e-75	NP_003663.2_dual_specificity_protein_phosphatase_CDC14A_isoform_1_[Homo_sapiens]	0	NP_116684.3_phosphoprotein_phosphatase_CDC14_[Saccharomyces_cerevisiae_S288C]	8.04e-73
XP_012886887.1	2e-67	10020	Dipodomys_ordii	XP_012886887.1-10020-Dipodomys_ordii-Metazoa		Metazoa	4.8e-30	4.5e-78	NP_201569.1_dual_specificity_protein_phosphatase_CDC14A_isoform_2_[Homo_sapiens]	0	NP_116684.3_phosphoprotein_phosphatase_CDC14_[Saccharomyces_cerevisiae_S288C]	1.91e-72
XP_016377152.1	2.1e-67	307959	Sinocyclocheilus_rhinocer	XP_016377152.1-307959-Sinocyclocheilus_rhinocer-Metazoa		Metazoa	5.1e-31	2.9e-74	NP_003663.2_dual_specificity_protein_phosphatase_CDC14A_isoform_1_[Homo_sapiens]	0	NP_116684.3_phosphoprotein_phosphatase_CDC14_[Saccharomyces_cerevisiae_S288C]	1.69e-72
XP_020355215.1	2.1e-67	8019	Oncorhynchus_kisutch	XP_020355215.1-8019-Oncorhynchus_kisutch-Metazoa		Metazoa	7.2e-29	2.1e-76	NP_003663.2_dual_specificity_protein_phosphatase_CDC14A_isoform_1_[Homo_sapiens]	0	NP_116684.3_phosphoprotein_phosphatase_CDC14_[Saccharomyces_cerevisiae_S288C]	3.98e-71
XP_022087169.1	2.4e-67	133434	Acanthaster_planci	XP_022087169.1-133434-Acanthaster_planci-Metazoa		Metazoa	2.5e-29	2.2e-75	NP_201569.1_dual_specificity_protein_phosphatase_CDC14A_isoform_2_[Homo_sapiens]	0	NP_116684.3_phosphoprotein_phosphatase_CDC14_[Saccharomyces_cerevisiae_S288C]	6.24e-75
XP_014706983.1	2.5e-67	9793	Equus_asinus	XP_014706983.1-9793-Equus_asinus-Metazoa		Metazoa	5.7e-30	5.9e-75	XP_005271353.1_dual_specificity_protein_phosphatase_CDC14A_isoform_X4_[Homo_sapiens]	0	NP_116684.3_phosphoprotein_phosphatase_CDC14_[Saccharomyces_cerevisiae_S288C]	2.88e-70
XP_001630334.1	2.5e-67	45351	Nematostella_vectensis	XP_001630334.1-45351-Nematostella_vectensis-Metazoa		Metazoa	1.6e-27	4.5e-71	XP_005271353.1_dual_specificity_protein_phosphatase_CDC14A_isoform_X4_[Homo_sapiens]	0	NP_116684.3_phosphoprotein_phosphatase_CDC14_[Saccharomyces_cerevisiae_S288C]	5.48e-74
XP_007000568.1	2.6e-67	5217	Tremella_mesenterica	XP_007000568.1-5217-Tremella_mesenterica-Basidiomycota		Basidiomycota	2e-26	8.3e-40	XP_016870736.1_dual_specificity_protein_phosphatase_CDC14B_isoform_X14_[Homo_sapiens]	2.77e-64	NP_116684.3_phosphoprotein_phosphatase_CDC14_[Saccharomyces_cerevisiae_S288C]	1.23e-76
XP_022314873.1	3e-67	6565	Crassostrea_virginica	XP_022314873.1-6565-Crassostrea_virginica-Metazoa		Metazoa	3.2e-31	1.1e-76	NP_201569.1_dual_specificity_protein_phosphatase_CDC14A_isoform_2_[Homo_sapiens]	0	NP_116684.3_phosphoprotein_phosphatase_CDC14_[Saccharomyces_cerevisiae_S288C]	6.79e-74
XP_026556187.1	3.2e-67	8673	Pseudonaja_textilis	XP_026556187.1-8673-Pseudonaja_textilis-Metazoa		Metazoa	3.5e-31	1.8e-76	NP_003663.2_dual_specificity_protein_phosphatase_CDC14A_isoform_1_[Homo_sapiens]	0	NP_116684.3_phosphoprotein_phosphatase_CDC14_[Saccharomyces_cerevisiae_S288C]	1.01e-73
NP_001171207.1	3.2e-67	9031	Gallus_gallus	NP_001171207.1-9031-Gallus_gallus-Metazoa		Metazoa	8.2e-31	6.5e-78	NP_201569.1_dual_specificity_protein_phosphatase_CDC14A_isoform_2_[Homo_sapiens]	0	NP_116684.3_phosphoprotein_phosphatase_CDC14_[Saccharomyces_cerevisiae_S288C]	4.86e-72
XP_005050497.2	3.4e-67	59894	Ficedula_albicollis	XP_005050497.2-59894-Ficedula_albicollis-Metazoa		Metazoa	3.5e-30	3.2e-75	NP_003663.2_dual_specificity_protein_phosphatase_CDC14A_isoform_1_[Homo_sapiens]	0	NP_116684.3_phosphoprotein_phosphatase_CDC14_[Saccharomyces_cerevisiae_S288C]	2.78e-73
XP_026556186.1	3.6e-67	8673	Pseudonaja_textilis	XP_026556186.1-8673-Pseudonaja_textilis-Metazoa		Metazoa	3.9e-31	2e-76	NP_003663.2_dual_specificity_protein_phosphatase_CDC14A_isoform_1_[Homo_sapiens]	0	NP_116684.3_phosphoprotein_phosphatase_CDC14_[Saccharomyces_cerevisiae_S288C]	1.44e-73
XP_007062674.1	3.9e-67	8469	Chelonia_mydas	XP_007062674.1-8469-Chelonia_mydas-Metazoa		Metazoa	3.5e-28	2.5e-78	NP_003663.2_dual_specificity_protein_phosphatase_CDC14A_isoform_1_[Homo_sapiens]	0	NP_116684.3_phosphoprotein_phosphatase_CDC14_[Saccharomyces_cerevisiae_S288C]	6.88e-73
XP_024276834.1	4.2e-67	74940	Oncorhynchus_tshawytscha	XP_024276834.1-74940-Oncorhynchus_tshawytscha-Metazoa		Metazoa	1.4e-29	1.1e-76	XP_016858136.1_dual_specificity_protein_phosphatase_CDC14A_isoform_X8_[Homo_sapiens]	0	NP_116684.3_phosphoprotein_phosphatase_CDC14_[Saccharomyces_cerevisiae_S288C]	4.84e-74
XP_028588500.1	4.9e-67	64176	Podarcis_muralis	XP_028588500.1-64176-Podarcis_muralis-Metazoa		Metazoa	3.1e-30	6.3e-75	NP_003663.2_dual_specificity_protein_phosphatase_CDC14A_isoform_1_[Homo_sapiens]	0	NP_116684.3_phosphoprotein_phosphatase_CDC14_[Saccharomyces_cerevisiae_S288C]	1.19e-73
XP_021869329.1	4.9e-67	4999	Kockovaella_imperatae	XP_021869329.1-4999-Kockovaella_imperatae-Basidiomycota		Basidiomycota	4.5e-24	8.4e-42	NP_201570.1_dual_specificity_protein_phosphatase_CDC14A_isoform_3_[Homo_sapiens]	1.26e-62	NP_116684.3_phosphoprotein_phosphatase_CDC14_[Saccharomyces_cerevisiae_S288C]	5.7e-77
XP_019328647.1	5.3e-67	9233	Aptenodytes_forsteri	XP_019328647.1-9233-Aptenodytes_forsteri-Metazoa		Metazoa	3.6e-29	1e-76	NP_003663.2_dual_specificity_protein_phosphatase_CDC14A_isoform_1_[Homo_sapiens]	0	NP_116684.3_phosphoprotein_phosphatase_CDC14_[Saccharomyces_cerevisiae_S288C]	1.47e-72
XP_008517020.1	5.9e-67	9798	Equus_przewalskii	XP_008517020.1-9798-Equus_przewalskii-Metazoa		Metazoa	5.2e-30	4.7e-76	XP_005271351.1_dual_specificity_protein_phosphatase_CDC14A_isoform_X1_[Homo_sapiens]	0	NP_116684.3_phosphoprotein_phosphatase_CDC14_[Saccharomyces_cerevisiae_S288C]	9.31e-70
XP_005621923.2	6.5e-67	9612	Canis_lupus	XP_005621923.2-9612-Canis_lupus-Metazoa		Metazoa	9.2e-30	1.8e-77	NP_201569.1_dual_specificity_protein_phosphatase_CDC14A_isoform_2_[Homo_sapiens]	0	NP_116684.3_phosphoprotein_phosphatase_CDC14_[Saccharomyces_cerevisiae_S288C]	1.23e-67
XP_025893720.1	6.7e-67	30464	Nothoprocta_perdicaria	XP_025893720.1-30464-Nothoprocta_perdicaria-Metazoa		Metazoa	1.1e-30	1.9e-77	NP_003663.2_dual_specificity_protein_phosphatase_CDC14A_isoform_1_[Homo_sapiens]	0	NP_116684.3_phosphoprotein_phosphatase_CDC14_[Saccharomyces_cerevisiae_S288C]	3e-73
XP_005141523.1	7.1e-67	13146	Melopsittacus_undulatus	XP_005141523.1-13146-Melopsittacus_undulatus-Metazoa		Metazoa	1.5e-30	9.9e-76	NP_003663.2_dual_specificity_protein_phosphatase_CDC14A_isoform_1_[Homo_sapiens]	0	NP_116684.3_phosphoprotein_phosphatase_CDC14_[Saccharomyces_cerevisiae_S288C]	2.76e-73
XP_009532044.1	7.5e-67	67593	Phytophthora_sojae	XP_009532044.1-67593-Phytophthora_sojae-Oomycetes		Oomycetes	7.5e-29	1.1e-59	NP_201570.1_dual_specificity_protein_phosphatase_CDC14A_isoform_3_[Homo_sapiens]	1.32e-106	NP_116684.3_phosphoprotein_phosphatase_CDC14_[Saccharomyces_cerevisiae_S288C]	7.38e-76
XP_002997519.1	7.9e-67	4787	Phytophthora_infestans	XP_002997519.1-4787-Phytophthora_infestans-Oomycetes		Oomycetes	2.2e-28	1.8e-59	XP_016858136.1_dual_specificity_protein_phosphatase_CDC14A_isoform_X8_[Homo_sapiens]	2.92e-106	NP_116684.3_phosphoprotein_phosphatase_CDC14_[Saccharomyces_cerevisiae_S288C]	1.03e-75
XP_008335453.1	7.9e-67	244447	Cynoglossus_semilaevis	XP_008335453.1-244447-Cynoglossus_semilaevis-Metazoa		Metazoa	3e-29	4.6e-73	NP_003663.2_dual_specificity_protein_phosphatase_CDC14A_isoform_1_[Homo_sapiens]	0	NP_116684.3_phosphoprotein_phosphatase_CDC14_[Saccharomyces_cerevisiae_S288C]	1.75e-72
XP_005482094.2	8.7e-67	44394	Zonotrichia_albicollis	XP_005482094.2-44394-Zonotrichia_albicollis-Metazoa		Metazoa	5.2e-30	8e-75	NP_003663.2_dual_specificity_protein_phosphatase_CDC14A_isoform_1_[Homo_sapiens]	0	NP_116684.3_phosphoprotein_phosphatase_CDC14_[Saccharomyces_cerevisiae_S288C]	8.16e-72
XP_029551581.1	9e-67	8032	Salmo_trutta	XP_029551581.1-8032-Salmo_trutta-Metazoa		Metazoa	9.8e-30	5.5e-74	XP_016858136.1_dual_specificity_protein_phosphatase_CDC14A_isoform_X8_[Homo_sapiens]	0	NP_116684.3_phosphoprotein_phosphatase_CDC14_[Saccharomyces_cerevisiae_S288C]	1.47e-74
XP_006517282.1	9.4e-67	10090	Mus_musculus	XP_006517282.1-10090-Mus_musculus-Metazoa		Metazoa	8.1e-29	3.4e-69	XP_016870733.1_dual_specificity_protein_phosphatase_CDC14B_isoform_X11_[Homo_sapiens]	0	NP_116684.3_phosphoprotein_phosphatase_CDC14_[Saccharomyces_cerevisiae_S288C]	7.01e-72
XP_028282955.1	9.6e-67	210632	Parambassis_ranga	XP_028282955.1-210632-Parambassis_ranga-Metazoa		Metazoa	1.5e-33	6.4e-74	XP_016858136.1_dual_specificity_protein_phosphatase_CDC14A_isoform_X8_[Homo_sapiens]	0	NP_116684.3_phosphoprotein_phosphatase_CDC14_[Saccharomyces_cerevisiae_S288C]	3.19e-73
XP_009332014.1	9.8e-67	9238	Pygoscelis_adeliae	XP_009332014.1-9238-Pygoscelis_adeliae-Metazoa		Metazoa	1.7e-30	2.2e-75	NP_201569.1_dual_specificity_protein_phosphatase_CDC14A_isoform_2_[Homo_sapiens]	0	NP_116684.3_phosphoprotein_phosphatase_CDC14_[Saccharomyces_cerevisiae_S288C]	1.28e-72
XP_028856237.1	1e-66	299321	Denticeps_clupeoides	XP_028856237.1-299321-Denticeps_clupeoides-Metazoa		Metazoa	6e-30	9.5e-77	NP_003663.2_dual_specificity_protein_phosphatase_CDC14A_isoform_1_[Homo_sapiens]	0	NP_116684.3_phosphoprotein_phosphatase_CDC14_[Saccharomyces_cerevisiae_S288C]	1.01e-71
XP_014405137.1	1.2e-66	109478	Myotis_brandtii	XP_014405137.1-109478-Myotis_brandtii-Metazoa		Metazoa	5.7e-30	1.3e-76	XP_005271353.1_dual_specificity_protein_phosphatase_CDC14A_isoform_X4_[Homo_sapiens]	0	NP_116684.3_phosphoprotein_phosphatase_CDC14_[Saccharomyces_cerevisiae_S288C]	6.65e-70
XP_016812203.1	1.3e-66	9598	Pan_troglodytes	XP_016812203.1-9598-Pan_troglodytes-Metazoa		Metazoa	4.1e-30	9.7e-77	XP_005271351.1_dual_specificity_protein_phosphatase_CDC14A_isoform_X1_[Homo_sapiens]	0	NP_116684.3_phosphoprotein_phosphatase_CDC14_[Saccharomyces_cerevisiae_S288C]	4.75e-71
XP_023787453.1	1.4e-66	156563	Cyanistes_caeruleus	XP_023787453.1-156563-Cyanistes_caeruleus-Metazoa		Metazoa	2e-30	4.5e-75	XP_005271353.1_dual_specificity_protein_phosphatase_CDC14A_isoform_X4_[Homo_sapiens]	0	NP_116684.3_phosphoprotein_phosphatase_CDC14_[Saccharomyces_cerevisiae_S288C]	3.98e-71
NP_766175.3	1.5e-66	10090	Mus_musculus	NP_766175.3-10090-Mus_musculus-Metazoa		Metazoa	6.9e-29	8.3e-70	NP_001338496.1_dual_specificity_protein_phosphatase_CDC14B_isoform_4_[Homo_sapiens]	0	NP_116684.3_phosphoprotein_phosphatase_CDC14_[Saccharomyces_cerevisiae_S288C]	1.25e-71
XP_029562424.1	1.6e-66	8032	Salmo_trutta	XP_029562424.1-8032-Salmo_trutta-Metazoa		Metazoa	7.1e-29	2.3e-76	NP_003663.2_dual_specificity_protein_phosphatase_CDC14A_isoform_1_[Homo_sapiens]	0	NP_116684.3_phosphoprotein_phosphatase_CDC14_[Saccharomyces_cerevisiae_S288C]	6.35e-73
XP_016060042.1	1.7e-66	291302	Miniopterus_natalensis	XP_016060042.1-291302-Miniopterus_natalensis-Metazoa		Metazoa	4.4e-30	3.2e-75	XP_005271353.1_dual_specificity_protein_phosphatase_CDC14A_isoform_X4_[Homo_sapiens]	0	NP_116684.3_phosphoprotein_phosphatase_CDC14_[Saccharomyces_cerevisiae_S288C]	1.55e-69
XP_014427385.1	1.7e-66	13735	Pelodiscus_sinensis	XP_014427385.1-13735-Pelodiscus_sinensis-Metazoa		Metazoa	3.9e-29	7.5e-77	NP_003663.2_dual_specificity_protein_phosphatase_CDC14A_isoform_1_[Homo_sapiens]	0	NP_116684.3_phosphoprotein_phosphatase_CDC14_[Saccharomyces_cerevisiae_S288C]	1.73e-73
XP_029198602.1	1.7e-66	45264	Acropora_millepora	XP_029198602.1-45264-Acropora_millepora-Metazoa		Metazoa	2.9e-29	3e-74	NP_003663.2_dual_specificity_protein_phosphatase_CDC14A_isoform_1_[Homo_sapiens]	0	NP_116684.3_phosphoprotein_phosphatase_CDC14_[Saccharomyces_cerevisiae_S288C]	3.4e-73
XP_015687089.1	1.8e-66	103944	Protobothrops_mucrosquama	XP_015687089.1-103944-Protobothrops_mucrosquama-Metazoa		Metazoa	2e-30	1.8e-75	NP_003663.2_dual_specificity_protein_phosphatase_CDC14A_isoform_1_[Homo_sapiens]	0	NP_116684.3_phosphoprotein_phosphatase_CDC14_[Saccharomyces_cerevisiae_S288C]	2.07e-72
XP_005271351.1	1.8e-66	9606	Homo_sapiens	XP_005271351.1-9606-Homo_sapiens-Metazoa		Metazoa	4.1e-30	8.4e-77	XP_005271351.1_dual_specificity_protein_phosphatase_CDC14A_isoform_X1_[Homo_sapiens]	0	NP_116684.3_phosphoprotein_phosphatase_CDC14_[Saccharomyces_cerevisiae_S288C]	5.16e-71
XP_023826774.1	2.2e-66	8036	Salvelinus_alpinus	XP_023826774.1-8036-Salvelinus_alpinus-Metazoa		Metazoa	1.4e-29	3.8e-74	NP_003663.2_dual_specificity_protein_phosphatase_CDC14A_isoform_1_[Homo_sapiens]	0	NP_116684.3_phosphoprotein_phosphatase_CDC14_[Saccharomyces_cerevisiae_S288C]	5.48e-73
XP_024093279.1	2.2e-66	9601	Pongo_abelii	XP_024093279.1-9601-Pongo_abelii-Metazoa		Metazoa	2.7e-30	5.7e-76	XP_005271351.1_dual_specificity_protein_phosphatase_CDC14A_isoform_X1_[Homo_sapiens]	0	NP_116684.3_phosphoprotein_phosphatase_CDC14_[Saccharomyces_cerevisiae_S288C]	7.1e-70
XP_009483629.1	2.3e-66	36300	Pelecanus_crispus	XP_009483629.1-36300-Pelecanus_crispus-Metazoa		Metazoa	2.7e-30	6.1e-75	NP_003663.2_dual_specificity_protein_phosphatase_CDC14A_isoform_1_[Homo_sapiens]	0	NP_116684.3_phosphoprotein_phosphatase_CDC14_[Saccharomyces_cerevisiae_S288C]	4.1e-71
XP_021087694.1	2.4e-66	10036	Mesocricetus_auratus	XP_021087694.1-10036-Mesocricetus_auratus-Metazoa		Metazoa	6.2e-29	6.2e-70	XP_016870731.1_dual_specificity_protein_phosphatase_CDC14B_isoform_X9_[Homo_sapiens]	0	NP_116684.3_phosphoprotein_phosphatase_CDC14_[Saccharomyces_cerevisiae_S288C]	2.27e-73
XP_023810208.1	2.5e-66	8090	Oryzias_latipes	XP_023810208.1-8090-Oryzias_latipes-Metazoa		Metazoa	2.3e-30	2.4e-74	NP_003663.2_dual_specificity_protein_phosphatase_CDC14A_isoform_1_[Homo_sapiens]	0	NP_116684.3_phosphoprotein_phosphatase_CDC14_[Saccharomyces_cerevisiae_S288C]	2.43e-71
XP_010165444.1	2.6e-66	279965	Antrostomus_carolinensis	XP_010165444.1-279965-Antrostomus_carolinensis-Metazoa		Metazoa	3.3e-30	1.3e-74	XP_005271353.1_dual_specificity_protein_phosphatase_CDC14A_isoform_X4_[Homo_sapiens]	0	NP_116684.3_phosphoprotein_phosphatase_CDC14_[Saccharomyces_cerevisiae_S288C]	7.13e-72
XP_016333518.1	2.7e-66	1608454	Sinocyclocheilus_anshuien	XP_016333518.1-1608454-Sinocyclocheilus_anshuien-Metazoa		Metazoa	1.8e-31	3e-74	NP_003663.2_dual_specificity_protein_phosphatase_CDC14A_isoform_1_[Homo_sapiens]	0	NP_116684.3_phosphoprotein_phosphatase_CDC14_[Saccharomyces_cerevisiae_S288C]	3.41e-72
XP_024414122.1	2.8e-66	9430	Desmodus_rotundus	XP_024414122.1-9430-Desmodus_rotundus-Metazoa		Metazoa	9.1e-30	1e-70	NP_001338498.1_dual_specificity_protein_phosphatase_CDC14B_isoform_5_[Homo_sapiens]	0	NP_116684.3_phosphoprotein_phosphatase_CDC14_[Saccharomyces_cerevisiae_S288C]	6.72e-72
XP_029403212.1	2.8e-66	10093	Mus_pahari	XP_029403212.1-10093-Mus_pahari-Metazoa		Metazoa	5.3e-29	9.9e-70	NP_001338496.1_dual_specificity_protein_phosphatase_CDC14B_isoform_4_[Homo_sapiens]	0	NP_116684.3_phosphoprotein_phosphatase_CDC14_[Saccharomyces_cerevisiae_S288C]	1.02e-71
XP_029403213.1	2.9e-66	10093	Mus_pahari	XP_029403213.1-10093-Mus_pahari-Metazoa		Metazoa	5.3e-29	9.8e-70	XP_016870731.1_dual_specificity_protein_phosphatase_CDC14B_isoform_X9_[Homo_sapiens]	0	NP_116684.3_phosphoprotein_phosphatase_CDC14_[Saccharomyces_cerevisiae_S288C]	2.63e-72
XP_024414120.1	2.9e-66	9430	Desmodus_rotundus	XP_024414120.1-9430-Desmodus_rotundus-Metazoa		Metazoa	9.6e-30	1.1e-70	NP_001070649.1_dual_specificity_protein_phosphatase_CDC14B_isoform_3_[Homo_sapiens]	0	NP_116684.3_phosphoprotein_phosphatase_CDC14_[Saccharomyces_cerevisiae_S288C]	1.66e-73
XP_013816513.1	3e-66	8822	Apteryx_australis	XP_013816513.1-8822-Apteryx_australis-Metazoa		Metazoa	5e-31	1.1e-75	XP_005271353.1_dual_specificity_protein_phosphatase_CDC14A_isoform_X4_[Homo_sapiens]	0	NP_116684.3_phosphoprotein_phosphatase_CDC14_[Saccharomyces_cerevisiae_S288C]	1.57e-71
XP_003938223.1	3.1e-66	27679	Saimiri_boliviensis	XP_003938223.1-27679-Saimiri_boliviensis-Metazoa		Metazoa	5.7e-30	8.5e-71	NP_001070649.1_dual_specificity_protein_phosphatase_CDC14B_isoform_3_[Homo_sapiens]	0	NP_116684.3_phosphoprotein_phosphatase_CDC14_[Saccharomyces_cerevisiae_S288C]	3.47e-73
XP_016139161.1	3.5e-66	75366	Sinocyclocheilus_grahami	XP_016139161.1-75366-Sinocyclocheilus_grahami-Metazoa		Metazoa	4.2e-31	2.3e-73	NP_201569.1_dual_specificity_protein_phosphatase_CDC14A_isoform_2_[Homo_sapiens]	0	NP_116684.3_phosphoprotein_phosphatase_CDC14_[Saccharomyces_cerevisiae_S288C]	1.26e-71
XP_021070852.1	3.5e-66	10093	Mus_pahari	XP_021070852.1-10093-Mus_pahari-Metazoa		Metazoa	6.2e-29	1.1e-69	XP_016870731.1_dual_specificity_protein_phosphatase_CDC14B_isoform_X9_[Homo_sapiens]	0	NP_116684.3_phosphoprotein_phosphatase_CDC14_[Saccharomyces_cerevisiae_S288C]	8.61e-73
XP_010347074.1	3.7e-66	27679	Saimiri_boliviensis	XP_010347074.1-27679-Saimiri_boliviensis-Metazoa		Metazoa	5.3e-30	7.7e-71	NP_001338498.1_dual_specificity_protein_phosphatase_CDC14B_isoform_5_[Homo_sapiens]	0	NP_116684.3_phosphoprotein_phosphatase_CDC14_[Saccharomyces_cerevisiae_S288C]	2.21e-71
XP_007901101.1	3.7e-66	7868	Callorhinchus_milii	XP_007901101.1-7868-Callorhinchus_milii-Metazoa		Metazoa	8.2e-31	7.9e-75	XP_005271353.1_dual_specificity_protein_phosphatase_CDC14A_isoform_X4_[Homo_sapiens]	0	NP_116684.3_phosphoprotein_phosphatase_CDC14_[Saccharomyces_cerevisiae_S288C]	3.58e-71
XP_015245966.1	3.8e-66	28743	Cyprinodon_variegatus	XP_015245966.1-28743-Cyprinodon_variegatus-Metazoa		Metazoa	6.9e-31	1.6e-75	NP_003663.2_dual_specificity_protein_phosphatase_CDC14A_isoform_1_[Homo_sapiens]	0	NP_116684.3_phosphoprotein_phosphatase_CDC14_[Saccharomyces_cerevisiae_S288C]	3.2e-71
XP_020787675.1	3.8e-66	150288	Boleophthalmus_pectiniros	XP_020787675.1-150288-Boleophthalmus_pectiniros-Metazoa		Metazoa	1.5e-28	1.6e-74	NP_003663.2_dual_specificity_protein_phosphatase_CDC14A_isoform_1_[Homo_sapiens]	0	NP_116684.3_phosphoprotein_phosphatase_CDC14_[Saccharomyces_cerevisiae_S288C]	1.32e-70
XP_021417123.1	3.8e-66	8022	Oncorhynchus_mykiss	XP_021417123.1-8022-Oncorhynchus_mykiss-Metazoa		Metazoa	9.7e-30	9.7e-75	NP_003663.2_dual_specificity_protein_phosphatase_CDC14A_isoform_1_[Homo_sapiens]	0	NP_116684.3_phosphoprotein_phosphatase_CDC14_[Saccharomyces_cerevisiae_S288C]	1.1e-73
XP_017402665.1	4e-66	9516	Cebus_capucinus	XP_017402665.1-9516-Cebus_capucinus-Metazoa		Metazoa	9e-30	3.8e-72	NP_001338496.1_dual_specificity_protein_phosphatase_CDC14B_isoform_4_[Homo_sapiens]	0	NP_116684.3_phosphoprotein_phosphatase_CDC14_[Saccharomyces_cerevisiae_S288C]	3.06e-72
XP_021504753.1	4.2e-66	10047	Meriones_unguiculatus	XP_021504753.1-10047-Meriones_unguiculatus-Metazoa		Metazoa	2.3e-29	2e-69	NP_001338496.1_dual_specificity_protein_phosphatase_CDC14B_isoform_4_[Homo_sapiens]	0	NP_116684.3_phosphoprotein_phosphatase_CDC14_[Saccharomyces_cerevisiae_S288C]	2.2e-71
XP_021035550.1	4.3e-66	10089	Mus_caroli	XP_021035550.1-10089-Mus_caroli-Metazoa		Metazoa	7.8e-29	7.5e-70	XP_016870731.1_dual_specificity_protein_phosphatase_CDC14B_isoform_X9_[Homo_sapiens]	0	NP_116684.3_phosphoprotein_phosphatase_CDC14_[Saccharomyces_cerevisiae_S288C]	1.18e-72
XP_017402660.1	4.3e-66	9516	Cebus_capucinus	XP_017402660.1-9516-Cebus_capucinus-Metazoa		Metazoa	1e-29	4.3e-72	XP_016870731.1_dual_specificity_protein_phosphatase_CDC14B_isoform_X9_[Homo_sapiens]	0	NP_116684.3_phosphoprotein_phosphatase_CDC14_[Saccharomyces_cerevisiae_S288C]	1.5e-72
XP_027240200.1	4.7e-66	10029	Cricetulus_griseus	XP_027240200.1-10029-Cricetulus_griseus-Metazoa		Metazoa	3.9e-29	2.7e-69	NP_001070649.1_dual_specificity_protein_phosphatase_CDC14B_isoform_3_[Homo_sapiens]	0	NP_116684.3_phosphoprotein_phosphatase_CDC14_[Saccharomyces_cerevisiae_S288C]	1.16e-72
XP_019656851.1	4.7e-66	9646	Ailuropoda_melanoleuca	XP_019656851.1-9646-Ailuropoda_melanoleuca-Metazoa		Metazoa	1.4e-28	1.4e-75	NP_201569.1_dual_specificity_protein_phosphatase_CDC14A_isoform_2_[Homo_sapiens]	0	NP_116684.3_phosphoprotein_phosphatase_CDC14_[Saccharomyces_cerevisiae_S288C]	2.16e-70
XP_004591865.1	5e-66	9978	Ochotona_princeps	XP_004591865.1-9978-Ochotona_princeps-Metazoa		Metazoa	6.3e-28	8.3e-70	NP_201588.1_dual_specificity_protein_phosphatase_CDC14B_isoform_2_[Homo_sapiens]	0	NP_116684.3_phosphoprotein_phosphatase_CDC14_[Saccharomyces_cerevisiae_S288C]	1.48e-72
XP_010289174.1	5.1e-66	97097	Phaethon_lepturus	XP_010289174.1-97097-Phaethon_lepturus-Metazoa		Metazoa	8.2e-31	9.2e-75	XP_005271353.1_dual_specificity_protein_phosphatase_CDC14A_isoform_X4_[Homo_sapiens]	0	NP_116684.3_phosphoprotein_phosphatase_CDC14_[Saccharomyces_cerevisiae_S288C]	7.93e-72
XP_021532788.1	5.2e-66	37293	Aotus_nancymaae	XP_021532788.1-37293-Aotus_nancymaae-Metazoa		Metazoa	8.9e-30	1.2e-71	NP_201588.1_dual_specificity_protein_phosphatase_CDC14B_isoform_2_[Homo_sapiens]	0	NP_116684.3_phosphoprotein_phosphatase_CDC14_[Saccharomyces_cerevisiae_S288C]	3.63e-73
XP_005161772.1	5.3e-66	7955	Danio_rerio	XP_005161772.1-7955-Danio_rerio-Metazoa		Metazoa	9e-30	9.1e-77	NP_003663.2_dual_specificity_protein_phosphatase_CDC14A_isoform_1_[Homo_sapiens]	0	NP_116684.3_phosphoprotein_phosphatase_CDC14_[Saccharomyces_cerevisiae_S288C]	1.41e-71
XP_017402657.1	5.4e-66	9516	Cebus_capucinus	XP_017402657.1-9516-Cebus_capucinus-Metazoa		Metazoa	1.2e-29	4.7e-72	NP_201588.1_dual_specificity_protein_phosphatase_CDC14B_isoform_2_[Homo_sapiens]	0	NP_116684.3_phosphoprotein_phosphatase_CDC14_[Saccharomyces_cerevisiae_S288C]	7.49e-73
XP_025783376.1	5.5e-66	9696	Puma_concolor	XP_025783376.1-9696-Puma_concolor-Metazoa		Metazoa	3.9e-30	1.2e-76	XP_005271351.1_dual_specificity_protein_phosphatase_CDC14A_isoform_X1_[Homo_sapiens]	0	NP_116684.3_phosphoprotein_phosphatase_CDC14_[Saccharomyces_cerevisiae_S288C]	6.79e-70
XP_021504751.1	5.5e-66	10047	Meriones_unguiculatus	XP_021504751.1-10047-Meriones_unguiculatus-Metazoa		Metazoa	2.6e-29	2.3e-69	XP_016870731.1_dual_specificity_protein_phosphatase_CDC14B_isoform_X9_[Homo_sapiens]	0	NP_116684.3_phosphoprotein_phosphatase_CDC14_[Saccharomyces_cerevisiae_S288C]	1.41e-72
XP_012495507.1	5.9e-66	379532	Propithecus_coquereli	XP_012495507.1-379532-Propithecus_coquereli-Metazoa		Metazoa	1.8e-29	3.7e-70	NP_001070649.1_dual_specificity_protein_phosphatase_CDC14B_isoform_3_[Homo_sapiens]	0	NP_116684.3_phosphoprotein_phosphatase_CDC14_[Saccharomyces_cerevisiae_S288C]	2.69e-73
XP_005166729.1	5.9e-66	7955	Danio_rerio	XP_005166729.1-7955-Danio_rerio-Metazoa		Metazoa	3.2e-31	1.6e-67	XP_005271351.1_dual_specificity_protein_phosphatase_CDC14A_isoform_X1_[Homo_sapiens]	0	NP_116684.3_phosphoprotein_phosphatase_CDC14_[Saccharomyces_cerevisiae_S288C]	5.99e-71
XP_014004894.1	6.1e-66	8030	Salmo_salar	XP_014004894.1-8030-Salmo_salar-Metazoa		Metazoa	1.8e-30	8.6e-74	NP_003663.2_dual_specificity_protein_phosphatase_CDC14A_isoform_1_[Homo_sapiens]	0	NP_116684.3_phosphoprotein_phosphatase_CDC14_[Saccharomyces_cerevisiae_S288C]	6.49e-73
XP_024114353.1	6.6e-66	30732	Oryzias_melastigma	XP_024114353.1-30732-Oryzias_melastigma-Metazoa		Metazoa	6.4e-30	6.1e-75	NP_201569.1_dual_specificity_protein_phosphatase_CDC14A_isoform_2_[Homo_sapiens]	0	NP_116684.3_phosphoprotein_phosphatase_CDC14_[Saccharomyces_cerevisiae_S288C]	9.47e-71
XP_011381767.1	7.4e-66	132908	Pteropus_vampyrus	XP_011381767.1-132908-Pteropus_vampyrus-Metazoa		Metazoa	9.2e-29	1.2e-71	NP_001338496.1_dual_specificity_protein_phosphatase_CDC14B_isoform_4_[Homo_sapiens]	0	NP_116684.3_phosphoprotein_phosphatase_CDC14_[Saccharomyces_cerevisiae_S288C]	1.21e-71
XP_011381765.1	7.7e-66	132908	Pteropus_vampyrus	XP_011381765.1-132908-Pteropus_vampyrus-Metazoa		Metazoa	9.6e-29	1.3e-71	NP_201588.1_dual_specificity_protein_phosphatase_CDC14B_isoform_2_[Homo_sapiens]	0	NP_116684.3_phosphoprotein_phosphatase_CDC14_[Saccharomyces_cerevisiae_S288C]	5.3e-73
XP_015450283.1	7.8e-66	9402	Pteropus_alecto	XP_015450283.1-9402-Pteropus_alecto-Metazoa		Metazoa	7.6e-29	1e-71	NP_001338498.1_dual_specificity_protein_phosphatase_CDC14B_isoform_5_[Homo_sapiens]	0	NP_116684.3_phosphoprotein_phosphatase_CDC14_[Saccharomyces_cerevisiae_S288C]	2.56e-71
XP_024114346.1	8.2e-66	30732	Oryzias_melastigma	XP_024114346.1-30732-Oryzias_melastigma-Metazoa		Metazoa	8.8e-30	8.2e-75	NP_003663.2_dual_specificity_protein_phosphatase_CDC14A_isoform_1_[Homo_sapiens]	0	NP_116684.3_phosphoprotein_phosphatase_CDC14_[Saccharomyces_cerevisiae_S288C]	1.75e-70
XP_021333883.1	8.6e-66	7955	Danio_rerio	XP_021333883.1-7955-Danio_rerio-Metazoa		Metazoa	3.5e-31	1.7e-67	XP_005271353.1_dual_specificity_protein_phosphatase_CDC14A_isoform_X4_[Homo_sapiens]	0	NP_116684.3_phosphoprotein_phosphatase_CDC14_[Saccharomyces_cerevisiae_S288C]	1.48e-70
XP_014651052.1	8.7e-66	9807	Ceratotherium_simum	XP_014651052.1-9807-Ceratotherium_simum-Metazoa		Metazoa	1.3e-29	3.4e-71	NP_001338498.1_dual_specificity_protein_phosphatase_CDC14B_isoform_5_[Homo_sapiens]	0	NP_116684.3_phosphoprotein_phosphatase_CDC14_[Saccharomyces_cerevisiae_S288C]	1.85e-71
XP_014712400.1	9.1e-66	9793	Equus_asinus	XP_014712400.1-9793-Equus_asinus-Metazoa		Metazoa	7.7e-30	7.1e-71	NP_001338498.1_dual_specificity_protein_phosphatase_CDC14B_isoform_5_[Homo_sapiens]	0	NP_116684.3_phosphoprotein_phosphatase_CDC14_[Saccharomyces_cerevisiae_S288C]	1.23e-71
XP_014651049.1	9.3e-66	9807	Ceratotherium_simum	XP_014651049.1-9807-Ceratotherium_simum-Metazoa		Metazoa	1.3e-29	3.5e-71	XP_011517449.2_dual_specificity_protein_phosphatase_CDC14B_isoform_X2_[Homo_sapiens]	0	NP_116684.3_phosphoprotein_phosphatase_CDC14_[Saccharomyces_cerevisiae_S288C]	8.85e-72
XP_024114337.1	9.4e-66	30732	Oryzias_melastigma	XP_024114337.1-30732-Oryzias_melastigma-Metazoa		Metazoa	9.5e-30	8.8e-75	NP_003663.2_dual_specificity_protein_phosphatase_CDC14A_isoform_1_[Homo_sapiens]	0	NP_116684.3_phosphoprotein_phosphatase_CDC14_[Saccharomyces_cerevisiae_S288C]	7.35e-70
XP_006918871.1	9.4e-66	9402	Pteropus_alecto	XP_006918871.1-9402-Pteropus_alecto-Metazoa		Metazoa	8.1e-29	1.1e-71	NP_001070649.1_dual_specificity_protein_phosphatase_CDC14B_isoform_3_[Homo_sapiens]	0	NP_116684.3_phosphoprotein_phosphatase_CDC14_[Saccharomyces_cerevisiae_S288C]	4.66e-73
XP_028987577.1	9.5e-66	158456	Betta_splendens	XP_028987577.1-158456-Betta_splendens-Metazoa		Metazoa	1.3e-32	4.7e-73	XP_016858136.1_dual_specificity_protein_phosphatase_CDC14A_isoform_X8_[Homo_sapiens]	0	NP_116684.3_phosphoprotein_phosphatase_CDC14_[Saccharomyces_cerevisiae_S288C]	1.77e-72
XP_017333923.1	9.6e-66	7998	Ictalurus_punctatus	XP_017333923.1-7998-Ictalurus_punctatus-Metazoa		Metazoa	6.5e-29	7.1e-76	NP_003663.2_dual_specificity_protein_phosphatase_CDC14A_isoform_1_[Homo_sapiens]	0	NP_116684.3_phosphoprotein_phosphatase_CDC14_[Saccharomyces_cerevisiae_S288C]	5.28e-72
XP_014712398.1	9.6e-66	9793	Equus_asinus	XP_014712398.1-9793-Equus_asinus-Metazoa		Metazoa	7.9e-30	7.3e-71	XP_011517449.2_dual_specificity_protein_phosphatase_CDC14B_isoform_X2_[Homo_sapiens]	0	NP_116684.3_phosphoprotein_phosphatase_CDC14_[Saccharomyces_cerevisiae_S288C]	8.76e-72
XP_026235189.1	1e-65	9999	Urocitellus_parryii	XP_026235189.1-9999-Urocitellus_parryii-Metazoa		Metazoa	4.3e-30	1.6e-75	NP_201569.1_dual_specificity_protein_phosphatase_CDC14A_isoform_2_[Homo_sapiens]	0	NP_116684.3_phosphoprotein_phosphatase_CDC14_[Saccharomyces_cerevisiae_S288C]	9.16e-71
XP_017293070.1	1e-65	37003	Kryptolebias_marmoratus	XP_017293070.1-37003-Kryptolebias_marmoratus-Metazoa		Metazoa	2.5e-28	2e-75	NP_003663.2_dual_specificity_protein_phosphatase_CDC14A_isoform_1_[Homo_sapiens]	0	NP_116684.3_phosphoprotein_phosphatase_CDC14_[Saccharomyces_cerevisiae_S288C]	1.18e-70
XP_025143991.1	1e-65	89462	Bubalus_bubalis	XP_025143991.1-89462-Bubalus_bubalis-Metazoa		Metazoa	3.3e-30	1.2e-75	NP_003663.2_dual_specificity_protein_phosphatase_CDC14A_isoform_1_[Homo_sapiens]	0	NP_116684.3_phosphoprotein_phosphatase_CDC14_[Saccharomyces_cerevisiae_S288C]	6.07e-70
XP_021532789.1	1.1e-65	37293	Aotus_nancymaae	XP_021532789.1-37293-Aotus_nancymaae-Metazoa		Metazoa	8.4e-30	1.1e-71	NP_001338496.1_dual_specificity_protein_phosphatase_CDC14B_isoform_4_[Homo_sapiens]	0	NP_116684.3_phosphoprotein_phosphatase_CDC14_[Saccharomyces_cerevisiae_S288C]	1.68e-71
XP_014651046.1	1.1e-65	9807	Ceratotherium_simum	XP_014651046.1-9807-Ceratotherium_simum-Metazoa		Metazoa	1.6e-29	4e-71	XP_016870733.1_dual_specificity_protein_phosphatase_CDC14B_isoform_X11_[Homo_sapiens]	0	NP_116684.3_phosphoprotein_phosphatase_CDC14_[Saccharomyces_cerevisiae_S288C]	6.65e-73
XP_026950044.1	1.1e-65	90247	Lagenorhynchus_obliquiden	XP_026950044.1-90247-Lagenorhynchus_obliquiden-Metazoa		Metazoa	1.3e-30	3.9e-71	NP_001070649.1_dual_specificity_protein_phosphatase_CDC14B_isoform_3_[Homo_sapiens]	0	NP_116684.3_phosphoprotein_phosphatase_CDC14_[Saccharomyces_cerevisiae_S288C]	9.8e-73
XP_005371697.1	1.1e-65	79684	Microtus_ochrogaster	XP_005371697.1-79684-Microtus_ochrogaster-Metazoa		Metazoa	4.1e-29	3e-69	XP_016870731.1_dual_specificity_protein_phosphatase_CDC14B_isoform_X9_[Homo_sapiens]	0	NP_116684.3_phosphoprotein_phosphatase_CDC14_[Saccharomyces_cerevisiae_S288C]	3.17e-72
XP_024201288.1	1.1e-65	9598	Pan_troglodytes	XP_024201288.1-9598-Pan_troglodytes-Metazoa		Metazoa	9.5e-30	3.5e-71	NP_001338498.1_dual_specificity_protein_phosphatase_CDC14B_isoform_5_[Homo_sapiens]	0	NP_116684.3_phosphoprotein_phosphatase_CDC14_[Saccharomyces_cerevisiae_S288C]	2.48e-71
XP_014712391.1	1.1e-65	9793	Equus_asinus	XP_014712391.1-9793-Equus_asinus-Metazoa		Metazoa	9e-30	8.3e-71	XP_016870733.1_dual_specificity_protein_phosphatase_CDC14B_isoform_X11_[Homo_sapiens]	0	NP_116684.3_phosphoprotein_phosphatase_CDC14_[Saccharomyces_cerevisiae_S288C]	4.36e-73
XP_022414626.1	1.2e-65	9749	Delphinapterus_leucas	XP_022414626.1-9749-Delphinapterus_leucas-Metazoa		Metazoa	1.2e-30	2.7e-71	NP_001070649.1_dual_specificity_protein_phosphatase_CDC14B_isoform_3_[Homo_sapiens]	0	NP_116684.3_phosphoprotein_phosphatase_CDC14_[Saccharomyces_cerevisiae_S288C]	1.06e-72
XP_029059058.1	1.2e-65	40151	Monodon_monoceros	XP_029059058.1-40151-Monodon_monoceros-Metazoa		Metazoa	1.2e-30	2.7e-71	NP_001070649.1_dual_specificity_protein_phosphatase_CDC14B_isoform_3_[Homo_sapiens]	0	NP_116684.3_phosphoprotein_phosphatase_CDC14_[Saccharomyces_cerevisiae_S288C]	1.06e-72
XP_017650359.1	1.2e-65	1026970	Nannospalax_galili	XP_017650359.1-1026970-Nannospalax_galili-Metazoa		Metazoa	2.4e-29	2.6e-69	XP_016870731.1_dual_specificity_protein_phosphatase_CDC14B_isoform_X9_[Homo_sapiens]	0	NP_116684.3_phosphoprotein_phosphatase_CDC14_[Saccharomyces_cerevisiae_S288C]	2.08e-72
XP_024617185.1	1.3e-65	189058	Neophocaena_asiaeoriental	XP_024617185.1-189058-Neophocaena_asiaeoriental-Metazoa		Metazoa	1.2e-30	3.4e-71	NP_001070649.1_dual_specificity_protein_phosphatase_CDC14B_isoform_3_[Homo_sapiens]	0	NP_116684.3_phosphoprotein_phosphatase_CDC14_[Saccharomyces_cerevisiae_S288C]	1.17e-72
XP_021885392.1	1.4e-65	64571	Lobosporangium_transversa	XP_021885392.1-64571-Lobosporangium_transversa-other_Fungi		other_Fungi	3.5e-21	1e-54	NP_001070649.1_dual_specificity_protein_phosphatase_CDC14B_isoform_3_[Homo_sapiens]	1.71e-78	NP_116684.3_phosphoprotein_phosphatase_CDC14_[Saccharomyces_cerevisiae_S288C]	7.27e-72
XP_024278788.1	1.4e-65	74940	Oncorhynchus_tshawytscha	XP_024278788.1-74940-Oncorhynchus_tshawytscha-Metazoa		Metazoa	6.3e-30	5.6e-74	NP_003663.2_dual_specificity_protein_phosphatase_CDC14A_isoform_1_[Homo_sapiens]	0	NP_116684.3_phosphoprotein_phosphatase_CDC14_[Saccharomyces_cerevisiae_S288C]	1.06e-72
XP_007177047.1	1.4e-65	9767	Balaenoptera_acutorostrat	XP_007177047.1-9767-Balaenoptera_acutorostrat-Metazoa		Metazoa	7.4e-31	3e-71	NP_001338498.1_dual_specificity_protein_phosphatase_CDC14B_isoform_5_[Homo_sapiens]	0	NP_116684.3_phosphoprotein_phosphatase_CDC14_[Saccharomyces_cerevisiae_S288C]	6.34e-71
XP_024574076.1	1.4e-65	4781	Plasmopara_halstedii	XP_024574076.1-4781-Plasmopara_halstedii-Oomycetes		Oomycetes	2.6e-28	9.2e-59	XP_016858136.1_dual_specificity_protein_phosphatase_CDC14A_isoform_X8_[Homo_sapiens]	2.34e-106	NP_116684.3_phosphoprotein_phosphatase_CDC14_[Saccharomyces_cerevisiae_S288C]	4.99e-73
XP_007448358.1	1.6e-65	118797	Lipotes_vexillifer	XP_007448358.1-118797-Lipotes_vexillifer-Metazoa		Metazoa	1.4e-30	3.6e-71	XP_016870733.1_dual_specificity_protein_phosphatase_CDC14B_isoform_X11_[Homo_sapiens]	0	NP_116684.3_phosphoprotein_phosphatase_CDC14_[Saccharomyces_cerevisiae_S288C]	8.5e-72
XP_008538544.1	1.6e-65	9798	Equus_przewalskii	XP_008538544.1-9798-Equus_przewalskii-Metazoa		Metazoa	4.9e-30	6e-71	NP_001338498.1_dual_specificity_protein_phosphatase_CDC14B_isoform_5_[Homo_sapiens]	0	NP_116684.3_phosphoprotein_phosphatase_CDC14_[Saccharomyces_cerevisiae_S288C]	2.43e-71
XP_029551577.1	1.6e-65	8032	Salmo_trutta	XP_029551577.1-8032-Salmo_trutta-Metazoa		Metazoa	1.4e-29	1.4e-73	XP_005271353.1_dual_specificity_protein_phosphatase_CDC14A_isoform_X4_[Homo_sapiens]	0	NP_116684.3_phosphoprotein_phosphatase_CDC14_[Saccharomyces_cerevisiae_S288C]	1.18e-71
XP_006812650.1	1.6e-65	10224	Saccoglossus_kowalevskii	XP_006812650.1-10224-Saccoglossus_kowalevskii-Metazoa		Metazoa	3.3e-28	1.2e-76	NP_201569.1_dual_specificity_protein_phosphatase_CDC14A_isoform_2_[Homo_sapiens]	0	NP_116684.3_phosphoprotein_phosphatase_CDC14_[Saccharomyces_cerevisiae_S288C]	1.26e-71
XP_008538543.1	1.7e-65	9798	Equus_przewalskii	XP_008538543.1-9798-Equus_przewalskii-Metazoa		Metazoa	5.1e-30	6.2e-71	XP_016870733.1_dual_specificity_protein_phosphatase_CDC14B_isoform_X11_[Homo_sapiens]	0	NP_116684.3_phosphoprotein_phosphatase_CDC14_[Saccharomyces_cerevisiae_S288C]	2.65e-71
XP_027265430.1	1.7e-65	10029	Cricetulus_griseus	XP_027265430.1-10029-Cricetulus_griseus-Metazoa		Metazoa	4.3e-29	4.2e-69	NP_001338496.1_dual_specificity_protein_phosphatase_CDC14B_isoform_4_[Homo_sapiens]	0	NP_116684.3_phosphoprotein_phosphatase_CDC14_[Saccharomyces_cerevisiae_S288C]	9.83e-71
XP_024105813.1	1.7e-65	9601	Pongo_abelii	XP_024105813.1-9601-Pongo_abelii-Metazoa		Metazoa	8.2e-29	3.1e-70	NP_001338496.1_dual_specificity_protein_phosphatase_CDC14B_isoform_4_[Homo_sapiens]	0	NP_116684.3_phosphoprotein_phosphatase_CDC14_[Saccharomyces_cerevisiae_S288C]	2.7e-71
XP_009936300.1	1.7e-65	30419	Opisthocomus_hoazin	XP_009936300.1-30419-Opisthocomus_hoazin-Metazoa		Metazoa	1.2e-30	8.9e-75	XP_005271351.1_dual_specificity_protein_phosphatase_CDC14A_isoform_X1_[Homo_sapiens]	0	NP_116684.3_phosphoprotein_phosphatase_CDC14_[Saccharomyces_cerevisiae_S288C]	7.56e-72
XP_027265429.1	1.7e-65	10029	Cricetulus_griseus	XP_027265429.1-10029-Cricetulus_griseus-Metazoa		Metazoa	4.4e-29	4.3e-69	XP_016870731.1_dual_specificity_protein_phosphatase_CDC14B_isoform_X9_[Homo_sapiens]	0	NP_116684.3_phosphoprotein_phosphatase_CDC14_[Saccharomyces_cerevisiae_S288C]	3.63e-71
XP_027265428.1	1.8e-65	10029	Cricetulus_griseus	XP_027265428.1-10029-Cricetulus_griseus-Metazoa		Metazoa	4.5e-29	4.4e-69	XP_016870731.1_dual_specificity_protein_phosphatase_CDC14B_isoform_X9_[Homo_sapiens]	0	NP_116684.3_phosphoprotein_phosphatase_CDC14_[Saccharomyces_cerevisiae_S288C]	2.04e-71
XP_008298113.1	1.8e-65	144197	Stegastes_partitus	XP_008298113.1-144197-Stegastes_partitus-Metazoa		Metazoa	7.7e-32	7.8e-73	XP_016858136.1_dual_specificity_protein_phosphatase_CDC14A_isoform_X8_[Homo_sapiens]	0	NP_116684.3_phosphoprotein_phosphatase_CDC14_[Saccharomyces_cerevisiae_S288C]	8.25e-72
XP_019795979.1	1.8e-65	9739	Tursiops_truncatus	XP_019795979.1-9739-Tursiops_truncatus-Metazoa		Metazoa	1.8e-30	4.5e-71	XP_016870733.1_dual_specificity_protein_phosphatase_CDC14B_isoform_X11_[Homo_sapiens]	0	NP_116684.3_phosphoprotein_phosphatase_CDC14_[Saccharomyces_cerevisiae_S288C]	1.45e-71
XP_019480220.1	1.8e-65	186990	Hipposideros_armiger	XP_019480220.1-186990-Hipposideros_armiger-Metazoa		Metazoa	7.7e-29	1.4e-70	NP_001338496.1_dual_specificity_protein_phosphatase_CDC14B_isoform_4_[Homo_sapiens]	0	NP_116684.3_phosphoprotein_phosphatase_CDC14_[Saccharomyces_cerevisiae_S288C]	2.85e-71
XP_008961144.3	1.9e-65	9597	Pan_paniscus	XP_008961144.3-9597-Pan_paniscus-Metazoa		Metazoa	4e-29	3.2e-66	NP_689840.2_dual_specificity_protein_phosphatase_CDC14C_[Homo_sapiens]	0	NP_116684.3_phosphoprotein_phosphatase_CDC14_[Saccharomyces_cerevisiae_S288C]	3.18e-71
XP_007177045.1	1.9e-65	9767	Balaenoptera_acutorostrat	XP_007177045.1-9767-Balaenoptera_acutorostrat-Metazoa		Metazoa	9e-31	3.9e-71	XP_016870733.1_dual_specificity_protein_phosphatase_CDC14B_isoform_X11_[Homo_sapiens]	0	NP_116684.3_phosphoprotein_phosphatase_CDC14_[Saccharomyces_cerevisiae_S288C]	1.68e-71
XP_023988667.1	1.9e-65	9755	Physeter_catodon	XP_023988667.1-9755-Physeter_catodon-Metazoa		Metazoa	9.1e-31	3.9e-71	XP_016870733.1_dual_specificity_protein_phosphatase_CDC14B_isoform_X11_[Homo_sapiens]	0	NP_116684.3_phosphoprotein_phosphatase_CDC14_[Saccharomyces_cerevisiae_S288C]	1.28e-71
XP_008538537.1	2e-65	9798	Equus_przewalskii	XP_008538537.1-9798-Equus_przewalskii-Metazoa		Metazoa	5.8e-30	7.1e-71	XP_016870733.1_dual_specificity_protein_phosphatase_CDC14B_isoform_X11_[Homo_sapiens]	0	NP_116684.3_phosphoprotein_phosphatase_CDC14_[Saccharomyces_cerevisiae_S288C]	9.41e-73
XP_022071325.1	2e-65	80966	Acanthochromis_polyacanth	XP_022071325.1-80966-Acanthochromis_polyacanth-Metazoa		Metazoa	4.5e-29	2.3e-76	NP_003663.2_dual_specificity_protein_phosphatase_CDC14A_isoform_1_[Homo_sapiens]	0	NP_116684.3_phosphoprotein_phosphatase_CDC14_[Saccharomyces_cerevisiae_S288C]	1.05e-70
XP_027265425.1	2.1e-65	10029	Cricetulus_griseus	XP_027265425.1-10029-Cricetulus_griseus-Metazoa		Metazoa	5e-29	4.9e-69	XP_016870731.1_dual_specificity_protein_phosphatase_CDC14B_isoform_X9_[Homo_sapiens]	0	NP_116684.3_phosphoprotein_phosphatase_CDC14_[Saccharomyces_cerevisiae_S288C]	7.96e-72
XP_019480216.1	2.2e-65	186990	Hipposideros_armiger	XP_019480216.1-186990-Hipposideros_armiger-Metazoa		Metazoa	8.9e-29	1.6e-70	XP_016870731.1_dual_specificity_protein_phosphatase_CDC14B_isoform_X9_[Homo_sapiens]	0	NP_116684.3_phosphoprotein_phosphatase_CDC14_[Saccharomyces_cerevisiae_S288C]	2.06e-72
XP_028637056.1	2.2e-65	491861	Grammomys_surdaster	XP_028637056.1-491861-Grammomys_surdaster-Metazoa		Metazoa	6.8e-29	5.2e-70	NP_001338496.1_dual_specificity_protein_phosphatase_CDC14B_isoform_4_[Homo_sapiens]	0	NP_116684.3_phosphoprotein_phosphatase_CDC14_[Saccharomyces_cerevisiae_S288C]	7.48e-71
XP_007979545.1	2.2e-65	60711	Chlorocebus_sabaeus	XP_007979545.1-60711-Chlorocebus_sabaeus-Metazoa		Metazoa	4.7e-29	1.3e-70	NP_001338496.1_dual_specificity_protein_phosphatase_CDC14B_isoform_4_[Homo_sapiens]	0	NP_116684.3_phosphoprotein_phosphatase_CDC14_[Saccharomyces_cerevisiae_S288C]	3.76e-72
NP_001338496.1	2.3e-65	9606	Homo_sapiens	NP_001338496.1-9606-Homo_sapiens-Metazoa		Metazoa	1.1e-29	1.2e-71	NP_001338496.1_dual_specificity_protein_phosphatase_CDC14B_isoform_4_[Homo_sapiens]	0	NP_116684.3_phosphoprotein_phosphatase_CDC14_[Saccharomyces_cerevisiae_S288C]	1.77e-71
XP_026054182.1	2.3e-65	7957	Carassius_auratus	XP_026054182.1-7957-Carassius_auratus-Metazoa		Metazoa	7e-30	5.2e-77	NP_003663.2_dual_specificity_protein_phosphatase_CDC14A_isoform_1_[Homo_sapiens]	0	NP_116684.3_phosphoprotein_phosphatase_CDC14_[Saccharomyces_cerevisiae_S288C]	2.44e-71
XP_024108315.1	2.4e-65	9601	Pongo_abelii	XP_024108315.1-9601-Pongo_abelii-Metazoa		Metazoa	1.2e-29	1.3e-71	NP_201588.1_dual_specificity_protein_phosphatase_CDC14B_isoform_2_[Homo_sapiens]	0	NP_116684.3_phosphoprotein_phosphatase_CDC14_[Saccharomyces_cerevisiae_S288C]	1.79e-72
XP_024108314.1	2.4e-65	9601	Pongo_abelii	XP_024108314.1-9601-Pongo_abelii-Metazoa		Metazoa	1.2e-29	1.3e-71	NP_201588.1_dual_specificity_protein_phosphatase_CDC14B_isoform_2_[Homo_sapiens]	0	NP_116684.3_phosphoprotein_phosphatase_CDC14_[Saccharomyces_cerevisiae_S288C]	5.14e-73
XP_007569496.1	2.4e-65	48698	Poecilia_formosa	XP_007569496.1-48698-Poecilia_formosa-Metazoa		Metazoa	9.8e-31	1.7e-75	NP_003663.2_dual_specificity_protein_phosphatase_CDC14A_isoform_1_[Homo_sapiens]	0	NP_116684.3_phosphoprotein_phosphatase_CDC14_[Saccharomyces_cerevisiae_S288C]	7.66e-70
XP_028637055.1	2.5e-65	491861	Grammomys_surdaster	XP_028637055.1-491861-Grammomys_surdaster-Metazoa		Metazoa	7.2e-29	5.6e-70	NP_201588.1_dual_specificity_protein_phosphatase_CDC14B_isoform_2_[Homo_sapiens]	0	NP_116684.3_phosphoprotein_phosphatase_CDC14_[Saccharomyces_cerevisiae_S288C]	4.87e-72
XP_022414625.1	2.5e-65	9749	Delphinapterus_leucas	XP_022414625.1-9749-Delphinapterus_leucas-Metazoa		Metazoa	1.4e-30	2.7e-71	NP_001338496.1_dual_specificity_protein_phosphatase_CDC14B_isoform_4_[Homo_sapiens]	0	NP_116684.3_phosphoprotein_phosphatase_CDC14_[Saccharomyces_cerevisiae_S288C]	5.75e-71
XP_029059056.1	2.5e-65	40151	Monodon_monoceros	XP_029059056.1-40151-Monodon_monoceros-Metazoa		Metazoa	1.4e-30	2.7e-71	NP_001338496.1_dual_specificity_protein_phosphatase_CDC14B_isoform_4_[Homo_sapiens]	0	NP_116684.3_phosphoprotein_phosphatase_CDC14_[Saccharomyces_cerevisiae_S288C]	5.75e-71
XP_004283071.1	2.7e-65	9733	Orcinus_orca	XP_004283071.1-9733-Orcinus_orca-Metazoa		Metazoa	1.5e-30	3.1e-71	NP_201588.1_dual_specificity_protein_phosphatase_CDC14B_isoform_2_[Homo_sapiens]	0	NP_116684.3_phosphoprotein_phosphatase_CDC14_[Saccharomyces_cerevisiae_S288C]	2.29e-72
XP_017827825.1	2.7e-65	9483	Callithrix_jacchus	XP_017827825.1-9483-Callithrix_jacchus-Metazoa		Metazoa	1.9e-29	3.5e-70	XP_011517453.2_dual_specificity_protein_phosphatase_CDC14B_isoform_X5_[Homo_sapiens]	0	NP_116684.3_phosphoprotein_phosphatase_CDC14_[Saccharomyces_cerevisiae_S288C]	1.35e-70
XP_025019911.1	2.7e-65	176946	Python_bivittatus	XP_025019911.1-176946-Python_bivittatus-Metazoa		Metazoa	1.8e-32	2.7e-73	XP_005271353.1_dual_specificity_protein_phosphatase_CDC14A_isoform_X4_[Homo_sapiens]	0	NP_116684.3_phosphoprotein_phosphatase_CDC14_[Saccharomyces_cerevisiae_S288C]	7.95e-71
XP_026950042.1	2.7e-65	90247	Lagenorhynchus_obliquiden	XP_026950042.1-90247-Lagenorhynchus_obliquiden-Metazoa		Metazoa	1.5e-30	2.9e-71	NP_001338496.1_dual_specificity_protein_phosphatase_CDC14B_isoform_4_[Homo_sapiens]	0	NP_116684.3_phosphoprotein_phosphatase_CDC14_[Saccharomyces_cerevisiae_S288C]	5.29e-71
XP_016815878.1	2.7e-65	9598	Pan_troglodytes	XP_016815878.1-9598-Pan_troglodytes-Metazoa		Metazoa	1.3e-29	1.4e-71	XP_016870731.1_dual_specificity_protein_phosphatase_CDC14B_isoform_X9_[Homo_sapiens]	0	NP_116684.3_phosphoprotein_phosphatase_CDC14_[Saccharomyces_cerevisiae_S288C]	9.17e-73
XP_016870731.1	2.7e-65	9606	Homo_sapiens	XP_016870731.1-9606-Homo_sapiens-Metazoa		Metazoa	1.3e-29	1.4e-71	XP_016870731.1_dual_specificity_protein_phosphatase_CDC14B_isoform_X9_[Homo_sapiens]	0	NP_116684.3_phosphoprotein_phosphatase_CDC14_[Saccharomyces_cerevisiae_S288C]	9.17e-73
XP_028344877.1	2.8e-65	9755	Physeter_catodon	XP_028344877.1-9755-Physeter_catodon-Metazoa		Metazoa	5.3e-30	4.3e-75	NP_201569.1_dual_specificity_protein_phosphatase_CDC14A_isoform_2_[Homo_sapiens]	0	NP_116684.3_phosphoprotein_phosphatase_CDC14_[Saccharomyces_cerevisiae_S288C]	3.39e-67
XP_026950040.1	2.9e-65	90247	Lagenorhynchus_obliquiden	XP_026950040.1-90247-Lagenorhynchus_obliquiden-Metazoa		Metazoa	1.4e-30	3e-71	XP_016870731.1_dual_specificity_protein_phosphatase_CDC14B_isoform_X9_[Homo_sapiens]	0	NP_116684.3_phosphoprotein_phosphatase_CDC14_[Saccharomyces_cerevisiae_S288C]	3.1e-71
XP_024785881.1	2.9e-65	9597	Pan_paniscus	XP_024785881.1-9597-Pan_paniscus-Metazoa		Metazoa	1e-29	2.4e-70	XP_011517453.2_dual_specificity_protein_phosphatase_CDC14B_isoform_X5_[Homo_sapiens]	0	NP_116684.3_phosphoprotein_phosphatase_CDC14_[Saccharomyces_cerevisiae_S288C]	1.59e-70
XP_024108321.1	2.9e-65	9601	Pongo_abelii	XP_024108321.1-9601-Pongo_abelii-Metazoa		Metazoa	1e-29	1.4e-70	XP_011517453.2_dual_specificity_protein_phosphatase_CDC14B_isoform_X5_[Homo_sapiens]	0	NP_116684.3_phosphoprotein_phosphatase_CDC14_[Saccharomyces_cerevisiae_S288C]	1.46e-70
XP_023137173.1	2.9e-65	80972	Amphiprion_ocellaris	XP_023137173.1-80972-Amphiprion_ocellaris-Metazoa		Metazoa	2.8e-32	2.6e-72	XP_016858136.1_dual_specificity_protein_phosphatase_CDC14A_isoform_X8_[Homo_sapiens]	0	NP_116684.3_phosphoprotein_phosphatase_CDC14_[Saccharomyces_cerevisiae_S288C]	5.53e-71
XP_024785880.1	3.1e-65	9597	Pan_paniscus	XP_024785880.1-9597-Pan_paniscus-Metazoa		Metazoa	1.1e-29	2.6e-70	XP_011517450.2_dual_specificity_protein_phosphatase_CDC14B_isoform_X3_[Homo_sapiens]	0	NP_116684.3_phosphoprotein_phosphatase_CDC14_[Saccharomyces_cerevisiae_S288C]	3.95e-72
XP_011857515.1	3.1e-65	9568	Mandrillus_leucophaeus	XP_011857515.1-9568-Mandrillus_leucophaeus-Metazoa		Metazoa	7.3e-29	6e-71	NP_001338496.1_dual_specificity_protein_phosphatase_CDC14B_isoform_4_[Homo_sapiens]	0	NP_116684.3_phosphoprotein_phosphatase_CDC14_[Saccharomyces_cerevisiae_S288C]	8.1e-72
XP_019795982.1	3.2e-65	9739	Tursiops_truncatus	XP_019795982.1-9739-Tursiops_truncatus-Metazoa		Metazoa	1.7e-30	2.9e-71	NP_001338496.1_dual_specificity_protein_phosphatase_CDC14B_isoform_4_[Homo_sapiens]	0	NP_116684.3_phosphoprotein_phosphatase_CDC14_[Saccharomyces_cerevisiae_S288C]	5.18e-71
XP_017827814.1	3.3e-65	9483	Callithrix_jacchus	XP_017827814.1-9483-Callithrix_jacchus-Metazoa		Metazoa	2.3e-29	8.8e-71	XP_016870729.2_dual_specificity_protein_phosphatase_CDC14B_isoform_X1_[Homo_sapiens]	0	NP_116684.3_phosphoprotein_phosphatase_CDC14_[Saccharomyces_cerevisiae_S288C]	2.19e-70
XP_026950037.1	3.3e-65	90247	Lagenorhynchus_obliquiden	XP_026950037.1-90247-Lagenorhynchus_obliquiden-Metazoa		Metazoa	1.8e-30	3.6e-71	XP_016870731.1_dual_specificity_protein_phosphatase_CDC14B_isoform_X9_[Homo_sapiens]	0	NP_116684.3_phosphoprotein_phosphatase_CDC14_[Saccharomyces_cerevisiae_S288C]	2.67e-71
XP_005475714.1	3.3e-65	8128	Oreochromis_niloticus	XP_005475714.1-8128-Oreochromis_niloticus-Metazoa		Metazoa	4.8e-31	9.5e-74	NP_003663.2_dual_specificity_protein_phosphatase_CDC14A_isoform_1_[Homo_sapiens]	0	NP_116684.3_phosphoprotein_phosphatase_CDC14_[Saccharomyces_cerevisiae_S288C]	3.23e-71
XP_011517449.2	3.4e-65	9606	Homo_sapiens	XP_011517449.2-9606-Homo_sapiens-Metazoa		Metazoa	1.1e-29	2.7e-70	XP_011517449.2_dual_specificity_protein_phosphatase_CDC14B_isoform_X2_[Homo_sapiens]	0	NP_116684.3_phosphoprotein_phosphatase_CDC14_[Saccharomyces_cerevisiae_S288C]	1.78e-71
XP_019795980.1	3.4e-65	9739	Tursiops_truncatus	XP_019795980.1-9739-Tursiops_truncatus-Metazoa		Metazoa	1.7e-30	3.1e-71	NP_201588.1_dual_specificity_protein_phosphatase_CDC14B_isoform_2_[Homo_sapiens]	0	NP_116684.3_phosphoprotein_phosphatase_CDC14_[Saccharomyces_cerevisiae_S288C]	2.36e-72
XP_003896043.3	3.4e-65	9555	Papio_anubis	XP_003896043.3-9555-Papio_anubis-Metazoa		Metazoa	5.1e-29	3.4e-70	NP_001338496.1_dual_specificity_protein_phosphatase_CDC14B_isoform_4_[Homo_sapiens]	0	NP_116684.3_phosphoprotein_phosphatase_CDC14_[Saccharomyces_cerevisiae_S288C]	3.67e-72
XP_028349927.1	3.5e-65	9755	Physeter_catodon	XP_028349927.1-9755-Physeter_catodon-Metazoa		Metazoa	9.1e-31	2.8e-71	NP_001338496.1_dual_specificity_protein_phosphatase_CDC14B_isoform_4_[Homo_sapiens]	0	NP_116684.3_phosphoprotein_phosphatase_CDC14_[Saccharomyces_cerevisiae_S288C]	1.04e-70
XP_027004224.1	3.6e-65	1234273	Tachysurus_fulvidraco	XP_027004224.1-1234273-Tachysurus_fulvidraco-Metazoa		Metazoa	5.3e-29	3.1e-71	NP_003663.2_dual_specificity_protein_phosphatase_CDC14A_isoform_1_[Homo_sapiens]	0	NP_116684.3_phosphoprotein_phosphatase_CDC14_[Saccharomyces_cerevisiae_S288C]	4.92e-71
XP_028344873.1	3.6e-65	9755	Physeter_catodon	XP_028344873.1-9755-Physeter_catodon-Metazoa		Metazoa	5.9e-30	5e-74	XP_005271351.1_dual_specificity_protein_phosphatase_CDC14A_isoform_X1_[Homo_sapiens]	0	NP_116684.3_phosphoprotein_phosphatase_CDC14_[Saccharomyces_cerevisiae_S288C]	6.97e-57
XP_016870734.1	3.6e-65	9606	Homo_sapiens	XP_016870734.1-9606-Homo_sapiens-Metazoa		Metazoa	1.1e-29	2.7e-69	XP_016870734.1_dual_specificity_protein_phosphatase_CDC14B_isoform_X12_[Homo_sapiens]	0	NP_116684.3_phosphoprotein_phosphatase_CDC14_[Saccharomyces_cerevisiae_S288C]	3.21e-70
NP_001101874.1	3.6e-65	10116	Rattus_norvegicus	NP_001101874.1-10116-Rattus_norvegicus-Metazoa		Metazoa	1e-28	1.7e-69	XP_016870731.1_dual_specificity_protein_phosphatase_CDC14B_isoform_X9_[Homo_sapiens]	0	NP_116684.3_phosphoprotein_phosphatase_CDC14_[Saccharomyces_cerevisiae_S288C]	9.52e-72
XP_022414623.1	3.7e-65	9749	Delphinapterus_leucas	XP_022414623.1-9749-Delphinapterus_leucas-Metazoa		Metazoa	1.8e-30	3.6e-71	XP_016870731.1_dual_specificity_protein_phosphatase_CDC14B_isoform_X9_[Homo_sapiens]	0	NP_116684.3_phosphoprotein_phosphatase_CDC14_[Saccharomyces_cerevisiae_S288C]	8.3e-71
XP_028349926.1	3.7e-65	9755	Physeter_catodon	XP_028349926.1-9755-Physeter_catodon-Metazoa		Metazoa	9.1e-31	2.9e-71	NP_201588.1_dual_specificity_protein_phosphatase_CDC14B_isoform_2_[Homo_sapiens]	0	NP_116684.3_phosphoprotein_phosphatase_CDC14_[Saccharomyces_cerevisiae_S288C]	4.08e-72
XP_006812649.1	3.8e-65	10224	Saccoglossus_kowalevskii	XP_006812649.1-10224-Saccoglossus_kowalevskii-Metazoa		Metazoa	3.6e-28	1.3e-76	NP_003663.2_dual_specificity_protein_phosphatase_CDC14A_isoform_1_[Homo_sapiens]	0	NP_116684.3_phosphoprotein_phosphatase_CDC14_[Saccharomyces_cerevisiae_S288C]	1.23e-71
XP_017827808.1	3.9e-65	9483	Callithrix_jacchus	XP_017827808.1-9483-Callithrix_jacchus-Metazoa		Metazoa	2.7e-29	8.6e-71	XP_016870729.2_dual_specificity_protein_phosphatase_CDC14B_isoform_X1_[Homo_sapiens]	0	NP_116684.3_phosphoprotein_phosphatase_CDC14_[Saccharomyces_cerevisiae_S288C]	1.24e-70
XP_005734318.1	4e-65	303518	Pundamilia_nyererei	XP_005734318.1-303518-Pundamilia_nyererei-Metazoa		Metazoa	7.5e-31	9.4e-75	NP_003663.2_dual_specificity_protein_phosphatase_CDC14A_isoform_1_[Homo_sapiens]	0	NP_116684.3_phosphoprotein_phosphatase_CDC14_[Saccharomyces_cerevisiae_S288C]	4.5e-71
XP_015194786.1	4.1e-65	7918	Lepisosteus_oculatus	XP_015194786.1-7918-Lepisosteus_oculatus-Metazoa		Metazoa	3.7e-30	1.2e-73	NP_003663.2_dual_specificity_protein_phosphatase_CDC14A_isoform_1_[Homo_sapiens]	0	NP_116684.3_phosphoprotein_phosphatase_CDC14_[Saccharomyces_cerevisiae_S288C]	1.33e-72
XP_006803657.1	4.3e-65	32507	Neolamprologus_brichardi	XP_006803657.1-32507-Neolamprologus_brichardi-Metazoa		Metazoa	7.6e-31	9.5e-75	NP_003663.2_dual_specificity_protein_phosphatase_CDC14A_isoform_1_[Homo_sapiens]	0	NP_116684.3_phosphoprotein_phosphatase_CDC14_[Saccharomyces_cerevisiae_S288C]	4.8e-71
XP_015263233.1	4.3e-65	146911	Gekko_japonicus	XP_015263233.1-146911-Gekko_japonicus-Metazoa		Metazoa	1.4e-30	1.9e-75	XP_005271353.1_dual_specificity_protein_phosphatase_CDC14A_isoform_X4_[Homo_sapiens]	0	NP_116684.3_phosphoprotein_phosphatase_CDC14_[Saccharomyces_cerevisiae_S288C]	5.16e-72
XP_011517458.2	4.5e-65	9606	Homo_sapiens	XP_011517458.2-9606-Homo_sapiens-Metazoa		Metazoa	1.3e-29	3.2e-69	XP_011517458.2_dual_specificity_protein_phosphatase_CDC14B_isoform_X10_[Homo_sapiens]	0	NP_116684.3_phosphoprotein_phosphatase_CDC14_[Saccharomyces_cerevisiae_S288C]	1.2e-71
XP_017197727.1	4.5e-65	9986	Oryctolagus_cuniculus	XP_017197727.1-9986-Oryctolagus_cuniculus-Metazoa		Metazoa	3e-30	4.5e-70	NP_201588.1_dual_specificity_protein_phosphatase_CDC14B_isoform_2_[Homo_sapiens]	0	NP_116684.3_phosphoprotein_phosphatase_CDC14_[Saccharomyces_cerevisiae_S288C]	2.81e-72
XP_017197743.1	4.5e-65	9986	Oryctolagus_cuniculus	XP_017197743.1-9986-Oryctolagus_cuniculus-Metazoa		Metazoa	3.1e-30	4.3e-70	NP_001338496.1_dual_specificity_protein_phosphatase_CDC14B_isoform_4_[Homo_sapiens]	0	NP_116684.3_phosphoprotein_phosphatase_CDC14_[Saccharomyces_cerevisiae_S288C]	5.04e-71
XP_017197734.1	4.6e-65	9986	Oryctolagus_cuniculus	XP_017197734.1-9986-Oryctolagus_cuniculus-Metazoa		Metazoa	3.2e-30	4.4e-70	XP_016870731.1_dual_specificity_protein_phosphatase_CDC14B_isoform_X9_[Homo_sapiens]	0	NP_116684.3_phosphoprotein_phosphatase_CDC14_[Saccharomyces_cerevisiae_S288C]	3.05e-71
XP_013122275.1	4.9e-65	8128	Oreochromis_niloticus	XP_013122275.1-8128-Oreochromis_niloticus-Metazoa		Metazoa	1.2e-32	9.9e-74	XP_016858136.1_dual_specificity_protein_phosphatase_CDC14A_isoform_X8_[Homo_sapiens]	0	NP_116684.3_phosphoprotein_phosphatase_CDC14_[Saccharomyces_cerevisiae_S288C]	4.43e-71
XP_027406077.1	5e-65	30522	Bos_indicus_x_Bos_taurus	XP_027406077.1-30522-Bos_indicus_x_Bos_taurus-Metazoa		Metazoa	1e-29	7.3e-70	XP_016870736.1_dual_specificity_protein_phosphatase_CDC14B_isoform_X14_[Homo_sapiens]	0	NP_116684.3_phosphoprotein_phosphatase_CDC14_[Saccharomyces_cerevisiae_S288C]	4.79e-72
XP_024851508.1	5e-65	9913	Bos_taurus	XP_024851508.1-9913-Bos_taurus-Metazoa		Metazoa	1e-29	7.3e-70	XP_016870736.1_dual_specificity_protein_phosphatase_CDC14B_isoform_X14_[Homo_sapiens]	0	NP_116684.3_phosphoprotein_phosphatase_CDC14_[Saccharomyces_cerevisiae_S288C]	4.74e-72
XP_016815872.1	5.4e-65	9598	Pan_troglodytes	XP_016815872.1-9598-Pan_troglodytes-Metazoa		Metazoa	1.7e-29	2.4e-70	XP_016870729.2_dual_specificity_protein_phosphatase_CDC14B_isoform_X1_[Homo_sapiens]	0	NP_116684.3_phosphoprotein_phosphatase_CDC14_[Saccharomyces_cerevisiae_S288C]	2.17e-69
XP_014265770.1	5.5e-65	106582	Maylandia_zebra	XP_014265770.1-106582-Maylandia_zebra-Metazoa		Metazoa	7.6e-31	9.4e-75	NP_003663.2_dual_specificity_protein_phosphatase_CDC14A_isoform_1_[Homo_sapiens]	0	NP_116684.3_phosphoprotein_phosphatase_CDC14_[Saccharomyces_cerevisiae_S288C]	6.21e-71
XP_014850644.1	5.5e-65	48701	Poecilia_mexicana	XP_014850644.1-48701-Poecilia_mexicana-Metazoa		Metazoa	6.3e-31	1.6e-75	NP_003663.2_dual_specificity_protein_phosphatase_CDC14A_isoform_1_[Homo_sapiens]	0	NP_116684.3_phosphoprotein_phosphatase_CDC14_[Saccharomyces_cerevisiae_S288C]	1.29e-68
XP_012642699.1	5.6e-65	30608	Microcebus_murinus	XP_012642699.1-30608-Microcebus_murinus-Metazoa		Metazoa	4.3e-29	1.2e-70	NP_001070649.1_dual_specificity_protein_phosphatase_CDC14B_isoform_3_[Homo_sapiens]	0	NP_116684.3_phosphoprotein_phosphatase_CDC14_[Saccharomyces_cerevisiae_S288C]	3.14e-72
XP_016815873.1	5.6e-65	9598	Pan_troglodytes	XP_016815873.1-9598-Pan_troglodytes-Metazoa		Metazoa	1.7e-29	2.4e-70	XP_011517455.2_dual_specificity_protein_phosphatase_CDC14B_isoform_X7_[Homo_sapiens]	0	NP_116684.3_phosphoprotein_phosphatase_CDC14_[Saccharomyces_cerevisiae_S288C]	1.5e-69
XP_028344875.1	5.7e-65	9755	Physeter_catodon	XP_028344875.1-9755-Physeter_catodon-Metazoa		Metazoa	5.7e-30	4.8e-74	XP_005271351.1_dual_specificity_protein_phosphatase_CDC14A_isoform_X1_[Homo_sapiens]	0	NP_116684.3_phosphoprotein_phosphatase_CDC14_[Saccharomyces_cerevisiae_S288C]	4.31e-57
XP_024530217.1	5.8e-65	88036	Selaginella_moellendorffi	XP_024530217.1-88036-Selaginella_moellendorffi-other_Embryophyta		other_Embryophyta	1.2e-22	6.2e-58	NP_003663.2_dual_specificity_protein_phosphatase_CDC14A_isoform_1_[Homo_sapiens]	2.79e-115	NP_116684.3_phosphoprotein_phosphatase_CDC14_[Saccharomyces_cerevisiae_S288C]	1.81e-74
XP_010834312.1	6e-65	9901	Bison_bison	XP_010834312.1-9901-Bison_bison-Metazoa		Metazoa	1.2e-29	8.3e-70	NP_001338498.1_dual_specificity_protein_phosphatase_CDC14B_isoform_5_[Homo_sapiens]	0	NP_116684.3_phosphoprotein_phosphatase_CDC14_[Saccharomyces_cerevisiae_S288C]	7.35e-71
XP_026791816.1	6.1e-65	310915	Pangasianodon_hypophthalm	XP_026791816.1-310915-Pangasianodon_hypophthalm-Metazoa		Metazoa	5.3e-29	4.4e-75	NP_003663.2_dual_specificity_protein_phosphatase_CDC14A_isoform_1_[Homo_sapiens]	0	NP_116684.3_phosphoprotein_phosphatase_CDC14_[Saccharomyces_cerevisiae_S288C]	1.33e-68
XP_005582390.1	6.1e-65	9541	Macaca_fascicularis	XP_005582390.1-9541-Macaca_fascicularis-Metazoa		Metazoa	6.4e-29	3.7e-71	NP_001070649.1_dual_specificity_protein_phosphatase_CDC14B_isoform_3_[Homo_sapiens]	0	NP_116684.3_phosphoprotein_phosphatase_CDC14_[Saccharomyces_cerevisiae_S288C]	3.68e-72
XP_011920876.1	6.2e-65	9531	Cercocebus_atys	XP_011920876.1-9531-Cercocebus_atys-Metazoa		Metazoa	4.5e-29	1.2e-70	NP_001338496.1_dual_specificity_protein_phosphatase_CDC14B_isoform_4_[Homo_sapiens]	0	NP_116684.3_phosphoprotein_phosphatase_CDC14_[Saccharomyces_cerevisiae_S288C]	1.84e-71
XP_005904123.1	6.2e-65	72004	Bos_mutus	XP_005904123.1-72004-Bos_mutus-Metazoa		Metazoa	1.3e-29	8.8e-70	NP_001070649.1_dual_specificity_protein_phosphatase_CDC14B_isoform_3_[Homo_sapiens]	0	NP_116684.3_phosphoprotein_phosphatase_CDC14_[Saccharomyces_cerevisiae_S288C]	1.93e-72
XP_010834310.1	6.3e-65	9901	Bison_bison	XP_010834310.1-9901-Bison_bison-Metazoa		Metazoa	1.2e-29	8.5e-70	XP_011517449.2_dual_specificity_protein_phosphatase_CDC14B_isoform_X2_[Homo_sapiens]	0	NP_116684.3_phosphoprotein_phosphatase_CDC14_[Saccharomyces_cerevisiae_S288C]	4.67e-71
XP_016815870.1	6.3e-65	9598	Pan_troglodytes	XP_016815870.1-9598-Pan_troglodytes-Metazoa		Metazoa	1.8e-29	2.6e-70	XP_016870729.2_dual_specificity_protein_phosphatase_CDC14B_isoform_X1_[Homo_sapiens]	0	NP_116684.3_phosphoprotein_phosphatase_CDC14_[Saccharomyces_cerevisiae_S288C]	5.61e-70
XP_015980594.1	6.6e-65	9407	Rousettus_aegyptiacus	XP_015980594.1-9407-Rousettus_aegyptiacus-Metazoa		Metazoa	2.4e-28	9.4e-72	XP_016870733.1_dual_specificity_protein_phosphatase_CDC14B_isoform_X11_[Homo_sapiens]	0	NP_116684.3_phosphoprotein_phosphatase_CDC14_[Saccharomyces_cerevisiae_S288C]	2.97e-69
XP_028387285.1	6.6e-65	89673	Phyllostomus_discolor	XP_028387285.1-89673-Phyllostomus_discolor-Metazoa		Metazoa	2e-28	4.3e-69	XP_016870731.1_dual_specificity_protein_phosphatase_CDC14B_isoform_X9_[Homo_sapiens]	0	NP_116684.3_phosphoprotein_phosphatase_CDC14_[Saccharomyces_cerevisiae_S288C]	1.06e-71
XP_029106061.1	7.2e-65	113540	Scleropages_formosus	XP_029106061.1-113540-Scleropages_formosus-Metazoa		Metazoa	8.6e-30	7.7e-74	NP_003663.2_dual_specificity_protein_phosphatase_CDC14A_isoform_1_[Homo_sapiens]	0	NP_116684.3_phosphoprotein_phosphatase_CDC14_[Saccharomyces_cerevisiae_S288C]	5.3e-70
XP_024642545.1	7.4e-65	9545	Macaca_nemestrina	XP_024642545.1-9545-Macaca_nemestrina-Metazoa		Metazoa	1.2e-28	1.8e-71	XP_016870731.1_dual_specificity_protein_phosphatase_CDC14B_isoform_X9_[Homo_sapiens]	0	NP_116684.3_phosphoprotein_phosphatase_CDC14_[Saccharomyces_cerevisiae_S288C]	3.82e-72
XP_011782892.1	7.7e-65	54131	Colobus_angolensis	XP_011782892.1-54131-Colobus_angolensis-Metazoa		Metazoa	8.1e-29	3.7e-71	NP_001070649.1_dual_specificity_protein_phosphatase_CDC14B_isoform_3_[Homo_sapiens]	0	NP_116684.3_phosphoprotein_phosphatase_CDC14_[Saccharomyces_cerevisiae_S288C]	3.34e-72
XP_007968081.1	7.7e-65	60711	Chlorocebus_sabaeus	XP_007968081.1-60711-Chlorocebus_sabaeus-Metazoa		Metazoa	8.1e-29	3.7e-71	NP_001070649.1_dual_specificity_protein_phosphatase_CDC14B_isoform_3_[Homo_sapiens]	0	NP_116684.3_phosphoprotein_phosphatase_CDC14_[Saccharomyces_cerevisiae_S288C]	3.56e-72
XP_014899241.1	7.9e-65	48699	Poecilia_latipinna	XP_014899241.1-48699-Poecilia_latipinna-Metazoa		Metazoa	3.2e-30	2.1e-75	NP_003663.2_dual_specificity_protein_phosphatase_CDC14A_isoform_1_[Homo_sapiens]	0	NP_116684.3_phosphoprotein_phosphatase_CDC14_[Saccharomyces_cerevisiae_S288C]	2.72e-69
XP_014880011.1	8e-65	48699	Poecilia_latipinna	XP_014880011.1-48699-Poecilia_latipinna-Metazoa		Metazoa	4.6e-32	4e-72	XP_016858136.1_dual_specificity_protein_phosphatase_CDC14A_isoform_X8_[Homo_sapiens]	0	NP_116684.3_phosphoprotein_phosphatase_CDC14_[Saccharomyces_cerevisiae_S288C]	1.73e-71
XP_005948481.1	8e-65	8153	Haplochromis_burtoni	XP_005948481.1-8153-Haplochromis_burtoni-Metazoa		Metazoa	7.5e-31	3.2e-74	NP_003663.2_dual_specificity_protein_phosphatase_CDC14A_isoform_1_[Homo_sapiens]	0	NP_116684.3_phosphoprotein_phosphatase_CDC14_[Saccharomyces_cerevisiae_S288C]	7.8e-71
XP_005582387.1	8.1e-65	9541	Macaca_fascicularis	XP_005582387.1-9541-Macaca_fascicularis-Metazoa		Metazoa	7e-29	1.5e-71	NP_201588.1_dual_specificity_protein_phosphatase_CDC14B_isoform_2_[Homo_sapiens]	0	NP_116684.3_phosphoprotein_phosphatase_CDC14_[Saccharomyces_cerevisiae_S288C]	3.02e-71
XP_028691218.1	8.1e-65	9544	Macaca_mulatta	XP_028691218.1-9544-Macaca_mulatta-Metazoa		Metazoa	7e-29	1.5e-71	NP_201588.1_dual_specificity_protein_phosphatase_CDC14B_isoform_2_[Homo_sapiens]	0	NP_116684.3_phosphoprotein_phosphatase_CDC14_[Saccharomyces_cerevisiae_S288C]	3.02e-71
XP_015980601.1	8.2e-65	9407	Rousettus_aegyptiacus	XP_015980601.1-9407-Rousettus_aegyptiacus-Metazoa		Metazoa	1.7e-28	4.7e-72	NP_001338496.1_dual_specificity_protein_phosphatase_CDC14B_isoform_4_[Homo_sapiens]	0	NP_116684.3_phosphoprotein_phosphatase_CDC14_[Saccharomyces_cerevisiae_S288C]	5.06e-70
XP_005582385.1	8.4e-65	9541	Macaca_fascicularis	XP_005582385.1-9541-Macaca_fascicularis-Metazoa		Metazoa	7.2e-29	1.6e-71	NP_001338496.1_dual_specificity_protein_phosphatase_CDC14B_isoform_4_[Homo_sapiens]	0	NP_116684.3_phosphoprotein_phosphatase_CDC14_[Saccharomyces_cerevisiae_S288C]	9.23e-71
XP_014973604.1	8.4e-65	9544	Macaca_mulatta	XP_014973604.1-9544-Macaca_mulatta-Metazoa		Metazoa	7.2e-29	1.6e-71	NP_001338496.1_dual_specificity_protein_phosphatase_CDC14B_isoform_4_[Homo_sapiens]	0	NP_116684.3_phosphoprotein_phosphatase_CDC14_[Saccharomyces_cerevisiae_S288C]	9.23e-71
XP_023482845.1	8.4e-65	9796	Equus_caballus	XP_023482845.1-9796-Equus_caballus-Metazoa		Metazoa	9.2e-30	4.2e-71	NP_001338496.1_dual_specificity_protein_phosphatase_CDC14B_isoform_4_[Homo_sapiens]	0	NP_116684.3_phosphoprotein_phosphatase_CDC14_[Saccharomyces_cerevisiae_S288C]	7.02e-71
XP_025235694.1	8.5e-65	9565	Theropithecus_gelada	XP_025235694.1-9565-Theropithecus_gelada-Metazoa		Metazoa	5e-29	1e-69	NP_001338496.1_dual_specificity_protein_phosphatase_CDC14B_isoform_4_[Homo_sapiens]	0	NP_116684.3_phosphoprotein_phosphatase_CDC14_[Saccharomyces_cerevisiae_S288C]	1.9e-71
XP_023482844.1	8.8e-65	9796	Equus_caballus	XP_023482844.1-9796-Equus_caballus-Metazoa		Metazoa	9.4e-30	4.3e-71	XP_016870731.1_dual_specificity_protein_phosphatase_CDC14B_isoform_X9_[Homo_sapiens]	0	NP_116684.3_phosphoprotein_phosphatase_CDC14_[Saccharomyces_cerevisiae_S288C]	6.75e-71
XP_010834306.1	8.8e-65	9901	Bison_bison	XP_010834306.1-9901-Bison_bison-Metazoa		Metazoa	1.6e-29	1.1e-69	XP_016870733.1_dual_specificity_protein_phosphatase_CDC14B_isoform_X11_[Homo_sapiens]	0	NP_116684.3_phosphoprotein_phosphatase_CDC14_[Saccharomyces_cerevisiae_S288C]	6.26e-71
XP_005582381.1	9.2e-65	9541	Macaca_fascicularis	XP_005582381.1-9541-Macaca_fascicularis-Metazoa		Metazoa	7.9e-29	1.7e-71	XP_016870731.1_dual_specificity_protein_phosphatase_CDC14B_isoform_X9_[Homo_sapiens]	0	NP_116684.3_phosphoprotein_phosphatase_CDC14_[Saccharomyces_cerevisiae_S288C]	7.31e-72
XP_015980596.1	9.8e-65	9407	Rousettus_aegyptiacus	XP_015980596.1-9407-Rousettus_aegyptiacus-Metazoa		Metazoa	1.9e-28	5.5e-72	XP_016870731.1_dual_specificity_protein_phosphatase_CDC14B_isoform_X9_[Homo_sapiens]	0	NP_116684.3_phosphoprotein_phosphatase_CDC14_[Saccharomyces_cerevisiae_S288C]	2.63e-71
XP_028691214.1	1e-64	9544	Macaca_mulatta	XP_028691214.1-9544-Macaca_mulatta-Metazoa		Metazoa	8.3e-29	1.8e-71	XP_016870731.1_dual_specificity_protein_phosphatase_CDC14B_isoform_X9_[Homo_sapiens]	0	NP_116684.3_phosphoprotein_phosphatase_CDC14_[Saccharomyces_cerevisiae_S288C]	1.21e-71
XP_023482838.1	1e-64	9796	Equus_caballus	XP_023482838.1-9796-Equus_caballus-Metazoa		Metazoa	1.1e-29	4.9e-71	XP_016870731.1_dual_specificity_protein_phosphatase_CDC14B_isoform_X9_[Homo_sapiens]	0	NP_116684.3_phosphoprotein_phosphatase_CDC14_[Saccharomyces_cerevisiae_S288C]	6.88e-72
XP_004582064.1	1e-64	9978	Ochotona_princeps	XP_004582064.1-9978-Ochotona_princeps-Metazoa		Metazoa	7.2e-30	1.2e-68	NP_201569.1_dual_specificity_protein_phosphatase_CDC14A_isoform_2_[Homo_sapiens]	0	NP_116684.3_phosphoprotein_phosphatase_CDC14_[Saccharomyces_cerevisiae_S288C]	2.18e-66
XP_011901434.1	1.1e-64	9531	Cercocebus_atys	XP_011901434.1-9531-Cercocebus_atys-Metazoa		Metazoa	9e-29	1.6e-71	XP_016870731.1_dual_specificity_protein_phosphatase_CDC14B_isoform_X9_[Homo_sapiens]	0	NP_116684.3_phosphoprotein_phosphatase_CDC14_[Saccharomyces_cerevisiae_S288C]	2.97e-71
XP_017804807.1	1.1e-64	9555	Papio_anubis	XP_017804807.1-9555-Papio_anubis-Metazoa		Metazoa	9e-29	1.6e-71	NP_001338496.1_dual_specificity_protein_phosphatase_CDC14B_isoform_4_[Homo_sapiens]	0	NP_116684.3_phosphoprotein_phosphatase_CDC14_[Saccharomyces_cerevisiae_S288C]	1.03e-70
XP_011901422.1	1.1e-64	9531	Cercocebus_atys	XP_011901422.1-9531-Cercocebus_atys-Metazoa		Metazoa	9e-29	1.6e-71	NP_001338496.1_dual_specificity_protein_phosphatase_CDC14B_isoform_4_[Homo_sapiens]	0	NP_116684.3_phosphoprotein_phosphatase_CDC14_[Saccharomyces_cerevisiae_S288C]	1.39e-70
XP_021783436.1	1.1e-64	9555	Papio_anubis	XP_021783436.1-9555-Papio_anubis-Metazoa		Metazoa	9e-29	1.6e-71	XP_016870731.1_dual_specificity_protein_phosphatase_CDC14B_isoform_X9_[Homo_sapiens]	0	NP_116684.3_phosphoprotein_phosphatase_CDC14_[Saccharomyces_cerevisiae_S288C]	7.88e-71
XP_025216057.1	1.1e-64	9565	Theropithecus_gelada	XP_025216057.1-9565-Theropithecus_gelada-Metazoa		Metazoa	9.6e-29	1.7e-71	NP_201588.1_dual_specificity_protein_phosphatase_CDC14B_isoform_2_[Homo_sapiens]	0	NP_116684.3_phosphoprotein_phosphatase_CDC14_[Saccharomyces_cerevisiae_S288C]	3.17e-72
XP_011901409.1	1.1e-64	9531	Cercocebus_atys	XP_011901409.1-9531-Cercocebus_atys-Metazoa		Metazoa	9.6e-29	1.7e-71	NP_201588.1_dual_specificity_protein_phosphatase_CDC14B_isoform_2_[Homo_sapiens]	0	NP_116684.3_phosphoprotein_phosphatase_CDC14_[Saccharomyces_cerevisiae_S288C]	3.2e-72
XP_021783434.1	1.2e-64	9555	Papio_anubis	XP_021783434.1-9555-Papio_anubis-Metazoa		Metazoa	1e-28	1.7e-71	XP_016870731.1_dual_specificity_protein_phosphatase_CDC14B_isoform_X9_[Homo_sapiens]	0	NP_116684.3_phosphoprotein_phosphatase_CDC14_[Saccharomyces_cerevisiae_S288C]	1.02e-71
XP_018417480.1	1.2e-64	125878	Nanorana_parkeri	XP_018417480.1-125878-Nanorana_parkeri-Metazoa		Metazoa	2.4e-28	2e-75	XP_016858136.1_dual_specificity_protein_phosphatase_CDC14A_isoform_X8_[Homo_sapiens]	0	NP_116684.3_phosphoprotein_phosphatase_CDC14_[Saccharomyces_cerevisiae_S288C]	3.97e-71
XP_011757685.1	1.3e-64	9545	Macaca_nemestrina	XP_011757685.1-9545-Macaca_nemestrina-Metazoa		Metazoa	2.2e-28	4.3e-70	NP_001338496.1_dual_specificity_protein_phosphatase_CDC14B_isoform_4_[Homo_sapiens]	0	NP_116684.3_phosphoprotein_phosphatase_CDC14_[Saccharomyces_cerevisiae_S288C]	1.19e-70
XP_005549673.1	1.3e-64	9541	Macaca_fascicularis	XP_005549673.1-9541-Macaca_fascicularis-Metazoa		Metazoa	2.2e-28	2.9e-70	NP_001338496.1_dual_specificity_protein_phosphatase_CDC14B_isoform_4_[Homo_sapiens]	0	NP_116684.3_phosphoprotein_phosphatase_CDC14_[Saccharomyces_cerevisiae_S288C]	5.84e-71
XP_023148768.1	1.3e-64	80972	Amphiprion_ocellaris	XP_023148768.1-80972-Amphiprion_ocellaris-Metazoa		Metazoa	1.6e-28	2e-75	NP_003663.2_dual_specificity_protein_phosphatase_CDC14A_isoform_1_[Homo_sapiens]	0	NP_116684.3_phosphoprotein_phosphatase_CDC14_[Saccharomyces_cerevisiae_S288C]	1.05e-69
XP_002114327.1	1.3e-64	10228	Trichoplax_adhaerens	XP_002114327.1-10228-Trichoplax_adhaerens-Metazoa		Metazoa	7.4e-29	1e-69	XP_011540642.1_dual_specificity_protein_phosphatase_CDC14A_isoform_X3_[Homo_sapiens]	0	NP_116684.3_phosphoprotein_phosphatase_CDC14_[Saccharomyces_cerevisiae_S288C]	9.9e-71
XP_023363881.1	1.4e-64	30611	Otolemur_garnettii	XP_023363881.1-30611-Otolemur_garnettii-Metazoa		Metazoa	1.7e-28	6e-71	NP_001338498.1_dual_specificity_protein_phosphatase_CDC14B_isoform_5_[Homo_sapiens]	0	NP_116684.3_phosphoprotein_phosphatase_CDC14_[Saccharomyces_cerevisiae_S288C]	1.08e-69
XP_007578406.1	1.4e-64	48698	Poecilia_formosa	XP_007578406.1-48698-Poecilia_formosa-Metazoa		Metazoa	1.4e-32	3.5e-71	XP_016858136.1_dual_specificity_protein_phosphatase_CDC14A_isoform_X8_[Homo_sapiens]	0	NP_116684.3_phosphoprotein_phosphatase_CDC14_[Saccharomyces_cerevisiae_S288C]	4.07e-71
XP_012203005.1	1.4e-64	101203	Saprolegnia_parasitica	XP_012203005.1-101203-Saprolegnia_parasitica-Oomycetes		Oomycetes	1.2e-27	1.8e-55	NP_201570.1_dual_specificity_protein_phosphatase_CDC14A_isoform_3_[Homo_sapiens]	2.57e-106	NP_116684.3_phosphoprotein_phosphatase_CDC14_[Saccharomyces_cerevisiae_S288C]	5.06e-73
XP_016317732.1	1.4e-64	1608454	Sinocyclocheilus_anshuien	XP_016317732.1-1608454-Sinocyclocheilus_anshuien-Metazoa		Metazoa	1.1e-29	5.2e-77	XP_016858136.1_dual_specificity_protein_phosphatase_CDC14A_isoform_X8_[Homo_sapiens]	0	NP_116684.3_phosphoprotein_phosphatase_CDC14_[Saccharomyces_cerevisiae_S288C]	4.45e-71
XP_026302612.1	1.4e-64	591936	Piliocolobus_tephrosceles	XP_026302612.1-591936-Piliocolobus_tephrosceles-Metazoa		Metazoa	9.1e-29	1.8e-71	NP_001338496.1_dual_specificity_protein_phosphatase_CDC14B_isoform_4_[Homo_sapiens]	0	NP_116684.3_phosphoprotein_phosphatase_CDC14_[Saccharomyces_cerevisiae_S288C]	1.28e-70
XP_015855768.1	1.4e-64	10042	Peromyscus_maniculatus	XP_015855768.1-10042-Peromyscus_maniculatus-Metazoa		Metazoa	8e-29	1.7e-69	NP_201588.1_dual_specificity_protein_phosphatase_CDC14B_isoform_2_[Homo_sapiens]	0	NP_116684.3_phosphoprotein_phosphatase_CDC14_[Saccharomyces_cerevisiae_S288C]	1.31e-70
XP_015855772.1	1.4e-64	10042	Peromyscus_maniculatus	XP_015855772.1-10042-Peromyscus_maniculatus-Metazoa		Metazoa	6.7e-29	1.4e-69	XP_016870731.1_dual_specificity_protein_phosphatase_CDC14B_isoform_X9_[Homo_sapiens]	0	NP_116684.3_phosphoprotein_phosphatase_CDC14_[Saccharomyces_cerevisiae_S288C]	2.7e-70
XP_023363879.1	1.4e-64	30611	Otolemur_garnettii	XP_023363879.1-30611-Otolemur_garnettii-Metazoa		Metazoa	1.8e-28	6.4e-71	NP_001070649.1_dual_specificity_protein_phosphatase_CDC14B_isoform_3_[Homo_sapiens]	0	NP_116684.3_phosphoprotein_phosphatase_CDC14_[Saccharomyces_cerevisiae_S288C]	2.24e-71
XP_026062638.1	1.5e-64	7957	Carassius_auratus	XP_026062638.1-7957-Carassius_auratus-Metazoa		Metazoa	3.9e-31	1.4e-72	XP_005271353.1_dual_specificity_protein_phosphatase_CDC14A_isoform_X4_[Homo_sapiens]	0	NP_116684.3_phosphoprotein_phosphatase_CDC14_[Saccharomyces_cerevisiae_S288C]	6.63e-70
XP_026302611.1	1.5e-64	591936	Piliocolobus_tephrosceles	XP_026302611.1-591936-Piliocolobus_tephrosceles-Metazoa		Metazoa	9.6e-29	1.9e-71	NP_201588.1_dual_specificity_protein_phosphatase_CDC14B_isoform_2_[Homo_sapiens]	0	NP_116684.3_phosphoprotein_phosphatase_CDC14_[Saccharomyces_cerevisiae_S288C]	3.55e-72
XP_017726981.1	1.5e-64	61621	Rhinopithecus_bieti	XP_017726981.1-61621-Rhinopithecus_bieti-Metazoa		Metazoa	9.1e-29	4.2e-71	NP_001338496.1_dual_specificity_protein_phosphatase_CDC14B_isoform_4_[Homo_sapiens]	0	NP_116684.3_phosphoprotein_phosphatase_CDC14_[Saccharomyces_cerevisiae_S288C]	1.2e-70
XP_015855774.1	1.5e-64	10042	Peromyscus_maniculatus	XP_015855774.1-10042-Peromyscus_maniculatus-Metazoa		Metazoa	6.6e-29	1.4e-69	NP_001338496.1_dual_specificity_protein_phosphatase_CDC14B_isoform_4_[Homo_sapiens]	0	NP_116684.3_phosphoprotein_phosphatase_CDC14_[Saccharomyces_cerevisiae_S288C]	6.71e-70
XP_016295889.1	1.6e-64	1608454	Sinocyclocheilus_anshuien	XP_016295889.1-1608454-Sinocyclocheilus_anshuien-Metazoa		Metazoa	1.1e-28	6.1e-76	NP_201569.1_dual_specificity_protein_phosphatase_CDC14A_isoform_2_[Homo_sapiens]	0	NP_116684.3_phosphoprotein_phosphatase_CDC14_[Saccharomyces_cerevisiae_S288C]	8.31e-69
XP_016131546.1	1.6e-64	75366	Sinocyclocheilus_grahami	XP_016131546.1-75366-Sinocyclocheilus_grahami-Metazoa		Metazoa	1.8e-29	2.4e-75	NP_201569.1_dual_specificity_protein_phosphatase_CDC14A_isoform_2_[Homo_sapiens]	0	NP_116684.3_phosphoprotein_phosphatase_CDC14_[Saccharomyces_cerevisiae_S288C]	5.78e-69
XP_011831406.1	1.6e-64	9568	Mandrillus_leucophaeus	XP_011831406.1-9568-Mandrillus_leucophaeus-Metazoa		Metazoa	9e-29	1.8e-70	NP_001070649.1_dual_specificity_protein_phosphatase_CDC14B_isoform_3_[Homo_sapiens]	0	NP_116684.3_phosphoprotein_phosphatase_CDC14_[Saccharomyces_cerevisiae_S288C]	3.3e-71
XP_003407439.1	1.7e-64	9785	Loxodonta_africana	XP_003407439.1-9785-Loxodonta_africana-Metazoa		Metazoa	8.7e-30	9.9e-71	NP_001070649.1_dual_specificity_protein_phosphatase_CDC14B_isoform_3_[Homo_sapiens]	0	NP_116684.3_phosphoprotein_phosphatase_CDC14_[Saccharomyces_cerevisiae_S288C]	7.21e-72
XP_023400443.1	1.7e-64	9785	Loxodonta_africana	XP_023400443.1-9785-Loxodonta_africana-Metazoa		Metazoa	8.1e-30	9.3e-71	NP_001338498.1_dual_specificity_protein_phosphatase_CDC14B_isoform_5_[Homo_sapiens]	0	NP_116684.3_phosphoprotein_phosphatase_CDC14_[Saccharomyces_cerevisiae_S288C]	2.83e-70
XP_017403104.1	1.7e-64	9516	Cebus_capucinus	XP_017403104.1-9516-Cebus_capucinus-Metazoa		Metazoa	8e-30	1.7e-75	NP_201569.1_dual_specificity_protein_phosphatase_CDC14A_isoform_2_[Homo_sapiens]	0	NP_116684.3_phosphoprotein_phosphatase_CDC14_[Saccharomyces_cerevisiae_S288C]	7.52e-71
XP_028747535.1	1.8e-64	10041	Peromyscus_leucopus	XP_028747535.1-10041-Peromyscus_leucopus-Metazoa		Metazoa	6.9e-29	1.9e-68	NP_001338496.1_dual_specificity_protein_phosphatase_CDC14B_isoform_4_[Homo_sapiens]	0	NP_116684.3_phosphoprotein_phosphatase_CDC14_[Saccharomyces_cerevisiae_S288C]	1.47e-69
XP_027985615.1	1.8e-64	29078	Eptesicus_fuscus	XP_027985615.1-29078-Eptesicus_fuscus-Metazoa		Metazoa	1e-30	1.1e-71	XP_016870733.1_dual_specificity_protein_phosphatase_CDC14B_isoform_X11_[Homo_sapiens]	0	NP_116684.3_phosphoprotein_phosphatase_CDC14_[Saccharomyces_cerevisiae_S288C]	7.72e-71
XP_017726975.1	1.8e-64	61621	Rhinopithecus_bieti	XP_017726975.1-61621-Rhinopithecus_bieti-Metazoa		Metazoa	1.1e-28	4.9e-71	XP_016870731.1_dual_specificity_protein_phosphatase_CDC14B_isoform_X9_[Homo_sapiens]	0	NP_116684.3_phosphoprotein_phosphatase_CDC14_[Saccharomyces_cerevisiae_S288C]	7.1e-72
XP_006981794.1	1.8e-64	10042	Peromyscus_maniculatus	XP_006981794.1-10042-Peromyscus_maniculatus-Metazoa		Metazoa	7.6e-29	1.6e-69	XP_016870731.1_dual_specificity_protein_phosphatase_CDC14B_isoform_X9_[Homo_sapiens]	0	NP_116684.3_phosphoprotein_phosphatase_CDC14_[Saccharomyces_cerevisiae_S288C]	7.71e-71
XP_014989052.2	1.8e-64	9544	Macaca_mulatta	XP_014989052.2-9544-Macaca_mulatta-Metazoa		Metazoa	2e-28	2.9e-70	NP_001338496.1_dual_specificity_protein_phosphatase_CDC14B_isoform_4_[Homo_sapiens]	0	NP_116684.3_phosphoprotein_phosphatase_CDC14_[Saccharomyces_cerevisiae_S288C]	1.19e-70
XP_025216059.1	1.8e-64	9565	Theropithecus_gelada	XP_025216059.1-9565-Theropithecus_gelada-Metazoa		Metazoa	8.1e-29	2.2e-70	XP_011517453.2_dual_specificity_protein_phosphatase_CDC14B_isoform_X5_[Homo_sapiens]	0	NP_116684.3_phosphoprotein_phosphatase_CDC14_[Saccharomyces_cerevisiae_S288C]	9.09e-70
XP_027985613.1	1.9e-64	29078	Eptesicus_fuscus	XP_027985613.1-29078-Eptesicus_fuscus-Metazoa		Metazoa	8.9e-31	1.1e-71	NP_001338498.1_dual_specificity_protein_phosphatase_CDC14B_isoform_5_[Homo_sapiens]	0	NP_116684.3_phosphoprotein_phosphatase_CDC14_[Saccharomyces_cerevisiae_S288C]	9.33e-70
XP_004684969.1	1.9e-64	143302	Condylura_cristata	XP_004684969.1-143302-Condylura_cristata-Metazoa		Metazoa	4.5e-30	1e-69	NP_001070649.1_dual_specificity_protein_phosphatase_CDC14B_isoform_3_[Homo_sapiens]	0	NP_116684.3_phosphoprotein_phosphatase_CDC14_[Saccharomyces_cerevisiae_S288C]	4.35e-72
XP_028747530.1	2e-64	10041	Peromyscus_leucopus	XP_028747530.1-10041-Peromyscus_leucopus-Metazoa		Metazoa	8.3e-29	2.3e-68	NP_201588.1_dual_specificity_protein_phosphatase_CDC14B_isoform_2_[Homo_sapiens]	0	NP_116684.3_phosphoprotein_phosphatase_CDC14_[Saccharomyces_cerevisiae_S288C]	3e-70
XP_015287620.1	2e-64	9541	Macaca_fascicularis	XP_015287620.1-9541-Macaca_fascicularis-Metazoa		Metazoa	4.7e-30	1.8e-73	XP_005271351.1_dual_specificity_protein_phosphatase_CDC14A_isoform_X1_[Homo_sapiens]	0	NP_116684.3_phosphoprotein_phosphatase_CDC14_[Saccharomyces_cerevisiae_S288C]	2.34e-68
XP_026876858.1	2e-64	8005	Electrophorus_electricus	XP_026876858.1-8005-Electrophorus_electricus-Metazoa		Metazoa	2.2e-30	3e-74	NP_003663.2_dual_specificity_protein_phosphatase_CDC14A_isoform_1_[Homo_sapiens]	0	NP_116684.3_phosphoprotein_phosphatase_CDC14_[Saccharomyces_cerevisiae_S288C]	2.32e-69
XP_018518147.1	2.1e-64	8187	Lates_calcarifer	XP_018518147.1-8187-Lates_calcarifer-Metazoa		Metazoa	5.2e-30	1e-74	NP_003663.2_dual_specificity_protein_phosphatase_CDC14A_isoform_1_[Homo_sapiens]	0	NP_116684.3_phosphoprotein_phosphatase_CDC14_[Saccharomyces_cerevisiae_S288C]	7.39e-70
XP_028747531.1	2.1e-64	10041	Peromyscus_leucopus	XP_028747531.1-10041-Peromyscus_leucopus-Metazoa		Metazoa	7.9e-29	2.2e-68	XP_016870731.1_dual_specificity_protein_phosphatase_CDC14B_isoform_X9_[Homo_sapiens]	0	NP_116684.3_phosphoprotein_phosphatase_CDC14_[Saccharomyces_cerevisiae_S288C]	1.45e-70
XP_017724051.1	2.2e-64	61621	Rhinopithecus_bieti	XP_017724051.1-61621-Rhinopithecus_bieti-Metazoa		Metazoa	5.8e-29	2.6e-71	NP_001338496.1_dual_specificity_protein_phosphatase_CDC14B_isoform_4_[Homo_sapiens]	0	NP_116684.3_phosphoprotein_phosphatase_CDC14_[Saccharomyces_cerevisiae_S288C]	4.09e-71
XP_027985610.1	2.3e-64	29078	Eptesicus_fuscus	XP_027985610.1-29078-Eptesicus_fuscus-Metazoa		Metazoa	1e-30	1.3e-71	XP_016870733.1_dual_specificity_protein_phosphatase_CDC14B_isoform_X11_[Homo_sapiens]	0	NP_116684.3_phosphoprotein_phosphatase_CDC14_[Saccharomyces_cerevisiae_S288C]	3.71e-71
XP_017536160.1	2.5e-64	9974	Manis_javanica	XP_017536160.1-9974-Manis_javanica-Metazoa		Metazoa	9.1e-30	3.4e-67	XP_016870733.1_dual_specificity_protein_phosphatase_CDC14B_isoform_X11_[Homo_sapiens]	0	NP_116684.3_phosphoprotein_phosphatase_CDC14_[Saccharomyces_cerevisiae_S288C]	4.12e-70
XP_011901414.1	2.5e-64	9531	Cercocebus_atys	XP_011901414.1-9531-Cercocebus_atys-Metazoa		Metazoa	9.3e-29	3.1e-69	XP_011517458.2_dual_specificity_protein_phosphatase_CDC14B_isoform_X10_[Homo_sapiens]	0	NP_116684.3_phosphoprotein_phosphatase_CDC14_[Saccharomyces_cerevisiae_S288C]	9.81e-71
XP_026302613.1	2.5e-64	591936	Piliocolobus_tephrosceles	XP_026302613.1-591936-Piliocolobus_tephrosceles-Metazoa		Metazoa	8.7e-29	2.1e-70	XP_011517450.2_dual_specificity_protein_phosphatase_CDC14B_isoform_X3_[Homo_sapiens]	0	NP_116684.3_phosphoprotein_phosphatase_CDC14_[Saccharomyces_cerevisiae_S288C]	2.24e-71
XP_014447545.1	2.6e-64	246437	Tupaia_chinensis	XP_014447545.1-246437-Tupaia_chinensis-Metazoa		Metazoa	5e-30	1.1e-70	NP_001338498.1_dual_specificity_protein_phosphatase_CDC14B_isoform_5_[Homo_sapiens]	0	NP_116684.3_phosphoprotein_phosphatase_CDC14_[Saccharomyces_cerevisiae_S288C]	1.22e-69
XP_011802957.1	2.6e-64	54131	Colobus_angolensis	XP_011802957.1-54131-Colobus_angolensis-Metazoa		Metazoa	3.3e-29	4.7e-70	NP_001338496.1_dual_specificity_protein_phosphatase_CDC14B_isoform_4_[Homo_sapiens]	0	NP_116684.3_phosphoprotein_phosphatase_CDC14_[Saccharomyces_cerevisiae_S288C]	3.29e-71
XP_004656906.1	2.7e-64	51337	Jaculus_jaculus	XP_004656906.1-51337-Jaculus_jaculus-Metazoa		Metazoa	1.6e-28	7.6e-70	NP_001338496.1_dual_specificity_protein_phosphatase_CDC14B_isoform_4_[Homo_sapiens]	0	NP_116684.3_phosphoprotein_phosphatase_CDC14_[Saccharomyces_cerevisiae_S288C]	2.94e-70
XP_020658940.1	2.7e-64	103695	Pogona_vitticeps	XP_020658940.1-103695-Pogona_vitticeps-Metazoa		Metazoa	1.7e-29	3.4e-68	XP_016870733.1_dual_specificity_protein_phosphatase_CDC14B_isoform_X11_[Homo_sapiens]	0	NP_116684.3_phosphoprotein_phosphatase_CDC14_[Saccharomyces_cerevisiae_S288C]	8.47e-70
XP_014447514.1	2.7e-64	246437	Tupaia_chinensis	XP_014447514.1-246437-Tupaia_chinensis-Metazoa		Metazoa	5.1e-30	1.2e-70	XP_011517449.2_dual_specificity_protein_phosphatase_CDC14B_isoform_X2_[Homo_sapiens]	0	NP_116684.3_phosphoprotein_phosphatase_CDC14_[Saccharomyces_cerevisiae_S288C]	3.53e-70
XP_023591606.1	2.8e-64	9778	Trichechus_manatus	XP_023591606.1-9778-Trichechus_manatus-Metazoa		Metazoa	1.1e-28	4.2e-70	XP_016870733.1_dual_specificity_protein_phosphatase_CDC14B_isoform_X11_[Homo_sapiens]	0	NP_116684.3_phosphoprotein_phosphatase_CDC14_[Saccharomyces_cerevisiae_S288C]	1.18e-70
XP_025840054.1	2.9e-64	9627	Vulpes_vulpes	XP_025840054.1-9627-Vulpes_vulpes-Metazoa		Metazoa	7.2e-30	6.2e-70	NP_001338498.1_dual_specificity_protein_phosphatase_CDC14B_isoform_5_[Homo_sapiens]	0	NP_116684.3_phosphoprotein_phosphatase_CDC14_[Saccharomyces_cerevisiae_S288C]	4.84e-70
XP_007968073.1	2.9e-64	60711	Chlorocebus_sabaeus	XP_007968073.1-60711-Chlorocebus_sabaeus-Metazoa		Metazoa	9.3e-29	6.5e-70	NP_001338496.1_dual_specificity_protein_phosphatase_CDC14B_isoform_4_[Homo_sapiens]	0	NP_116684.3_phosphoprotein_phosphatase_CDC14_[Saccharomyces_cerevisiae_S288C]	4.04e-70
XP_012903802.1	2.9e-64	9668	Mustela_putorius	XP_012903802.1-9668-Mustela_putorius-Metazoa		Metazoa	6.3e-30	4.5e-71	NP_001338498.1_dual_specificity_protein_phosphatase_CDC14B_isoform_5_[Homo_sapiens]	0	NP_116684.3_phosphoprotein_phosphatase_CDC14_[Saccharomyces_cerevisiae_S288C]	3.31e-70
XP_012903800.1	3.1e-64	9668	Mustela_putorius	XP_012903800.1-9668-Mustela_putorius-Metazoa		Metazoa	6.1e-30	4.7e-71	XP_016870733.1_dual_specificity_protein_phosphatase_CDC14B_isoform_X11_[Homo_sapiens]	0	NP_116684.3_phosphoprotein_phosphatase_CDC14_[Saccharomyces_cerevisiae_S288C]	1.6e-70
XP_004656904.1	3.3e-64	51337	Jaculus_jaculus	XP_004656904.1-51337-Jaculus_jaculus-Metazoa		Metazoa	1.8e-28	8.8e-70	XP_016870731.1_dual_specificity_protein_phosphatase_CDC14B_isoform_X9_[Homo_sapiens]	0	NP_116684.3_phosphoprotein_phosphatase_CDC14_[Saccharomyces_cerevisiae_S288C]	1.74e-71
XP_018668594.1	3.3e-64	7719	Ciona_intestinalis	XP_018668594.1-7719-Ciona_intestinalis-Metazoa		Metazoa	2.4e-29	1.8e-74	NP_003663.2_dual_specificity_protein_phosphatase_CDC14A_isoform_1_[Homo_sapiens]	0	NP_116684.3_phosphoprotein_phosphatase_CDC14_[Saccharomyces_cerevisiae_S288C]	1.58e-71
XP_021164367.1	3.4e-64	8078	Fundulus_heteroclitus	XP_021164367.1-8078-Fundulus_heteroclitus-Metazoa		Metazoa	1.4e-29	1.2e-75	NP_201569.1_dual_specificity_protein_phosphatase_CDC14A_isoform_2_[Homo_sapiens]	0	NP_116684.3_phosphoprotein_phosphatase_CDC14_[Saccharomyces_cerevisiae_S288C]	9.55e-70
XP_007968064.1	3.5e-64	60711	Chlorocebus_sabaeus	XP_007968064.1-60711-Chlorocebus_sabaeus-Metazoa		Metazoa	1.1e-28	7.5e-70	XP_016870731.1_dual_specificity_protein_phosphatase_CDC14B_isoform_X9_[Homo_sapiens]	0	NP_116684.3_phosphoprotein_phosphatase_CDC14_[Saccharomyces_cerevisiae_S288C]	2.2e-71
XP_016978345.1	3.6e-64	1041015	Drosophila_rhopaloa	XP_016978345.1-1041015-Drosophila_rhopaloa-Metazoa		Metazoa	7.5e-25	8.3e-67	NP_003663.2_dual_specificity_protein_phosphatase_CDC14A_isoform_1_[Homo_sapiens]	1.41e-158	NP_116684.3_phosphoprotein_phosphatase_CDC14_[Saccharomyces_cerevisiae_S288C]	4.28e-70
XP_015223777.1	3.6e-64	7918	Lepisosteus_oculatus	XP_015223777.1-7918-Lepisosteus_oculatus-Metazoa		Metazoa	2.5e-31	1.8e-71	XP_005271353.1_dual_specificity_protein_phosphatase_CDC14A_isoform_X4_[Homo_sapiens]	0	NP_116684.3_phosphoprotein_phosphatase_CDC14_[Saccharomyces_cerevisiae_S288C]	3.78e-70
XP_027631646.1	3.7e-64	246437	Tupaia_chinensis	XP_027631646.1-246437-Tupaia_chinensis-Metazoa		Metazoa	6.6e-30	1.5e-70	XP_016870733.1_dual_specificity_protein_phosphatase_CDC14B_isoform_X11_[Homo_sapiens]	0	NP_116684.3_phosphoprotein_phosphatase_CDC14_[Saccharomyces_cerevisiae_S288C]	6.85e-70
XP_002036115.1	3.7e-64	7238	Drosophila_sechellia	XP_002036115.1-7238-Drosophila_sechellia-Metazoa		Metazoa	4e-26	4.9e-66	NP_003663.2_dual_specificity_protein_phosphatase_CDC14A_isoform_1_[Homo_sapiens]	4.69e-157	NP_116684.3_phosphoprotein_phosphatase_CDC14_[Saccharomyces_cerevisiae_S288C]	1.28e-69
XP_015830606.1	3.8e-64	105023	Nothobranchius_furzeri	XP_015830606.1-105023-Nothobranchius_furzeri-Metazoa		Metazoa	2.4e-29	3.5e-76	NP_003663.2_dual_specificity_protein_phosphatase_CDC14A_isoform_1_[Homo_sapiens]	0	NP_116684.3_phosphoprotein_phosphatase_CDC14_[Saccharomyces_cerevisiae_S288C]	4.19e-70
XP_021922519.1	3.8e-64	136037	Zootermopsis_nevadensis	XP_021922519.1-136037-Zootermopsis_nevadensis-Metazoa		Metazoa	3.8e-26	5.8e-72	NP_003663.2_dual_specificity_protein_phosphatase_CDC14A_isoform_1_[Homo_sapiens]	0	NP_116684.3_phosphoprotein_phosphatase_CDC14_[Saccharomyces_cerevisiae_S288C]	2.18e-70
XP_025137824.1	3.8e-64	89462	Bubalus_bubalis	XP_025137824.1-89462-Bubalus_bubalis-Metazoa		Metazoa	1.4e-29	6.1e-70	NP_001338496.1_dual_specificity_protein_phosphatase_CDC14B_isoform_4_[Homo_sapiens]	0	NP_116684.3_phosphoprotein_phosphatase_CDC14_[Saccharomyces_cerevisiae_S288C]	6.05e-70
XP_019822112.1	3.8e-64	9915	Bos_indicus	XP_019822112.1-9915-Bos_indicus-Metazoa		Metazoa	1.4e-29	6.3e-70	NP_001338496.1_dual_specificity_protein_phosphatase_CDC14B_isoform_4_[Homo_sapiens]	0	NP_116684.3_phosphoprotein_phosphatase_CDC14_[Saccharomyces_cerevisiae_S288C]	5.44e-70
XP_017907975.1	3.8e-64	9925	Capra_hircus	XP_017907975.1-9925-Capra_hircus-Metazoa		Metazoa	1.4e-29	6e-70	NP_001338496.1_dual_specificity_protein_phosphatase_CDC14B_isoform_4_[Homo_sapiens]	0	NP_116684.3_phosphoprotein_phosphatase_CDC14_[Saccharomyces_cerevisiae_S288C]	4.19e-70
XP_020658943.1	3.9e-64	103695	Pogona_vitticeps	XP_020658943.1-103695-Pogona_vitticeps-Metazoa		Metazoa	1.5e-29	2.9e-68	NP_001338498.1_dual_specificity_protein_phosphatase_CDC14B_isoform_5_[Homo_sapiens]	0	NP_116684.3_phosphoprotein_phosphatase_CDC14_[Saccharomyces_cerevisiae_S288C]	1.02e-68
XP_016062147.1	3.9e-64	291302	Miniopterus_natalensis	XP_016062147.1-291302-Miniopterus_natalensis-Metazoa		Metazoa	1.8e-31	1.3e-70	NP_001338498.1_dual_specificity_protein_phosphatase_CDC14B_isoform_5_[Homo_sapiens]	0	NP_116684.3_phosphoprotein_phosphatase_CDC14_[Saccharomyces_cerevisiae_S288C]	1.9e-69
XP_019822107.1	4e-64	9915	Bos_indicus	XP_019822107.1-9915-Bos_indicus-Metazoa		Metazoa	1.4e-29	6.5e-70	XP_016870731.1_dual_specificity_protein_phosphatase_CDC14B_isoform_X9_[Homo_sapiens]	0	NP_116684.3_phosphoprotein_phosphatase_CDC14_[Saccharomyces_cerevisiae_S288C]	3.55e-70
XP_027820020.1	4e-64	9940	Ovis_aries	XP_027820020.1-9940-Ovis_aries-Metazoa		Metazoa	1.4e-29	5.5e-70	XP_016870731.1_dual_specificity_protein_phosphatase_CDC14B_isoform_X9_[Homo_sapiens]	0	NP_116684.3_phosphoprotein_phosphatase_CDC14_[Saccharomyces_cerevisiae_S288C]	2.87e-70
XP_017907973.1	4e-64	9925	Capra_hircus	XP_017907973.1-9925-Capra_hircus-Metazoa		Metazoa	1.5e-29	6.4e-70	NP_201588.1_dual_specificity_protein_phosphatase_CDC14B_isoform_2_[Homo_sapiens]	0	NP_116684.3_phosphoprotein_phosphatase_CDC14_[Saccharomyces_cerevisiae_S288C]	1.89e-71
XP_007937423.1	4e-64	9818	Orycteropus_afer	XP_007937423.1-9818-Orycteropus_afer-Metazoa		Metazoa	6.3e-30	4.4e-70	NP_001338496.1_dual_specificity_protein_phosphatase_CDC14B_isoform_4_[Homo_sapiens]	0	NP_116684.3_phosphoprotein_phosphatase_CDC14_[Saccharomyces_cerevisiae_S288C]	5.19e-70
XP_020920251.1	4.1e-64	9823	Sus_scrofa	XP_020920251.1-9823-Sus_scrofa-Metazoa		Metazoa	9.9e-30	2.6e-71	XP_016870736.1_dual_specificity_protein_phosphatase_CDC14B_isoform_X14_[Homo_sapiens]	0	NP_116684.3_phosphoprotein_phosphatase_CDC14_[Saccharomyces_cerevisiae_S288C]	8.56e-71
XP_015223756.1	4.2e-64	7918	Lepisosteus_oculatus	XP_015223756.1-7918-Lepisosteus_oculatus-Metazoa		Metazoa	2.2e-31	2.2e-71	XP_005271353.1_dual_specificity_protein_phosphatase_CDC14A_isoform_X4_[Homo_sapiens]	0	NP_116684.3_phosphoprotein_phosphatase_CDC14_[Saccharomyces_cerevisiae_S288C]	2.65e-70
XP_023712316.1	4.2e-64	105785	Cryptotermes_secundus	XP_023712316.1-105785-Cryptotermes_secundus-Metazoa		Metazoa	1.4e-25	2.6e-73	NP_003663.2_dual_specificity_protein_phosphatase_CDC14A_isoform_1_[Homo_sapiens]	0	NP_116684.3_phosphoprotein_phosphatase_CDC14_[Saccharomyces_cerevisiae_S288C]	3.19e-70
XP_014187086.1	4.2e-64	8153	Haplochromis_burtoni	XP_014187086.1-8153-Haplochromis_burtoni-Metazoa		Metazoa	1.3e-31	3.9e-71	XP_016858136.1_dual_specificity_protein_phosphatase_CDC14A_isoform_X8_[Homo_sapiens]	0	NP_116684.3_phosphoprotein_phosphatase_CDC14_[Saccharomyces_cerevisiae_S288C]	2.98e-72
XP_020658941.1	4.2e-64	103695	Pogona_vitticeps	XP_020658941.1-103695-Pogona_vitticeps-Metazoa		Metazoa	1.6e-29	3.3e-68	XP_016870733.1_dual_specificity_protein_phosphatase_CDC14B_isoform_X11_[Homo_sapiens]	0	NP_116684.3_phosphoprotein_phosphatase_CDC14_[Saccharomyces_cerevisiae_S288C]	2.14e-69
NP_001285721.1	4.2e-64	7227	Drosophila_melanogaster	NP_001285721.1-7227-Drosophila_melanogaster-Metazoa		Metazoa	4.4e-26	5.4e-66	NP_003663.2_dual_specificity_protein_phosphatase_CDC14A_isoform_1_[Homo_sapiens]	6.9e-157	NP_116684.3_phosphoprotein_phosphatase_CDC14_[Saccharomyces_cerevisiae_S288C]	1.4e-69
XP_016024014.1	4.3e-64	7240	Drosophila_simulans	XP_016024014.1-7240-Drosophila_simulans-Metazoa		Metazoa	4.3e-26	5.3e-66	NP_003663.2_dual_specificity_protein_phosphatase_CDC14A_isoform_1_[Homo_sapiens]	4.93e-157	NP_116684.3_phosphoprotein_phosphatase_CDC14_[Saccharomyces_cerevisiae_S288C]	1.23e-69
XP_015223769.1	4.3e-64	7918	Lepisosteus_oculatus	XP_015223769.1-7918-Lepisosteus_oculatus-Metazoa		Metazoa	2.1e-31	2e-71	XP_005271353.1_dual_specificity_protein_phosphatase_CDC14A_isoform_X4_[Homo_sapiens]	0	NP_116684.3_phosphoprotein_phosphatase_CDC14_[Saccharomyces_cerevisiae_S288C]	8.81e-71
XP_025137823.1	4.4e-64	89462	Bubalus_bubalis	XP_025137823.1-89462-Bubalus_bubalis-Metazoa		Metazoa	1.4e-29	2.4e-68	XP_016870733.1_dual_specificity_protein_phosphatase_CDC14B_isoform_X11_[Homo_sapiens]	0	NP_116684.3_phosphoprotein_phosphatase_CDC14_[Saccharomyces_cerevisiae_S288C]	2.55e-70
XP_019822104.1	4.5e-64	9915	Bos_indicus	XP_019822104.1-9915-Bos_indicus-Metazoa		Metazoa	1.6e-29	7.3e-70	XP_016870731.1_dual_specificity_protein_phosphatase_CDC14B_isoform_X9_[Homo_sapiens]	0	NP_116684.3_phosphoprotein_phosphatase_CDC14_[Saccharomyces_cerevisiae_S288C]	1.07e-69
XP_010965761.1	4.5e-64	9837	Camelus_bactrianus	XP_010965761.1-9837-Camelus_bactrianus-Metazoa		Metazoa	3.6e-28	2.5e-71	NP_001070649.1_dual_specificity_protein_phosphatase_CDC14B_isoform_3_[Homo_sapiens]	0	NP_116684.3_phosphoprotein_phosphatase_CDC14_[Saccharomyces_cerevisiae_S288C]	4.55e-71
XP_025137821.1	4.5e-64	89462	Bubalus_bubalis	XP_025137821.1-89462-Bubalus_bubalis-Metazoa		Metazoa	1.5e-29	2.4e-68	NP_001338498.1_dual_specificity_protein_phosphatase_CDC14B_isoform_5_[Homo_sapiens]	0	NP_116684.3_phosphoprotein_phosphatase_CDC14_[Saccharomyces_cerevisiae_S288C]	2.33e-69
XP_025137818.1	4.7e-64	89462	Bubalus_bubalis	XP_025137818.1-89462-Bubalus_bubalis-Metazoa		Metazoa	1.5e-29	4e-68	XP_011517449.2_dual_specificity_protein_phosphatase_CDC14B_isoform_X2_[Homo_sapiens]	0	NP_116684.3_phosphoprotein_phosphatase_CDC14_[Saccharomyces_cerevisiae_S288C]	1.01e-69
XP_015223745.1	4.7e-64	7918	Lepisosteus_oculatus	XP_015223745.1-7918-Lepisosteus_oculatus-Metazoa		Metazoa	2.6e-31	2.3e-71	XP_005271353.1_dual_specificity_protein_phosphatase_CDC14A_isoform_X4_[Homo_sapiens]	0	NP_116684.3_phosphoprotein_phosphatase_CDC14_[Saccharomyces_cerevisiae_S288C]	1.14e-70
XP_004777467.1	4.7e-64	9668	Mustela_putorius	XP_004777467.1-9668-Mustela_putorius-Metazoa		Metazoa	9.5e-30	6.6e-71	XP_016870733.1_dual_specificity_protein_phosphatase_CDC14B_isoform_X11_[Homo_sapiens]	0	NP_116684.3_phosphoprotein_phosphatase_CDC14_[Saccharomyces_cerevisiae_S288C]	1.34e-69
XP_022346938.1	4.9e-64	34882	Enhydra_lutris	XP_022346938.1-34882-Enhydra_lutris-Metazoa		Metazoa	1.5e-29	6.6e-71	XP_016870733.1_dual_specificity_protein_phosphatase_CDC14B_isoform_X11_[Homo_sapiens]	0	NP_116684.3_phosphoprotein_phosphatase_CDC14_[Saccharomyces_cerevisiae_S288C]	1.07e-69
XP_025840049.1	5e-64	9627	Vulpes_vulpes	XP_025840049.1-9627-Vulpes_vulpes-Metazoa		Metazoa	1.1e-29	9.2e-70	XP_016870733.1_dual_specificity_protein_phosphatase_CDC14B_isoform_X11_[Homo_sapiens]	0	NP_116684.3_phosphoprotein_phosphatase_CDC14_[Saccharomyces_cerevisiae_S288C]	5.98e-70
XP_027004394.1	5.2e-64	1234273	Tachysurus_fulvidraco	XP_027004394.1-1234273-Tachysurus_fulvidraco-Metazoa		Metazoa	2.9e-28	5.8e-72	XP_005271353.1_dual_specificity_protein_phosphatase_CDC14A_isoform_X4_[Homo_sapiens]	0	NP_116684.3_phosphoprotein_phosphatase_CDC14_[Saccharomyces_cerevisiae_S288C]	1.44e-68
XP_025137813.1	5.4e-64	89462	Bubalus_bubalis	XP_025137813.1-89462-Bubalus_bubalis-Metazoa		Metazoa	1.7e-29	4.5e-68	XP_016870733.1_dual_specificity_protein_phosphatase_CDC14B_isoform_X11_[Homo_sapiens]	0	NP_116684.3_phosphoprotein_phosphatase_CDC14_[Saccharomyces_cerevisiae_S288C]	1.39e-70
XP_019822102.1	5.4e-64	9915	Bos_indicus	XP_019822102.1-9915-Bos_indicus-Metazoa		Metazoa	1.8e-29	8.4e-70	XP_016870731.1_dual_specificity_protein_phosphatase_CDC14B_isoform_X9_[Homo_sapiens]	0	NP_116684.3_phosphoprotein_phosphatase_CDC14_[Saccharomyces_cerevisiae_S288C]	6.96e-70
XP_017538561.1	5.4e-64	42514	Pygocentrus_nattereri	XP_017538561.1-42514-Pygocentrus_nattereri-Metazoa		Metazoa	1.6e-30	1.3e-74	NP_003663.2_dual_specificity_protein_phosphatase_CDC14A_isoform_1_[Homo_sapiens]	0	NP_116684.3_phosphoprotein_phosphatase_CDC14_[Saccharomyces_cerevisiae_S288C]	1.02e-69
XP_027820018.1	5.4e-64	9940	Ovis_aries	XP_027820018.1-9940-Ovis_aries-Metazoa		Metazoa	1.8e-29	7.2e-70	XP_016870731.1_dual_specificity_protein_phosphatase_CDC14B_isoform_X9_[Homo_sapiens]	0	NP_116684.3_phosphoprotein_phosphatase_CDC14_[Saccharomyces_cerevisiae_S288C]	6.4e-70
XP_012642695.1	5.4e-64	30608	Microcebus_murinus	XP_012642695.1-30608-Microcebus_murinus-Metazoa		Metazoa	4.9e-29	7.7e-69	NP_001338496.1_dual_specificity_protein_phosphatase_CDC14B_isoform_4_[Homo_sapiens]	0	NP_116684.3_phosphoprotein_phosphatase_CDC14_[Saccharomyces_cerevisiae_S288C]	2.61e-69
XP_020754599.1	5.4e-64	9874	Odocoileus_virginianus	XP_020754599.1-9874-Odocoileus_virginianus-Metazoa		Metazoa	9.4e-30	3.7e-70	NP_001338496.1_dual_specificity_protein_phosphatase_CDC14B_isoform_4_[Homo_sapiens]	0	NP_116684.3_phosphoprotein_phosphatase_CDC14_[Saccharomyces_cerevisiae_S288C]	5.08e-70
XP_016062143.1	5.5e-64	291302	Miniopterus_natalensis	XP_016062143.1-291302-Miniopterus_natalensis-Metazoa		Metazoa	2.4e-31	1.6e-70	XP_016870733.1_dual_specificity_protein_phosphatase_CDC14B_isoform_X11_[Homo_sapiens]	0	NP_116684.3_phosphoprotein_phosphatase_CDC14_[Saccharomyces_cerevisiae_S288C]	2.05e-68
XP_020754598.1	5.7e-64	9874	Odocoileus_virginianus	XP_020754598.1-9874-Odocoileus_virginianus-Metazoa		Metazoa	9.7e-30	3.8e-70	XP_016870731.1_dual_specificity_protein_phosphatase_CDC14B_isoform_X9_[Homo_sapiens]	0	NP_116684.3_phosphoprotein_phosphatase_CDC14_[Saccharomyces_cerevisiae_S288C]	3.64e-70
XP_012642689.1	5.8e-64	30608	Microcebus_murinus	XP_012642689.1-30608-Microcebus_murinus-Metazoa		Metazoa	5.7e-29	8.8e-69	XP_016870731.1_dual_specificity_protein_phosphatase_CDC14B_isoform_X9_[Homo_sapiens]	0	NP_116684.3_phosphoprotein_phosphatase_CDC14_[Saccharomyces_cerevisiae_S288C]	2.02e-70
XP_016062142.1	6.1e-64	291302	Miniopterus_natalensis	XP_016062142.1-291302-Miniopterus_natalensis-Metazoa		Metazoa	2.5e-31	1.8e-70	XP_016870733.1_dual_specificity_protein_phosphatase_CDC14B_isoform_X11_[Homo_sapiens]	0	NP_116684.3_phosphoprotein_phosphatase_CDC14_[Saccharomyces_cerevisiae_S288C]	8.61e-69
XP_024851501.1	6.1e-64	9913	Bos_taurus	XP_024851501.1-9913-Bos_taurus-Metazoa		Metazoa	1.4e-29	1.6e-68	XP_016870731.1_dual_specificity_protein_phosphatase_CDC14B_isoform_X9_[Homo_sapiens]	0	NP_116684.3_phosphoprotein_phosphatase_CDC14_[Saccharomyces_cerevisiae_S288C]	1.26e-70
XP_027406069.1	6.2e-64	30522	Bos_indicus_x_Bos_taurus	XP_027406069.1-30522-Bos_indicus_x_Bos_taurus-Metazoa		Metazoa	1.5e-29	1.7e-68	NP_001338496.1_dual_specificity_protein_phosphatase_CDC14B_isoform_4_[Homo_sapiens]	0	NP_116684.3_phosphoprotein_phosphatase_CDC14_[Saccharomyces_cerevisiae_S288C]	9.36e-70
XP_024851499.1	6.2e-64	9913	Bos_taurus	XP_024851499.1-9913-Bos_taurus-Metazoa		Metazoa	1.5e-29	1.7e-68	NP_001338496.1_dual_specificity_protein_phosphatase_CDC14B_isoform_4_[Homo_sapiens]	0	NP_116684.3_phosphoprotein_phosphatase_CDC14_[Saccharomyces_cerevisiae_S288C]	9.26e-70
XP_027406066.1	6.5e-64	30522	Bos_indicus_x_Bos_taurus	XP_027406066.1-30522-Bos_indicus_x_Bos_taurus-Metazoa		Metazoa	1.5e-29	1.7e-68	XP_016870731.1_dual_specificity_protein_phosphatase_CDC14B_isoform_X9_[Homo_sapiens]	0	NP_116684.3_phosphoprotein_phosphatase_CDC14_[Saccharomyces_cerevisiae_S288C]	4.78e-70
XP_024851498.1	6.5e-64	9913	Bos_taurus	XP_024851498.1-9913-Bos_taurus-Metazoa		Metazoa	1.5e-29	1.7e-68	XP_016870731.1_dual_specificity_protein_phosphatase_CDC14B_isoform_X9_[Homo_sapiens]	0	NP_116684.3_phosphoprotein_phosphatase_CDC14_[Saccharomyces_cerevisiae_S288C]	5.09e-70
XP_027406061.1	7.3e-64	30522	Bos_indicus_x_Bos_taurus	XP_027406061.1-30522-Bos_indicus_x_Bos_taurus-Metazoa		Metazoa	1.6e-29	1.6e-68	XP_016870731.1_dual_specificity_protein_phosphatase_CDC14B_isoform_X9_[Homo_sapiens]	0	NP_116684.3_phosphoprotein_phosphatase_CDC14_[Saccharomyces_cerevisiae_S288C]	2.22e-69
XP_013874618.1	7.3e-64	52670	Austrofundulus_limnaeus	XP_013874618.1-52670-Austrofundulus_limnaeus-Metazoa		Metazoa	4e-28	3.1e-73	XP_005271353.1_dual_specificity_protein_phosphatase_CDC14A_isoform_X4_[Homo_sapiens]	0	NP_116684.3_phosphoprotein_phosphatase_CDC14_[Saccharomyces_cerevisiae_S288C]	1.7e-69
XP_017538560.1	7.4e-64	42514	Pygocentrus_nattereri	XP_017538560.1-42514-Pygocentrus_nattereri-Metazoa		Metazoa	2.2e-30	1.7e-74	NP_003663.2_dual_specificity_protein_phosphatase_CDC14A_isoform_1_[Homo_sapiens]	0	NP_116684.3_phosphoprotein_phosphatase_CDC14_[Saccharomyces_cerevisiae_S288C]	5.71e-69
XP_025137814.1	7.4e-64	89462	Bubalus_bubalis	XP_025137814.1-89462-Bubalus_bubalis-Metazoa		Metazoa	1.7e-29	1.6e-68	XP_016870731.1_dual_specificity_protein_phosphatase_CDC14B_isoform_X9_[Homo_sapiens]	0	NP_116684.3_phosphoprotein_phosphatase_CDC14_[Saccharomyces_cerevisiae_S288C]	9.04e-71
XP_024851494.1	7.4e-64	9913	Bos_taurus	XP_024851494.1-9913-Bos_taurus-Metazoa		Metazoa	1.7e-29	1.6e-68	XP_016870731.1_dual_specificity_protein_phosphatase_CDC14B_isoform_X9_[Homo_sapiens]	0	NP_116684.3_phosphoprotein_phosphatase_CDC14_[Saccharomyces_cerevisiae_S288C]	9.43e-71
XP_012389049.1	7.5e-64	9733	Orcinus_orca	XP_012389049.1-9733-Orcinus_orca-Metazoa		Metazoa	5e-30	8e-74	NP_003663.2_dual_specificity_protein_phosphatase_CDC14A_isoform_1_[Homo_sapiens]	0	NP_116684.3_phosphoprotein_phosphatase_CDC14_[Saccharomyces_cerevisiae_S288C]	4.72e-59
XP_020754593.1	7.6e-64	9874	Odocoileus_virginianus	XP_020754593.1-9874-Odocoileus_virginianus-Metazoa		Metazoa	1.2e-29	5e-70	XP_016870731.1_dual_specificity_protein_phosphatase_CDC14B_isoform_X9_[Homo_sapiens]	0	NP_116684.3_phosphoprotein_phosphatase_CDC14_[Saccharomyces_cerevisiae_S288C]	4.25e-70
XP_006001949.2	8e-64	7897	Latimeria_chalumnae	XP_006001949.2-7897-Latimeria_chalumnae-Metazoa		Metazoa	3.2e-30	6.8e-71	NP_001338496.1_dual_specificity_protein_phosphatase_CDC14B_isoform_4_[Homo_sapiens]	0	NP_116684.3_phosphoprotein_phosphatase_CDC14_[Saccharomyces_cerevisiae_S288C]	1.8e-69
XP_027406058.1	8.7e-64	30522	Bos_indicus_x_Bos_taurus	XP_027406058.1-30522-Bos_indicus_x_Bos_taurus-Metazoa		Metazoa	1.9e-29	1.8e-68	XP_016870731.1_dual_specificity_protein_phosphatase_CDC14B_isoform_X9_[Homo_sapiens]	0	NP_116684.3_phosphoprotein_phosphatase_CDC14_[Saccharomyces_cerevisiae_S288C]	1.11e-69
XP_026914289.1	8.7e-64	32536	Acinonyx_jubatus	XP_026914289.1-32536-Acinonyx_jubatus-Metazoa		Metazoa	3.4e-30	1.4e-75	NP_201569.1_dual_specificity_protein_phosphatase_CDC14A_isoform_2_[Homo_sapiens]	0	NP_116684.3_phosphoprotein_phosphatase_CDC14_[Saccharomyces_cerevisiae_S288C]	4.03e-70
XP_008294128.1	8.8e-64	144197	Stegastes_partitus	XP_008294128.1-144197-Stegastes_partitus-Metazoa		Metazoa	3.9e-28	4.2e-75	NP_003663.2_dual_specificity_protein_phosphatase_CDC14A_isoform_1_[Homo_sapiens]	0	NP_116684.3_phosphoprotein_phosphatase_CDC14_[Saccharomyces_cerevisiae_S288C]	6.94e-70
XP_012582127.1	9.2e-64	143302	Condylura_cristata	XP_012582127.1-143302-Condylura_cristata-Metazoa		Metazoa	5.1e-30	2.8e-70	NP_001338496.1_dual_specificity_protein_phosphatase_CDC14B_isoform_4_[Homo_sapiens]	0	NP_116684.3_phosphoprotein_phosphatase_CDC14_[Saccharomyces_cerevisiae_S288C]	6.07e-70
XP_008568027.1	9.3e-64	482537	Galeopterus_variegatus	XP_008568027.1-482537-Galeopterus_variegatus-Metazoa		Metazoa	5.6e-29	1.6e-69	XP_011517450.2_dual_specificity_protein_phosphatase_CDC14B_isoform_X3_[Homo_sapiens]	0	NP_116684.3_phosphoprotein_phosphatase_CDC14_[Saccharomyces_cerevisiae_S288C]	1.49e-70
XP_024661762.1	9.4e-64	106582	Maylandia_zebra	XP_024661762.1-106582-Maylandia_zebra-Metazoa		Metazoa	3e-32	8e-71	NP_201569.1_dual_specificity_protein_phosphatase_CDC14A_isoform_2_[Homo_sapiens]	0	NP_116684.3_phosphoprotein_phosphatase_CDC14_[Saccharomyces_cerevisiae_S288C]	4.16e-72
XP_026006157.1	1e-63	8154	Astatotilapia_calliptera	XP_026006157.1-8154-Astatotilapia_calliptera-Metazoa		Metazoa	1e-32	1.6e-70	XP_016858136.1_dual_specificity_protein_phosphatase_CDC14A_isoform_X8_[Homo_sapiens]	0	NP_116684.3_phosphoprotein_phosphatase_CDC14_[Saccharomyces_cerevisiae_S288C]	1.7e-71
XP_022617455.1	1.1e-63	41447	Seriola_dumerili	XP_022617455.1-41447-Seriola_dumerili-Metazoa		Metazoa	8e-33	3.5e-73	NP_201569.1_dual_specificity_protein_phosphatase_CDC14A_isoform_2_[Homo_sapiens]	0	NP_116684.3_phosphoprotein_phosphatase_CDC14_[Saccharomyces_cerevisiae_S288C]	1.34e-70
XP_010745280.1	1.1e-63	215358	Larimichthys_crocea	XP_010745280.1-215358-Larimichthys_crocea-Metazoa		Metazoa	4.1e-33	9.6e-72	XP_016858136.1_dual_specificity_protein_phosphatase_CDC14A_isoform_X8_[Homo_sapiens]	0	NP_116684.3_phosphoprotein_phosphatase_CDC14_[Saccharomyces_cerevisiae_S288C]	4.86e-70
XP_012582126.1	1.1e-63	143302	Condylura_cristata	XP_012582126.1-143302-Condylura_cristata-Metazoa		Metazoa	5.8e-30	3.3e-70	XP_016870731.1_dual_specificity_protein_phosphatase_CDC14B_isoform_X9_[Homo_sapiens]	0	NP_116684.3_phosphoprotein_phosphatase_CDC14_[Saccharomyces_cerevisiae_S288C]	4.29e-71
XP_018551441.1	1.3e-63	8187	Lates_calcarifer	XP_018551441.1-8187-Lates_calcarifer-Metazoa		Metazoa	1.4e-34	1.2e-72	XP_016858136.1_dual_specificity_protein_phosphatase_CDC14A_isoform_X8_[Homo_sapiens]	0	NP_116684.3_phosphoprotein_phosphatase_CDC14_[Saccharomyces_cerevisiae_S288C]	5.31e-70
XP_004714648.1	1.3e-63	9371	Echinops_telfairi	XP_004714648.1-9371-Echinops_telfairi-Metazoa		Metazoa	3.1e-31	1.2e-69	NP_001070649.1_dual_specificity_protein_phosphatase_CDC14B_isoform_3_[Homo_sapiens]	0	NP_116684.3_phosphoprotein_phosphatase_CDC14_[Saccharomyces_cerevisiae_S288C]	1.39e-70
XP_023253987.1	1.3e-63	302047	Seriola_lalandi	XP_023253987.1-302047-Seriola_lalandi-Metazoa		Metazoa	6.4e-33	2.9e-73	XP_016858136.1_dual_specificity_protein_phosphatase_CDC14A_isoform_X8_[Homo_sapiens]	0	NP_116684.3_phosphoprotein_phosphatase_CDC14_[Saccharomyces_cerevisiae_S288C]	2.66e-70
XP_020945788.1	1.3e-63	9823	Sus_scrofa	XP_020945788.1-9823-Sus_scrofa-Metazoa		Metazoa	4.7e-30	2.6e-75	NP_201569.1_dual_specificity_protein_phosphatase_CDC14A_isoform_2_[Homo_sapiens]	0	NP_116684.3_phosphoprotein_phosphatase_CDC14_[Saccharomyces_cerevisiae_S288C]	4.72e-69
XP_012604066.1	1.4e-63	30608	Microcebus_murinus	XP_012604066.1-30608-Microcebus_murinus-Metazoa		Metazoa	4.8e-30	5.3e-74	NP_201569.1_dual_specificity_protein_phosphatase_CDC14A_isoform_2_[Homo_sapiens]	0	NP_116684.3_phosphoprotein_phosphatase_CDC14_[Saccharomyces_cerevisiae_S288C]	2.57e-67
XP_011234916.1	1.4e-63	9646	Ailuropoda_melanoleuca	XP_011234916.1-9646-Ailuropoda_melanoleuca-Metazoa		Metazoa	6e-30	5e-71	NP_001338498.1_dual_specificity_protein_phosphatase_CDC14B_isoform_5_[Homo_sapiens]	0	NP_116684.3_phosphoprotein_phosphatase_CDC14_[Saccharomyces_cerevisiae_S288C]	3.73e-69
XP_013369534.1	1.4e-63	34839	Chinchilla_lanigera	XP_013369534.1-34839-Chinchilla_lanigera-Metazoa		Metazoa	3.1e-29	1.9e-68	XP_016870734.1_dual_specificity_protein_phosphatase_CDC14B_isoform_X12_[Homo_sapiens]	0	NP_116684.3_phosphoprotein_phosphatase_CDC14_[Saccharomyces_cerevisiae_S288C]	4.07e-67
XP_029683704.1	1.5e-63	31033	Takifugu_rubripes	XP_029683704.1-31033-Takifugu_rubripes-Metazoa		Metazoa	3.1e-31	1.2e-73	NP_003663.2_dual_specificity_protein_phosphatase_CDC14A_isoform_1_[Homo_sapiens]	0	NP_116684.3_phosphoprotein_phosphatase_CDC14_[Saccharomyces_cerevisiae_S288C]	8.82e-70
XP_001964947.1	1.5e-63	7217	Drosophila_ananassae	XP_001964947.1-7217-Drosophila_ananassae-Metazoa		Metazoa	1.6e-26	1.5e-66	NP_003663.2_dual_specificity_protein_phosphatase_CDC14A_isoform_1_[Homo_sapiens]	6.9e-157	NP_116684.3_phosphoprotein_phosphatase_CDC14_[Saccharomyces_cerevisiae_S288C]	1.33e-69
XP_017069879.1	1.5e-63	29029	Drosophila_eugracilis	XP_017069879.1-29029-Drosophila_eugracilis-Metazoa		Metazoa	7.9e-25	4.4e-66	NP_003663.2_dual_specificity_protein_phosphatase_CDC14A_isoform_1_[Homo_sapiens]	3.15e-157	NP_116684.3_phosphoprotein_phosphatase_CDC14_[Saccharomyces_cerevisiae_S288C]	2.68e-69
XP_013369530.1	1.6e-63	34839	Chinchilla_lanigera	XP_013369530.1-34839-Chinchilla_lanigera-Metazoa		Metazoa	3.4e-29	2.1e-68	XP_011517458.2_dual_specificity_protein_phosphatase_CDC14B_isoform_X10_[Homo_sapiens]	0	NP_116684.3_phosphoprotein_phosphatase_CDC14_[Saccharomyces_cerevisiae_S288C]	3.46e-68
XP_025707423.1	1.6e-63	34884	Callorhinus_ursinus	XP_025707423.1-34884-Callorhinus_ursinus-Metazoa		Metazoa	1.2e-29	3.7e-71	NP_001338498.1_dual_specificity_protein_phosphatase_CDC14B_isoform_5_[Homo_sapiens]	0	NP_116684.3_phosphoprotein_phosphatase_CDC14_[Saccharomyces_cerevisiae_S288C]	1.48e-69
XP_027978063.1	1.6e-63	34886	Eumetopias_jubatus	XP_027978063.1-34886-Eumetopias_jubatus-Metazoa		Metazoa	1.2e-29	3.7e-71	NP_001338498.1_dual_specificity_protein_phosphatase_CDC14B_isoform_5_[Homo_sapiens]	0	NP_116684.3_phosphoprotein_phosphatase_CDC14_[Saccharomyces_cerevisiae_S288C]	1.48e-69
XP_025707427.1	1.6e-63	34884	Callorhinus_ursinus	XP_025707427.1-34884-Callorhinus_ursinus-Metazoa		Metazoa	8.3e-30	3.7e-71	NP_201588.1_dual_specificity_protein_phosphatase_CDC14B_isoform_2_[Homo_sapiens]	0	NP_116684.3_phosphoprotein_phosphatase_CDC14_[Saccharomyces_cerevisiae_S288C]	3.47e-71
XP_004407497.1	1.6e-63	9707	Odobenus_rosmarus	XP_004407497.1-9707-Odobenus_rosmarus-Metazoa		Metazoa	8.3e-30	3.9e-71	NP_201588.1_dual_specificity_protein_phosphatase_CDC14B_isoform_2_[Homo_sapiens]	0	NP_116684.3_phosphoprotein_phosphatase_CDC14_[Saccharomyces_cerevisiae_S288C]	3.62e-71
XP_014401184.1	1.6e-63	109478	Myotis_brandtii	XP_014401184.1-109478-Myotis_brandtii-Metazoa		Metazoa	1e-30	9.6e-70	NP_001338496.1_dual_specificity_protein_phosphatase_CDC14B_isoform_4_[Homo_sapiens]	0	NP_116684.3_phosphoprotein_phosphatase_CDC14_[Saccharomyces_cerevisiae_S288C]	3.94e-68
XP_011234913.1	1.7e-63	9646	Ailuropoda_melanoleuca	XP_011234913.1-9646-Ailuropoda_melanoleuca-Metazoa		Metazoa	6.7e-30	5.7e-71	XP_011517449.2_dual_specificity_protein_phosphatase_CDC14B_isoform_X2_[Homo_sapiens]	0	NP_116684.3_phosphoprotein_phosphatase_CDC14_[Saccharomyces_cerevisiae_S288C]	1.42e-69
XP_015099067.1	1.7e-63	30538	Vicugna_pacos	XP_015099067.1-30538-Vicugna_pacos-Metazoa		Metazoa	3.6e-29	2.5e-71	NP_001338498.1_dual_specificity_protein_phosphatase_CDC14B_isoform_5_[Homo_sapiens]	0	NP_116684.3_phosphoprotein_phosphatase_CDC14_[Saccharomyces_cerevisiae_S288C]	1.1e-68
XP_027978059.1	1.7e-63	34886	Eumetopias_jubatus	XP_027978059.1-34886-Eumetopias_jubatus-Metazoa		Metazoa	1.3e-29	4.1e-71	NP_001070649.1_dual_specificity_protein_phosphatase_CDC14B_isoform_3_[Homo_sapiens]	0	NP_116684.3_phosphoprotein_phosphatase_CDC14_[Saccharomyces_cerevisiae_S288C]	7.05e-71
XP_026353305.1	1.8e-63	9644	Ursus_arctos	XP_026353305.1-9644-Ursus_arctos-Metazoa		Metazoa	3.5e-30	3.5e-59	XP_005271353.1_dual_specificity_protein_phosphatase_CDC14A_isoform_X4_[Homo_sapiens]	0	NP_116684.3_phosphoprotein_phosphatase_CDC14_[Saccharomyces_cerevisiae_S288C]	1.38e-63
XP_017115667.1	1.8e-63	30023	Drosophila_elegans	XP_017115667.1-30023-Drosophila_elegans-Metazoa		Metazoa	2.1e-25	1.7e-66	NP_003663.2_dual_specificity_protein_phosphatase_CDC14A_isoform_1_[Homo_sapiens]	1.7e-157	NP_116684.3_phosphoprotein_phosphatase_CDC14_[Saccharomyces_cerevisiae_S288C]	6.11e-69
XP_001988836.1	1.8e-63	7222	Drosophila_grimshawi	XP_001988836.1-7222-Drosophila_grimshawi-Metazoa		Metazoa	5.9e-27	2e-67	NP_003663.2_dual_specificity_protein_phosphatase_CDC14A_isoform_1_[Homo_sapiens]	2.69e-157	NP_116684.3_phosphoprotein_phosphatase_CDC14_[Saccharomyces_cerevisiae_S288C]	1.22e-68
XP_008404590.1	1.8e-63	8081	Poecilia_reticulata	XP_008404590.1-8081-Poecilia_reticulata-Metazoa		Metazoa	1.1e-30	4.8e-75	NP_003663.2_dual_specificity_protein_phosphatase_CDC14A_isoform_1_[Homo_sapiens]	0	NP_116684.3_phosphoprotein_phosphatase_CDC14_[Saccharomyces_cerevisiae_S288C]	8.45e-68
XP_006001946.2	1.8e-63	7897	Latimeria_chalumnae	XP_006001946.2-7897-Latimeria_chalumnae-Metazoa		Metazoa	4e-30	9e-71	XP_005271353.1_dual_specificity_protein_phosphatase_CDC14A_isoform_X4_[Homo_sapiens]	0	NP_116684.3_phosphoprotein_phosphatase_CDC14_[Saccharomyces_cerevisiae_S288C]	7.02e-70
XP_025707420.1	1.8e-63	34884	Callorhinus_ursinus	XP_025707420.1-34884-Callorhinus_ursinus-Metazoa		Metazoa	1.3e-29	4.1e-71	XP_016870733.1_dual_specificity_protein_phosphatase_CDC14B_isoform_X11_[Homo_sapiens]	0	NP_116684.3_phosphoprotein_phosphatase_CDC14_[Saccharomyces_cerevisiae_S288C]	6.64e-71
XP_006209288.1	1.8e-63	30538	Vicugna_pacos	XP_006209288.1-30538-Vicugna_pacos-Metazoa		Metazoa	3.7e-29	2.7e-71	NP_001070649.1_dual_specificity_protein_phosphatase_CDC14B_isoform_3_[Homo_sapiens]	0	NP_116684.3_phosphoprotein_phosphatase_CDC14_[Saccharomyces_cerevisiae_S288C]	3.43e-70
XP_011616979.2	1.9e-63	31033	Takifugu_rubripes	XP_011616979.2-31033-Takifugu_rubripes-Metazoa		Metazoa	4e-31	1.5e-73	NP_003663.2_dual_specificity_protein_phosphatase_CDC14A_isoform_1_[Homo_sapiens]	0	NP_116684.3_phosphoprotein_phosphatase_CDC14_[Saccharomyces_cerevisiae_S288C]	9.18e-69
XP_017006290.1	1.9e-63	29030	Drosophila_takahashii	XP_017006290.1-29030-Drosophila_takahashii-Metazoa		Metazoa	7.1e-25	3.6e-66	NP_003663.2_dual_specificity_protein_phosphatase_CDC14A_isoform_1_[Homo_sapiens]	1.46e-157	NP_116684.3_phosphoprotein_phosphatase_CDC14_[Saccharomyces_cerevisiae_S288C]	2.35e-69
XP_023195871.1	1.9e-63	8083	Xiphophorus_maculatus	XP_023195871.1-8083-Xiphophorus_maculatus-Metazoa		Metazoa	2e-29	2.8e-75	NP_003663.2_dual_specificity_protein_phosphatase_CDC14A_isoform_1_[Homo_sapiens]	0	NP_116684.3_phosphoprotein_phosphatase_CDC14_[Saccharomyces_cerevisiae_S288C]	4.44e-68
XP_011234912.1	2e-63	9646	Ailuropoda_melanoleuca	XP_011234912.1-9646-Ailuropoda_melanoleuca-Metazoa		Metazoa	7.8e-30	6.3e-71	XP_016870733.1_dual_specificity_protein_phosphatase_CDC14B_isoform_X11_[Homo_sapiens]	0	NP_116684.3_phosphoprotein_phosphatase_CDC14_[Saccharomyces_cerevisiae_S288C]	1.73e-69
XP_006001943.2	2e-63	7897	Latimeria_chalumnae	XP_006001943.2-7897-Latimeria_chalumnae-Metazoa		Metazoa	4.6e-30	1e-70	XP_005271353.1_dual_specificity_protein_phosphatase_CDC14A_isoform_X4_[Homo_sapiens]	0	NP_116684.3_phosphoprotein_phosphatase_CDC14_[Saccharomyces_cerevisiae_S288C]	6.84e-70
XP_017060340.1	2e-63	30025	Drosophila_ficusphila	XP_017060340.1-30025-Drosophila_ficusphila-Metazoa		Metazoa	8.4e-25	6.2e-66	NP_003663.2_dual_specificity_protein_phosphatase_CDC14A_isoform_1_[Homo_sapiens]	1.17e-156	NP_116684.3_phosphoprotein_phosphatase_CDC14_[Saccharomyces_cerevisiae_S288C]	3.67e-69
XP_005873809.1	2.1e-63	109478	Myotis_brandtii	XP_005873809.1-109478-Myotis_brandtii-Metazoa		Metazoa	1.2e-30	1.2e-69	XP_016870731.1_dual_specificity_protein_phosphatase_CDC14B_isoform_X9_[Homo_sapiens]	0	NP_116684.3_phosphoprotein_phosphatase_CDC14_[Saccharomyces_cerevisiae_S288C]	4.11e-67
XP_020920242.1	2.2e-63	9823	Sus_scrofa	XP_020920242.1-9823-Sus_scrofa-Metazoa		Metazoa	1.4e-29	9.5e-70	NP_001338496.1_dual_specificity_protein_phosphatase_CDC14B_isoform_4_[Homo_sapiens]	0	NP_116684.3_phosphoprotein_phosphatase_CDC14_[Saccharomyces_cerevisiae_S288C]	2.96e-69
XP_022346943.1	2.2e-63	34882	Enhydra_lutris	XP_022346943.1-34882-Enhydra_lutris-Metazoa		Metazoa	1.1e-29	2.1e-70	XP_011517453.2_dual_specificity_protein_phosphatase_CDC14B_isoform_X5_[Homo_sapiens]	0	NP_116684.3_phosphoprotein_phosphatase_CDC14_[Saccharomyces_cerevisiae_S288C]	3.92e-69
XP_016535841.1	2.2e-63	48698	Poecilia_formosa	XP_016535841.1-48698-Poecilia_formosa-Metazoa		Metazoa	1.1e-30	1.8e-75	NP_003663.2_dual_specificity_protein_phosphatase_CDC14A_isoform_1_[Homo_sapiens]	0	NP_116684.3_phosphoprotein_phosphatase_CDC14_[Saccharomyces_cerevisiae_S288C]	1.06e-68
XP_023668965.1	2.2e-63	1676925	Paramormyrops_kingsleyae	XP_023668965.1-1676925-Paramormyrops_kingsleyae-Metazoa		Metazoa	8.1e-30	2.3e-74	NP_003663.2_dual_specificity_protein_phosphatase_CDC14A_isoform_1_[Homo_sapiens]	0	NP_116684.3_phosphoprotein_phosphatase_CDC14_[Saccharomyces_cerevisiae_S288C]	3.21e-70
XP_014249381.1	2.3e-63	79782	Cimex_lectularius	XP_014249381.1-79782-Cimex_lectularius-Metazoa		Metazoa	4.6e-28	4.6e-67	XP_016858136.1_dual_specificity_protein_phosphatase_CDC14A_isoform_X8_[Homo_sapiens]	3.76e-168	NP_116684.3_phosphoprotein_phosphatase_CDC14_[Saccharomyces_cerevisiae_S288C]	1.34e-67
XP_022346941.1	2.4e-63	34882	Enhydra_lutris	XP_022346941.1-34882-Enhydra_lutris-Metazoa		Metazoa	1.2e-29	7.1e-71	NP_001338496.1_dual_specificity_protein_phosphatase_CDC14B_isoform_4_[Homo_sapiens]	0	NP_116684.3_phosphoprotein_phosphatase_CDC14_[Saccharomyces_cerevisiae_S288C]	1.94e-69
XP_026072816.1	2.4e-63	7957	Carassius_auratus	XP_026072816.1-7957-Carassius_auratus-Metazoa		Metazoa	3.4e-30	2.9e-67	NP_201569.1_dual_specificity_protein_phosphatase_CDC14A_isoform_2_[Homo_sapiens]	0	NP_116684.3_phosphoprotein_phosphatase_CDC14_[Saccharomyces_cerevisiae_S288C]	4.06e-68
XP_020920235.1	2.5e-63	9823	Sus_scrofa	XP_020920235.1-9823-Sus_scrofa-Metazoa		Metazoa	1.5e-29	1e-69	XP_016870731.1_dual_specificity_protein_phosphatase_CDC14B_isoform_X9_[Homo_sapiens]	0	NP_116684.3_phosphoprotein_phosphatase_CDC14_[Saccharomyces_cerevisiae_S288C]	5.06e-69
XP_001970199.2	2.5e-63	7220	Drosophila_erecta	XP_001970199.2-7220-Drosophila_erecta-Metazoa		Metazoa	1.4e-25	3e-66	NP_003663.2_dual_specificity_protein_phosphatase_CDC14A_isoform_1_[Homo_sapiens]	6.5e-157	NP_116684.3_phosphoprotein_phosphatase_CDC14_[Saccharomyces_cerevisiae_S288C]	2.2e-69
XP_005873807.1	2.5e-63	109478	Myotis_brandtii	XP_005873807.1-109478-Myotis_brandtii-Metazoa		Metazoa	1.4e-30	1.4e-69	XP_016870731.1_dual_specificity_protein_phosphatase_CDC14B_isoform_X9_[Homo_sapiens]	0	NP_116684.3_phosphoprotein_phosphatase_CDC14_[Saccharomyces_cerevisiae_S288C]	1.63e-67
XP_027867788.1	2.5e-63	32473	Xiphophorus_couchianus	XP_027867788.1-32473-Xiphophorus_couchianus-Metazoa		Metazoa	2.1e-29	3e-75	NP_003663.2_dual_specificity_protein_phosphatase_CDC14A_isoform_1_[Homo_sapiens]	0	NP_116684.3_phosphoprotein_phosphatase_CDC14_[Saccharomyces_cerevisiae_S288C]	5.22e-68
XP_022346939.1	2.5e-63	34882	Enhydra_lutris	XP_022346939.1-34882-Enhydra_lutris-Metazoa		Metazoa	1.2e-29	7.6e-71	NP_201588.1_dual_specificity_protein_phosphatase_CDC14B_isoform_2_[Homo_sapiens]	0	NP_116684.3_phosphoprotein_phosphatase_CDC14_[Saccharomyces_cerevisiae_S288C]	6.8e-71
XP_014401182.1	2.6e-63	109478	Myotis_brandtii	XP_014401182.1-109478-Myotis_brandtii-Metazoa		Metazoa	1.4e-30	1e-68	XP_016870733.1_dual_specificity_protein_phosphatase_CDC14B_isoform_X11_[Homo_sapiens]	0	NP_116684.3_phosphoprotein_phosphatase_CDC14_[Saccharomyces_cerevisiae_S288C]	1.86e-66
XP_016376645.1	2.7e-63	307959	Sinocyclocheilus_rhinocer	XP_016376645.1-307959-Sinocyclocheilus_rhinocer-Metazoa		Metazoa	4.9e-29	7.9e-77	NP_003663.2_dual_specificity_protein_phosphatase_CDC14A_isoform_1_[Homo_sapiens]	0	NP_116684.3_phosphoprotein_phosphatase_CDC14_[Saccharomyces_cerevisiae_S288C]	4.64e-69
XP_028260132.1	2.7e-63	210632	Parambassis_ranga	XP_028260132.1-210632-Parambassis_ranga-Metazoa		Metazoa	1e-28	9e-74	NP_003663.2_dual_specificity_protein_phosphatase_CDC14A_isoform_1_[Homo_sapiens]	0	NP_116684.3_phosphoprotein_phosphatase_CDC14_[Saccharomyces_cerevisiae_S288C]	1.59e-68
XP_020920234.1	3e-63	9823	Sus_scrofa	XP_020920234.1-9823-Sus_scrofa-Metazoa		Metazoa	1.7e-29	1.1e-69	XP_016870731.1_dual_specificity_protein_phosphatase_CDC14B_isoform_X9_[Homo_sapiens]	0	NP_116684.3_phosphoprotein_phosphatase_CDC14_[Saccharomyces_cerevisiae_S288C]	4.17e-70
XP_020481899.2	3.2e-63	56723	Labrus_bergylta	XP_020481899.2-56723-Labrus_bergylta-Metazoa		Metazoa	3.8e-29	4.2e-74	NP_003663.2_dual_specificity_protein_phosphatase_CDC14A_isoform_1_[Homo_sapiens]	0	NP_116684.3_phosphoprotein_phosphatase_CDC14_[Saccharomyces_cerevisiae_S288C]	4.2e-69
XP_020481898.2	3.3e-63	56723	Labrus_bergylta	XP_020481898.2-56723-Labrus_bergylta-Metazoa		Metazoa	4.4e-29	4.8e-74	NP_003663.2_dual_specificity_protein_phosphatase_CDC14A_isoform_1_[Homo_sapiens]	0	NP_116684.3_phosphoprotein_phosphatase_CDC14_[Saccharomyces_cerevisiae_S288C]	6.94e-69
XP_026230486.1	3.3e-63	64144	Anabas_testudineus	XP_026230486.1-64144-Anabas_testudineus-Metazoa		Metazoa	6.4e-35	2.8e-73	XP_016858136.1_dual_specificity_protein_phosphatase_CDC14A_isoform_X8_[Homo_sapiens]	0	NP_116684.3_phosphoprotein_phosphatase_CDC14_[Saccharomyces_cerevisiae_S288C]	1.35e-70
XP_029355201.1	3.3e-63	173247	Echeneis_naucrates	XP_029355201.1-173247-Echeneis_naucrates-Metazoa		Metazoa	1.1e-28	6.6e-73	NP_201569.1_dual_specificity_protein_phosphatase_CDC14A_isoform_2_[Homo_sapiens]	0	NP_116684.3_phosphoprotein_phosphatase_CDC14_[Saccharomyces_cerevisiae_S288C]	4.26e-68
XP_017029475.1	3.8e-63	30033	Drosophila_kikkawai	XP_017029475.1-30033-Drosophila_kikkawai-Metazoa		Metazoa	5.7e-25	2.2e-65	NP_003663.2_dual_specificity_protein_phosphatase_CDC14A_isoform_1_[Homo_sapiens]	1.75e-156	NP_116684.3_phosphoprotein_phosphatase_CDC14_[Saccharomyces_cerevisiae_S288C]	1.08e-68
XP_015396094.1	4.1e-63	9694	Panthera_tigris	XP_015396094.1-9694-Panthera_tigris-Metazoa		Metazoa	5.9e-30	1.7e-71	NP_001338498.1_dual_specificity_protein_phosphatase_CDC14B_isoform_5_[Homo_sapiens]	0	NP_116684.3_phosphoprotein_phosphatase_CDC14_[Saccharomyces_cerevisiae_S288C]	7.46e-69
XP_029355200.1	4.2e-63	173247	Echeneis_naucrates	XP_029355200.1-173247-Echeneis_naucrates-Metazoa		Metazoa	1.5e-28	8.4e-73	NP_003663.2_dual_specificity_protein_phosphatase_CDC14A_isoform_1_[Homo_sapiens]	0	NP_116684.3_phosphoprotein_phosphatase_CDC14_[Saccharomyces_cerevisiae_S288C]	1.27e-66
XP_027470673.1	4.3e-63	9704	Zalophus_californianus	XP_027470673.1-9704-Zalophus_californianus-Metazoa		Metazoa	1.4e-29	3.6e-71	NP_001338496.1_dual_specificity_protein_phosphatase_CDC14B_isoform_4_[Homo_sapiens]	0	NP_116684.3_phosphoprotein_phosphatase_CDC14_[Saccharomyces_cerevisiae_S288C]	2.22e-69
XP_006867709.1	4.5e-63	185453	Chrysochloris_asiatica	XP_006867709.1-185453-Chrysochloris_asiatica-Metazoa		Metazoa	1.5e-29	2.9e-70	NP_001338496.1_dual_specificity_protein_phosphatase_CDC14B_isoform_4_[Homo_sapiens]	0	NP_116684.3_phosphoprotein_phosphatase_CDC14_[Saccharomyces_cerevisiae_S288C]	1.13e-68
XP_020799068.1	4.7e-63	7274	Drosophila_serrata	XP_020799068.1-7274-Drosophila_serrata-Metazoa		Metazoa	6.1e-25	2.2e-65	NP_003663.2_dual_specificity_protein_phosphatase_CDC14A_isoform_1_[Homo_sapiens]	1.35e-156	NP_116684.3_phosphoprotein_phosphatase_CDC14_[Saccharomyces_cerevisiae_S288C]	1.21e-68
XP_022620620.1	4.8e-63	41447	Seriola_dumerili	XP_022620620.1-41447-Seriola_dumerili-Metazoa		Metazoa	5.5e-29	8.6e-74	NP_003663.2_dual_specificity_protein_phosphatase_CDC14A_isoform_1_[Homo_sapiens]	0	NP_116684.3_phosphoprotein_phosphatase_CDC14_[Saccharomyces_cerevisiae_S288C]	9.75e-69
XP_021579115.1	4.9e-63	43179	Ictidomys_tridecemlineatu	XP_021579115.1-43179-Ictidomys_tridecemlineatu-Metazoa		Metazoa	6.1e-30	5.7e-70	NP_001338498.1_dual_specificity_protein_phosphatase_CDC14B_isoform_5_[Homo_sapiens]	0	NP_116684.3_phosphoprotein_phosphatase_CDC14_[Saccharomyces_cerevisiae_S288C]	1.01e-68
XP_027470670.1	4.9e-63	9704	Zalophus_californianus	XP_027470670.1-9704-Zalophus_californianus-Metazoa		Metazoa	1.6e-29	4e-71	NP_201588.1_dual_specificity_protein_phosphatase_CDC14B_isoform_2_[Homo_sapiens]	0	NP_116684.3_phosphoprotein_phosphatase_CDC14_[Saccharomyces_cerevisiae_S288C]	1.97e-70
XP_021533604.1	4.9e-63	29088	Neomonachus_schauinslandi	XP_021533604.1-29088-Neomonachus_schauinslandi-Metazoa		Metazoa	1.4e-29	3.7e-70	NP_003662.1_dual_specificity_protein_phosphatase_CDC14B_isoform_1_[Homo_sapiens]	0	NP_116684.3_phosphoprotein_phosphatase_CDC14_[Saccharomyces_cerevisiae_S288C]	1.07e-69
XP_024213598.1	5e-63	9598	Pan_troglodytes	XP_024213598.1-9598-Pan_troglodytes-Metazoa		Metazoa	1.7e-28	3e-67	NP_689840.2_dual_specificity_protein_phosphatase_CDC14C_[Homo_sapiens]	0	NP_116684.3_phosphoprotein_phosphatase_CDC14_[Saccharomyces_cerevisiae_S288C]	5.32e-69
XP_003995511.2	5e-63	9685	Felis_catus	XP_003995511.2-9685-Felis_catus-Metazoa		Metazoa	6.5e-30	1.9e-71	NP_001070649.1_dual_specificity_protein_phosphatase_CDC14B_isoform_3_[Homo_sapiens]	0	NP_116684.3_phosphoprotein_phosphatase_CDC14_[Saccharomyces_cerevisiae_S288C]	3.41e-70
XP_015396093.1	5e-63	9694	Panthera_tigris	XP_015396093.1-9694-Panthera_tigris-Metazoa		Metazoa	7.1e-30	2e-71	XP_016870733.1_dual_specificity_protein_phosphatase_CDC14B_isoform_X11_[Homo_sapiens]	0	NP_116684.3_phosphoprotein_phosphatase_CDC14_[Saccharomyces_cerevisiae_S288C]	2.23e-70
XP_015359450.1	5.2e-63	9993	Marmota_marmota	XP_015359450.1-9993-Marmota_marmota-Metazoa		Metazoa	5.2e-30	4.7e-70	NP_001338498.1_dual_specificity_protein_phosphatase_CDC14B_isoform_5_[Homo_sapiens]	0	NP_116684.3_phosphoprotein_phosphatase_CDC14_[Saccharomyces_cerevisiae_S288C]	1.07e-68
XP_008710029.1	5.2e-63	29073	Ursus_maritimus	XP_008710029.1-29073-Ursus_maritimus-Metazoa		Metazoa	7.7e-30	8e-71	XP_016870733.1_dual_specificity_protein_phosphatase_CDC14B_isoform_X11_[Homo_sapiens]	0	NP_116684.3_phosphoprotein_phosphatase_CDC14_[Saccharomyces_cerevisiae_S288C]	6.22e-69
XP_026236275.1	5.2e-63	9999	Urocitellus_parryii	XP_026236275.1-9999-Urocitellus_parryii-Metazoa		Metazoa	6.5e-30	6.1e-70	NP_001070649.1_dual_specificity_protein_phosphatase_CDC14B_isoform_3_[Homo_sapiens]	0	NP_116684.3_phosphoprotein_phosphatase_CDC14_[Saccharomyces_cerevisiae_S288C]	4.43e-70
XP_006867707.1	5.3e-63	185453	Chrysochloris_asiatica	XP_006867707.1-185453-Chrysochloris_asiatica-Metazoa		Metazoa	1.7e-29	3.3e-70	XP_016870731.1_dual_specificity_protein_phosphatase_CDC14B_isoform_X9_[Homo_sapiens]	0	NP_116684.3_phosphoprotein_phosphatase_CDC14_[Saccharomyces_cerevisiae_S288C]	7.05e-70
XP_002003759.2	5.4e-63	7230	Drosophila_mojavensis	XP_002003759.2-7230-Drosophila_mojavensis-Metazoa		Metazoa	4.9e-27	1.5e-63	NP_003663.2_dual_specificity_protein_phosphatase_CDC14A_isoform_1_[Homo_sapiens]	3.14e-152	NP_116684.3_phosphoprotein_phosphatase_CDC14_[Saccharomyces_cerevisiae_S288C]	1.7e-67
XP_026001993.1	5.5e-63	8154	Astatotilapia_calliptera	XP_026001993.1-8154-Astatotilapia_calliptera-Metazoa		Metazoa	8.4e-31	2.4e-73	XP_005271353.1_dual_specificity_protein_phosphatase_CDC14A_isoform_X4_[Homo_sapiens]	0	NP_116684.3_phosphoprotein_phosphatase_CDC14_[Saccharomyces_cerevisiae_S288C]	2.54e-68
XP_015359447.1	5.5e-63	9993	Marmota_marmota	XP_015359447.1-9993-Marmota_marmota-Metazoa		Metazoa	5.5e-30	5e-70	NP_001070649.1_dual_specificity_protein_phosphatase_CDC14B_isoform_3_[Homo_sapiens]	0	NP_116684.3_phosphoprotein_phosphatase_CDC14_[Saccharomyces_cerevisiae_S288C]	4.77e-70
XP_002088001.1	5.8e-63	7245	Drosophila_yakuba	XP_002088001.1-7245-Drosophila_yakuba-Metazoa		Metazoa	4.6e-26	2.5e-65	NP_003663.2_dual_specificity_protein_phosphatase_CDC14A_isoform_1_[Homo_sapiens]	1.36e-157	NP_116684.3_phosphoprotein_phosphatase_CDC14_[Saccharomyces_cerevisiae_S288C]	8.89e-69
XP_021579117.1	5.9e-63	43179	Ictidomys_tridecemlineatu	XP_021579117.1-43179-Ictidomys_tridecemlineatu-Metazoa		Metazoa	7.2e-30	6.7e-70	XP_016870733.1_dual_specificity_protein_phosphatase_CDC14B_isoform_X11_[Homo_sapiens]	0	NP_116684.3_phosphoprotein_phosphatase_CDC14_[Saccharomyces_cerevisiae_S288C]	6.37e-70
XP_014850643.1	6e-63	48701	Poecilia_mexicana	XP_014850643.1-48701-Poecilia_mexicana-Metazoa		Metazoa	6.8e-31	1.8e-75	NP_003663.2_dual_specificity_protein_phosphatase_CDC14A_isoform_1_[Homo_sapiens]	0	NP_116684.3_phosphoprotein_phosphatase_CDC14_[Saccharomyces_cerevisiae_S288C]	2.45e-68
XP_017857090.1	6e-63	7263	Drosophila_arizonae	XP_017857090.1-7263-Drosophila_arizonae-Metazoa		Metazoa	5.4e-27	1.8e-63	NP_003663.2_dual_specificity_protein_phosphatase_CDC14A_isoform_1_[Homo_sapiens]	7.1e-152	NP_116684.3_phosphoprotein_phosphatase_CDC14_[Saccharomyces_cerevisiae_S288C]	1.09e-67
XP_026169576.1	7.2e-63	205130	Mastacembelus_armatus	XP_026169576.1-205130-Mastacembelus_armatus-Metazoa		Metazoa	1.9e-31	9.5e-73	XP_016858136.1_dual_specificity_protein_phosphatase_CDC14A_isoform_X8_[Homo_sapiens]	0	NP_116684.3_phosphoprotein_phosphatase_CDC14_[Saccharomyces_cerevisiae_S288C]	6.78e-69
XP_028260133.1	7.5e-63	210632	Parambassis_ranga	XP_028260133.1-210632-Parambassis_ranga-Metazoa		Metazoa	8.6e-29	7.4e-74	NP_003663.2_dual_specificity_protein_phosphatase_CDC14A_isoform_1_[Homo_sapiens]	0	NP_116684.3_phosphoprotein_phosphatase_CDC14_[Saccharomyces_cerevisiae_S288C]	1.35e-68
XP_008710028.1	7.6e-63	29073	Ursus_maritimus	XP_008710028.1-29073-Ursus_maritimus-Metazoa		Metazoa	8.7e-30	8.9e-71	XP_016870733.1_dual_specificity_protein_phosphatase_CDC14B_isoform_X11_[Homo_sapiens]	0	NP_116684.3_phosphoprotein_phosphatase_CDC14_[Saccharomyces_cerevisiae_S288C]	4.73e-68
XP_008710033.1	7.6e-63	29073	Ursus_maritimus	XP_008710033.1-29073-Ursus_maritimus-Metazoa		Metazoa	5.9e-30	6.2e-71	NP_001338498.1_dual_specificity_protein_phosphatase_CDC14B_isoform_5_[Homo_sapiens]	0	NP_116684.3_phosphoprotein_phosphatase_CDC14_[Saccharomyces_cerevisiae_S288C]	2.2e-68
XP_014899240.1	8e-63	48699	Poecilia_latipinna	XP_014899240.1-48699-Poecilia_latipinna-Metazoa		Metazoa	3.4e-30	2.2e-75	NP_003663.2_dual_specificity_protein_phosphatase_CDC14A_isoform_1_[Homo_sapiens]	0	NP_116684.3_phosphoprotein_phosphatase_CDC14_[Saccharomyces_cerevisiae_S288C]	5.17e-68
XP_025278863.1	8.4e-63	9612	Canis_lupus	XP_025278863.1-9612-Canis_lupus-Metazoa		Metazoa	8.9e-30	4.8e-69	NP_001338496.1_dual_specificity_protein_phosphatase_CDC14B_isoform_4_[Homo_sapiens]	0	NP_116684.3_phosphoprotein_phosphatase_CDC14_[Saccharomyces_cerevisiae_S288C]	7.86e-69
XP_026236274.1	8.4e-63	9999	Urocitellus_parryii	XP_026236274.1-9999-Urocitellus_parryii-Metazoa		Metazoa	7.3e-30	8.7e-70	NP_001338496.1_dual_specificity_protein_phosphatase_CDC14B_isoform_4_[Homo_sapiens]	0	NP_116684.3_phosphoprotein_phosphatase_CDC14_[Saccharomyces_cerevisiae_S288C]	1.02e-68
XP_025278862.1	8.4e-63	9612	Canis_lupus	XP_025278862.1-9612-Canis_lupus-Metazoa		Metazoa	9e-30	4.9e-69	XP_016870731.1_dual_specificity_protein_phosphatase_CDC14B_isoform_X9_[Homo_sapiens]	0	NP_116684.3_phosphoprotein_phosphatase_CDC14_[Saccharomyces_cerevisiae_S288C]	1.48e-69
XP_019711365.1	8.5e-63	109280	Hippocampus_comes	XP_019711365.1-109280-Hippocampus_comes-Metazoa		Metazoa	1.3e-24	2.7e-75	NP_003663.2_dual_specificity_protein_phosphatase_CDC14A_isoform_1_[Homo_sapiens]	0	NP_116684.3_phosphoprotein_phosphatase_CDC14_[Saccharomyces_cerevisiae_S288C]	1.47e-69
XP_026861223.1	9e-63	8005	Electrophorus_electricus	XP_026861223.1-8005-Electrophorus_electricus-Metazoa		Metazoa	3.1e-31	2.8e-72	XP_016858135.1_dual_specificity_protein_phosphatase_CDC14A_isoform_X7_[Homo_sapiens]	0	NP_116684.3_phosphoprotein_phosphatase_CDC14_[Saccharomyces_cerevisiae_S288C]	1.18e-68
XP_008867124.1	9.1e-63	157072	Aphanomyces_invadans	XP_008867124.1-157072-Aphanomyces_invadans-Oomycetes		Oomycetes	1.2e-29	2.5e-54	XP_016858136.1_dual_specificity_protein_phosphatase_CDC14A_isoform_X8_[Homo_sapiens]	5.71e-99	NP_116684.3_phosphoprotein_phosphatase_CDC14_[Saccharomyces_cerevisiae_S288C]	1.28e-70
XP_016937040.1	9.1e-63	28584	Drosophila_suzukii	XP_016937040.1-28584-Drosophila_suzukii-Metazoa		Metazoa	3.7e-26	8.2e-66	NP_003663.2_dual_specificity_protein_phosphatase_CDC14A_isoform_1_[Homo_sapiens]	1.43e-157	NP_116684.3_phosphoprotein_phosphatase_CDC14_[Saccharomyces_cerevisiae_S288C]	2.13e-68
XP_025278857.1	9.9e-63	9612	Canis_lupus	XP_025278857.1-9612-Canis_lupus-Metazoa		Metazoa	1e-29	6.7e-69	XP_016870731.1_dual_specificity_protein_phosphatase_CDC14B_isoform_X9_[Homo_sapiens]	0	NP_116684.3_phosphoprotein_phosphatase_CDC14_[Saccharomyces_cerevisiae_S288C]	8.84e-70
XP_018653861.1	1e-62	6183	Schistosoma_mansoni	XP_018653861.1-6183-Schistosoma_mansoni-Metazoa		Metazoa	7e-27	1.2e-66	XP_016858136.1_dual_specificity_protein_phosphatase_CDC14A_isoform_X8_[Homo_sapiens]	4.14e-173	NP_116684.3_phosphoprotein_phosphatase_CDC14_[Saccharomyces_cerevisiae_S288C]	1.32e-69
XP_027811625.1	1e-62	93162	Marmota_flaviventris	XP_027811625.1-93162-Marmota_flaviventris-Metazoa		Metazoa	5.3e-30	8.6e-70	NP_001338496.1_dual_specificity_protein_phosphatase_CDC14B_isoform_4_[Homo_sapiens]	0	NP_116684.3_phosphoprotein_phosphatase_CDC14_[Saccharomyces_cerevisiae_S288C]	1.79e-68
XP_027811624.1	1e-62	93162	Marmota_flaviventris	XP_027811624.1-93162-Marmota_flaviventris-Metazoa		Metazoa	5.2e-30	8.8e-70	XP_016870731.1_dual_specificity_protein_phosphatase_CDC14B_isoform_X9_[Homo_sapiens]	0	NP_116684.3_phosphoprotein_phosphatase_CDC14_[Saccharomyces_cerevisiae_S288C]	8.41e-69
XP_027811623.1	1.1e-62	93162	Marmota_flaviventris	XP_027811623.1-93162-Marmota_flaviventris-Metazoa		Metazoa	5.6e-30	9.1e-70	NP_201588.1_dual_specificity_protein_phosphatase_CDC14B_isoform_2_[Homo_sapiens]	0	NP_116684.3_phosphoprotein_phosphatase_CDC14_[Saccharomyces_cerevisiae_S288C]	1.28e-69
XP_013230290.1	1.1e-62	5802	Eimeria_tenella	XP_013230290.1-5802-Eimeria_tenella-Apicomplexa		Apicomplexa	2e-19	3.2e-53	XP_016858136.1_dual_specificity_protein_phosphatase_CDC14A_isoform_X8_[Homo_sapiens]	1.83e-102	NP_116684.3_phosphoprotein_phosphatase_CDC14_[Saccharomyces_cerevisiae_S288C]	2.56e-67
XP_025787321.1	1.1e-62	9696	Puma_concolor	XP_025787321.1-9696-Puma_concolor-Metazoa		Metazoa	7.1e-30	3e-71	NP_001338496.1_dual_specificity_protein_phosphatase_CDC14B_isoform_4_[Homo_sapiens]	0	NP_116684.3_phosphoprotein_phosphatase_CDC14_[Saccharomyces_cerevisiae_S288C]	1.35e-68
XP_016963974.1	1.2e-62	125945	Drosophila_biarmipes	XP_016963974.1-125945-Drosophila_biarmipes-Metazoa		Metazoa	4.7e-26	3.8e-66	NP_003663.2_dual_specificity_protein_phosphatase_CDC14A_isoform_1_[Homo_sapiens]	1.61e-157	NP_116684.3_phosphoprotein_phosphatase_CDC14_[Saccharomyces_cerevisiae_S288C]	1.66e-68
XP_014829874.1	1.2e-62	48701	Poecilia_mexicana	XP_014829874.1-48701-Poecilia_mexicana-Metazoa		Metazoa	1.1e-32	4.5e-70	XP_016858136.1_dual_specificity_protein_phosphatase_CDC14A_isoform_X8_[Homo_sapiens]	0	NP_116684.3_phosphoprotein_phosphatase_CDC14_[Saccharomyces_cerevisiae_S288C]	4.67e-69
XP_025278855.1	1.2e-62	9612	Canis_lupus	XP_025278855.1-9612-Canis_lupus-Metazoa		Metazoa	1.1e-29	7.5e-69	XP_016870731.1_dual_specificity_protein_phosphatase_CDC14B_isoform_X9_[Homo_sapiens]	0	NP_116684.3_phosphoprotein_phosphatase_CDC14_[Saccharomyces_cerevisiae_S288C]	4.63e-68
XP_023279940.1	1.2e-62	302047	Seriola_lalandi	XP_023279940.1-302047-Seriola_lalandi-Metazoa		Metazoa	1e-28	1.2e-73	NP_003663.2_dual_specificity_protein_phosphatase_CDC14A_isoform_1_[Homo_sapiens]	0	NP_116684.3_phosphoprotein_phosphatase_CDC14_[Saccharomyces_cerevisiae_S288C]	6.51e-69
XP_008431798.1	1.2e-62	8081	Poecilia_reticulata	XP_008431798.1-8081-Poecilia_reticulata-Metazoa		Metazoa	8e-32	3.7e-70	XP_016858136.1_dual_specificity_protein_phosphatase_CDC14A_isoform_X8_[Homo_sapiens]	0	NP_116684.3_phosphoprotein_phosphatase_CDC14_[Saccharomyces_cerevisiae_S288C]	3.01e-69
XP_026191341.1	1.3e-62	88456	Cyclospora_cayetanensis	XP_026191341.1-88456-Cyclospora_cayetanensis-Apicomplexa		Apicomplexa	2e-20	1.1e-55	XP_016858136.1_dual_specificity_protein_phosphatase_CDC14A_isoform_X8_[Homo_sapiens]	1.15e-115	NP_116684.3_phosphoprotein_phosphatase_CDC14_[Saccharomyces_cerevisiae_S288C]	1.79e-68
XP_026374462.1	1.3e-62	9644	Ursus_arctos	XP_026374462.1-9644-Ursus_arctos-Metazoa		Metazoa	8.9e-30	5.2e-71	XP_016870731.1_dual_specificity_protein_phosphatase_CDC14B_isoform_X9_[Homo_sapiens]	0	NP_116684.3_phosphoprotein_phosphatase_CDC14_[Saccharomyces_cerevisiae_S288C]	1.63e-68
XP_025278852.1	1.4e-62	9612	Canis_lupus	XP_025278852.1-9612-Canis_lupus-Metazoa		Metazoa	1.3e-29	8.6e-69	XP_016870731.1_dual_specificity_protein_phosphatase_CDC14B_isoform_X9_[Homo_sapiens]	0	NP_116684.3_phosphoprotein_phosphatase_CDC14_[Saccharomyces_cerevisiae_S288C]	3.9e-68
XP_008710030.1	1.4e-62	29073	Ursus_maritimus	XP_008710030.1-29073-Ursus_maritimus-Metazoa		Metazoa	7.4e-30	7.7e-71	XP_016870733.1_dual_specificity_protein_phosphatase_CDC14B_isoform_X11_[Homo_sapiens]	0	NP_116684.3_phosphoprotein_phosphatase_CDC14_[Saccharomyces_cerevisiae_S288C]	1.23e-67
XP_019711362.1	1.4e-62	109280	Hippocampus_comes	XP_019711362.1-109280-Hippocampus_comes-Metazoa		Metazoa	1.3e-24	2.8e-75	NP_201569.1_dual_specificity_protein_phosphatase_CDC14A_isoform_2_[Homo_sapiens]	0	NP_116684.3_phosphoprotein_phosphatase_CDC14_[Saccharomyces_cerevisiae_S288C]	4.2e-68
XP_002051656.2	1.7e-62	7244	Drosophila_virilis	XP_002051656.2-7244-Drosophila_virilis-Metazoa		Metazoa	3.1e-27	8e-66	NP_003663.2_dual_specificity_protein_phosphatase_CDC14A_isoform_1_[Homo_sapiens]	1.72e-154	NP_116684.3_phosphoprotein_phosphatase_CDC14_[Saccharomyces_cerevisiae_S288C]	1.6e-67
XP_008609111.1	1.7e-62	112098	Saprolegnia_diclina	XP_008609111.1-112098-Saprolegnia_diclina-Oomycetes		Oomycetes	5e-27	2e-53	NP_201570.1_dual_specificity_protein_phosphatase_CDC14A_isoform_3_[Homo_sapiens]	2.08e-103	NP_116684.3_phosphoprotein_phosphatase_CDC14_[Saccharomyces_cerevisiae_S288C]	3.99e-70
XP_019313173.1	1.7e-62	9691	Panthera_pardus	XP_019313173.1-9691-Panthera_pardus-Metazoa		Metazoa	1.2e-30	1.9e-74	NP_201569.1_dual_specificity_protein_phosphatase_CDC14A_isoform_2_[Homo_sapiens]	0	NP_116684.3_phosphoprotein_phosphatase_CDC14_[Saccharomyces_cerevisiae_S288C]	8.12e-68
XP_019278965.1	1.8e-62	9691	Panthera_pardus	XP_019278965.1-9691-Panthera_pardus-Metazoa		Metazoa	7.4e-30	7.2e-70	NP_001338496.1_dual_specificity_protein_phosphatase_CDC14B_isoform_4_[Homo_sapiens]	0	NP_116684.3_phosphoprotein_phosphatase_CDC14_[Saccharomyces_cerevisiae_S288C]	2.04e-68
XP_023098034.1	1.8e-62	9685	Felis_catus	XP_023098034.1-9685-Felis_catus-Metazoa		Metazoa	7.4e-30	7.2e-70	NP_001338496.1_dual_specificity_protein_phosphatase_CDC14B_isoform_4_[Homo_sapiens]	0	NP_116684.3_phosphoprotein_phosphatase_CDC14_[Saccharomyces_cerevisiae_S288C]	2.04e-68
XP_026904011.1	1.8e-62	32536	Acinonyx_jubatus	XP_026904011.1-32536-Acinonyx_jubatus-Metazoa		Metazoa	7.4e-30	7.2e-70	NP_001338496.1_dual_specificity_protein_phosphatase_CDC14B_isoform_4_[Homo_sapiens]	0	NP_116684.3_phosphoprotein_phosphatase_CDC14_[Saccharomyces_cerevisiae_S288C]	2.04e-68
XP_026374460.1	1.8e-62	9644	Ursus_arctos	XP_026374460.1-9644-Ursus_arctos-Metazoa		Metazoa	1e-29	5.9e-71	XP_016870731.1_dual_specificity_protein_phosphatase_CDC14B_isoform_X9_[Homo_sapiens]	0	NP_116684.3_phosphoprotein_phosphatase_CDC14_[Saccharomyces_cerevisiae_S288C]	9.81e-68
XP_013755124.1	1.9e-62	529818	Thecamonas_trahens	XP_013755124.1-529818-Thecamonas_trahens-Apusozoa		Apusozoa	4.9e-24	3.3e-55	XP_016858135.1_dual_specificity_protein_phosphatase_CDC14A_isoform_X7_[Homo_sapiens]	3.42e-107	NP_116684.3_phosphoprotein_phosphatase_CDC14_[Saccharomyces_cerevisiae_S288C]	6.32e-68
XP_027392192.1	2e-62	30522	Bos_indicus_x_Bos_taurus	XP_027392192.1-30522-Bos_indicus_x_Bos_taurus-Metazoa		Metazoa	3.9e-30	6.7e-75	NP_003663.2_dual_specificity_protein_phosphatase_CDC14A_isoform_1_[Homo_sapiens]	0	NP_116684.3_phosphoprotein_phosphatase_CDC14_[Saccharomyces_cerevisiae_S288C]	8.25e-68
XP_018417479.1	2.1e-62	125878	Nanorana_parkeri	XP_018417479.1-125878-Nanorana_parkeri-Metazoa		Metazoa	3e-28	2.5e-75	NP_003663.2_dual_specificity_protein_phosphatase_CDC14A_isoform_1_[Homo_sapiens]	0	NP_116684.3_phosphoprotein_phosphatase_CDC14_[Saccharomyces_cerevisiae_S288C]	1.75e-70
XP_028300750.1	2.1e-62	441366	Gouania_willdenowi	XP_028300750.1-441366-Gouania_willdenowi-Metazoa		Metazoa	1.4e-27	3.6e-73	NP_003663.2_dual_specificity_protein_phosphatase_CDC14A_isoform_1_[Homo_sapiens]	0	NP_116684.3_phosphoprotein_phosphatase_CDC14_[Saccharomyces_cerevisiae_S288C]	4.8e-68
XP_021960882.1	2.1e-62	158441	Folsomia_candida	XP_021960882.1-158441-Folsomia_candida-Metazoa		Metazoa	1.1e-24	7.8e-63	NP_003663.2_dual_specificity_protein_phosphatase_CDC14A_isoform_1_[Homo_sapiens]	4.83e-163	NP_116684.3_phosphoprotein_phosphatase_CDC14_[Saccharomyces_cerevisiae_S288C]	1.85e-69
XP_008404589.1	2.1e-62	8081	Poecilia_reticulata	XP_008404589.1-8081-Poecilia_reticulata-Metazoa		Metazoa	1.2e-30	5.2e-75	NP_003663.2_dual_specificity_protein_phosphatase_CDC14A_isoform_1_[Homo_sapiens]	0	NP_116684.3_phosphoprotein_phosphatase_CDC14_[Saccharomyces_cerevisiae_S288C]	1.26e-67
XP_026374467.1	2.2e-62	9644	Ursus_arctos	XP_026374467.1-9644-Ursus_arctos-Metazoa		Metazoa	7.1e-30	4.1e-71	NP_001338496.1_dual_specificity_protein_phosphatase_CDC14B_isoform_4_[Homo_sapiens]	0	NP_116684.3_phosphoprotein_phosphatase_CDC14_[Saccharomyces_cerevisiae_S288C]	3.92e-68
XP_004471007.1	2.2e-62	9361	Dasypus_novemcinctus	XP_004471007.1-9361-Dasypus_novemcinctus-Metazoa		Metazoa	3.4e-28	1.3e-70	NP_001338498.1_dual_specificity_protein_phosphatase_CDC14B_isoform_5_[Homo_sapiens]	0	NP_116684.3_phosphoprotein_phosphatase_CDC14_[Saccharomyces_cerevisiae_S288C]	4.64e-68
XP_026374474.1	2.2e-62	9644	Ursus_arctos	XP_026374474.1-9644-Ursus_arctos-Metazoa		Metazoa	7.4e-30	4.3e-71	NP_201588.1_dual_specificity_protein_phosphatase_CDC14B_isoform_2_[Homo_sapiens]	0	NP_116684.3_phosphoprotein_phosphatase_CDC14_[Saccharomyces_cerevisiae_S288C]	7.53e-69
XP_017105453.1	2.2e-62	42026	Drosophila_bipectinata	XP_017105453.1-42026-Drosophila_bipectinata-Metazoa		Metazoa	1.7e-26	2e-66	NP_003663.2_dual_specificity_protein_phosphatase_CDC14A_isoform_1_[Homo_sapiens]	6.35e-158	NP_116684.3_phosphoprotein_phosphatase_CDC14_[Saccharomyces_cerevisiae_S288C]	5.11e-68
XP_014327758.1	2.4e-62	8083	Xiphophorus_maculatus	XP_014327758.1-8083-Xiphophorus_maculatus-Metazoa		Metazoa	2.1e-29	3e-75	NP_003663.2_dual_specificity_protein_phosphatase_CDC14A_isoform_1_[Homo_sapiens]	0	NP_116684.3_phosphoprotein_phosphatase_CDC14_[Saccharomyces_cerevisiae_S288C]	7.73e-68
XP_010829279.1	2.4e-62	9901	Bison_bison	XP_010829279.1-9901-Bison_bison-Metazoa		Metazoa	4.6e-30	7.8e-75	XP_005271351.1_dual_specificity_protein_phosphatase_CDC14A_isoform_X1_[Homo_sapiens]	0	NP_116684.3_phosphoprotein_phosphatase_CDC14_[Saccharomyces_cerevisiae_S288C]	2.89e-67
XP_021960881.1	2.5e-62	158441	Folsomia_candida	XP_021960881.1-158441-Folsomia_candida-Metazoa		Metazoa	1.3e-24	9e-63	NP_003663.2_dual_specificity_protein_phosphatase_CDC14A_isoform_1_[Homo_sapiens]	3.3e-162	NP_116684.3_phosphoprotein_phosphatase_CDC14_[Saccharomyces_cerevisiae_S288C]	3.9e-69
XP_013006137.1	2.6e-62	10141	Cavia_porcellus	XP_013006137.1-10141-Cavia_porcellus-Metazoa		Metazoa	2.6e-31	1e-70	NP_001338498.1_dual_specificity_protein_phosphatase_CDC14B_isoform_5_[Homo_sapiens]	0	NP_116684.3_phosphoprotein_phosphatase_CDC14_[Saccharomyces_cerevisiae_S288C]	3.91e-67
XP_027867786.1	2.6e-62	32473	Xiphophorus_couchianus	XP_027867786.1-32473-Xiphophorus_couchianus-Metazoa		Metazoa	2.3e-29	3.3e-75	NP_003663.2_dual_specificity_protein_phosphatase_CDC14A_isoform_1_[Homo_sapiens]	0	NP_116684.3_phosphoprotein_phosphatase_CDC14_[Saccharomyces_cerevisiae_S288C]	1.26e-67
XP_004601857.1	2.8e-62	42254	Sorex_araneus	XP_004601857.1-42254-Sorex_araneus-Metazoa		Metazoa	9.6e-31	6.9e-71	NP_001338496.1_dual_specificity_protein_phosphatase_CDC14B_isoform_4_[Homo_sapiens]	0	NP_116684.3_phosphoprotein_phosphatase_CDC14_[Saccharomyces_cerevisiae_S288C]	4.36e-68
XP_019278958.1	2.9e-62	9691	Panthera_pardus	XP_019278958.1-9691-Panthera_pardus-Metazoa		Metazoa	1.1e-29	1e-69	XP_016870731.1_dual_specificity_protein_phosphatase_CDC14B_isoform_X9_[Homo_sapiens]	0	NP_116684.3_phosphoprotein_phosphatase_CDC14_[Saccharomyces_cerevisiae_S288C]	2.02e-67
XP_023098028.1	2.9e-62	9685	Felis_catus	XP_023098028.1-9685-Felis_catus-Metazoa		Metazoa	1.1e-29	1e-69	XP_016870731.1_dual_specificity_protein_phosphatase_CDC14B_isoform_X9_[Homo_sapiens]	0	NP_116684.3_phosphoprotein_phosphatase_CDC14_[Saccharomyces_cerevisiae_S288C]	2.02e-67
XP_025787318.1	2.9e-62	9696	Puma_concolor	XP_025787318.1-9696-Puma_concolor-Metazoa		Metazoa	1.1e-29	1e-69	XP_016870731.1_dual_specificity_protein_phosphatase_CDC14B_isoform_X9_[Homo_sapiens]	0	NP_116684.3_phosphoprotein_phosphatase_CDC14_[Saccharomyces_cerevisiae_S288C]	2.02e-67
XP_026904003.1	2.9e-62	32536	Acinonyx_jubatus	XP_026904003.1-32536-Acinonyx_jubatus-Metazoa		Metazoa	1.1e-29	1e-69	XP_016870731.1_dual_specificity_protein_phosphatase_CDC14B_isoform_X9_[Homo_sapiens]	0	NP_116684.3_phosphoprotein_phosphatase_CDC14_[Saccharomyces_cerevisiae_S288C]	2.02e-67
XP_023448185.1	2.9e-62	9361	Dasypus_novemcinctus	XP_023448185.1-9361-Dasypus_novemcinctus-Metazoa		Metazoa	4.3e-28	3.6e-70	XP_016870733.1_dual_specificity_protein_phosphatase_CDC14B_isoform_X11_[Homo_sapiens]	0	NP_116684.3_phosphoprotein_phosphatase_CDC14_[Saccharomyces_cerevisiae_S288C]	1.49e-68
XP_017154427.1	3e-62	7229	Drosophila_miranda	XP_017154427.1-7229-Drosophila_miranda-Metazoa		Metazoa	2.5e-26	1.4e-66	NP_003663.2_dual_specificity_protein_phosphatase_CDC14A_isoform_1_[Homo_sapiens]	4.47e-160	NP_116684.3_phosphoprotein_phosphatase_CDC14_[Saccharomyces_cerevisiae_S288C]	1.41e-68
XP_013006133.1	3.2e-62	10141	Cavia_porcellus	XP_013006133.1-10141-Cavia_porcellus-Metazoa		Metazoa	3.1e-31	1.2e-70	XP_016870733.1_dual_specificity_protein_phosphatase_CDC14B_isoform_X11_[Homo_sapiens]	0	NP_116684.3_phosphoprotein_phosphatase_CDC14_[Saccharomyces_cerevisiae_S288C]	2.68e-68
XP_023497315.1	3.2e-62	9796	Equus_caballus	XP_023497315.1-9796-Equus_caballus-Metazoa		Metazoa	5.2e-30	1.4e-73	XP_005271351.1_dual_specificity_protein_phosphatase_CDC14A_isoform_X1_[Homo_sapiens]	0	NP_116684.3_phosphoprotein_phosphatase_CDC14_[Saccharomyces_cerevisiae_S288C]	1.27e-66
XP_004913534.1	3.2e-62	8364	Xenopus_tropicalis	XP_004913534.1-8364-Xenopus_tropicalis-Metazoa		Metazoa	2.4e-30	1.4e-72	XP_016858136.1_dual_specificity_protein_phosphatase_CDC14A_isoform_X8_[Homo_sapiens]	0	NP_116684.3_phosphoprotein_phosphatase_CDC14_[Saccharomyces_cerevisiae_S288C]	2.33e-68
XP_012789663.1	3.3e-62	42254	Sorex_araneus	XP_012789663.1-42254-Sorex_araneus-Metazoa		Metazoa	1.1e-30	8e-71	XP_016870731.1_dual_specificity_protein_phosphatase_CDC14B_isoform_X9_[Homo_sapiens]	0	NP_116684.3_phosphoprotein_phosphatase_CDC14_[Saccharomyces_cerevisiae_S288C]	3.21e-69
XP_023031487.1	3.7e-62	7260	Drosophila_willistoni	XP_023031487.1-7260-Drosophila_willistoni-Metazoa		Metazoa	3.3e-26	9.1e-65	NP_003663.2_dual_specificity_protein_phosphatase_CDC14A_isoform_1_[Homo_sapiens]	1.14e-151	NP_116684.3_phosphoprotein_phosphatase_CDC14_[Saccharomyces_cerevisiae_S288C]	6.9e-68
XP_021468757.1	3.8e-62	8022	Oncorhynchus_mykiss	XP_021468757.1-8022-Oncorhynchus_mykiss-Metazoa		Metazoa	2.7e-33	1.3e-73	XP_016858136.1_dual_specificity_protein_phosphatase_CDC14A_isoform_X8_[Homo_sapiens]	0	NP_116684.3_phosphoprotein_phosphatase_CDC14_[Saccharomyces_cerevisiae_S288C]	3.58e-68
XP_009827967.1	3.8e-62	112090	Aphanomyces_astaci	XP_009827967.1-112090-Aphanomyces_astaci-Oomycetes		Oomycetes	6.4e-30	7.9e-53	NP_201570.1_dual_specificity_protein_phosphatase_CDC14A_isoform_3_[Homo_sapiens]	2.41e-97	NP_116684.3_phosphoprotein_phosphatase_CDC14_[Saccharomyces_cerevisiae_S288C]	3.9e-70
XP_026374464.1	3.8e-62	9644	Ursus_arctos	XP_026374464.1-9644-Ursus_arctos-Metazoa		Metazoa	8.7e-30	5.1e-71	XP_016870731.1_dual_specificity_protein_phosphatase_CDC14B_isoform_X9_[Homo_sapiens]	0	NP_116684.3_phosphoprotein_phosphatase_CDC14_[Saccharomyces_cerevisiae_S288C]	1.68e-67
XP_024291200.1	3.9e-62	74940	Oncorhynchus_tshawytscha	XP_024291200.1-74940-Oncorhynchus_tshawytscha-Metazoa		Metazoa	2.7e-33	1.3e-73	XP_016858136.1_dual_specificity_protein_phosphatase_CDC14A_isoform_X8_[Homo_sapiens]	0	NP_116684.3_phosphoprotein_phosphatase_CDC14_[Saccharomyces_cerevisiae_S288C]	3.32e-68
XP_010605930.1	4.3e-62	885580	Fukomys_damarensis	XP_010605930.1-885580-Fukomys_damarensis-Metazoa		Metazoa	4.6e-29	1.8e-69	NP_001338498.1_dual_specificity_protein_phosphatase_CDC14B_isoform_5_[Homo_sapiens]	0	NP_116684.3_phosphoprotein_phosphatase_CDC14_[Saccharomyces_cerevisiae_S288C]	8.8e-67
XP_010605927.1	4.3e-62	885580	Fukomys_damarensis	XP_010605927.1-885580-Fukomys_damarensis-Metazoa		Metazoa	4.7e-29	1.8e-69	XP_016870733.1_dual_specificity_protein_phosphatase_CDC14B_isoform_X11_[Homo_sapiens]	0	NP_116684.3_phosphoprotein_phosphatase_CDC14_[Saccharomyces_cerevisiae_S288C]	3.56e-67
XP_002934198.1	4.4e-62	8364	Xenopus_tropicalis	XP_002934198.1-8364-Xenopus_tropicalis-Metazoa		Metazoa	2.9e-30	1.8e-72	NP_003663.2_dual_specificity_protein_phosphatase_CDC14A_isoform_1_[Homo_sapiens]	0	NP_116684.3_phosphoprotein_phosphatase_CDC14_[Saccharomyces_cerevisiae_S288C]	5.46e-68
XP_023438339.1	4.5e-62	9361	Dasypus_novemcinctus	XP_023438339.1-9361-Dasypus_novemcinctus-Metazoa		Metazoa	4.7e-30	1.3e-73	XP_005271351.1_dual_specificity_protein_phosphatase_CDC14A_isoform_X1_[Homo_sapiens]	0	NP_116684.3_phosphoprotein_phosphatase_CDC14_[Saccharomyces_cerevisiae_S288C]	1.03e-67
[truncated: 3,989 more rows]

## Sheet: Table S4
Supplementary Table S4: Count of plant, fungal, and animal taxa represented by at least 1,800 unique sequences in the custom refseq database and count of how many of these taxa contain at least one Cdc14 homolog
[truncated: 24 more rows]
